# Supplementary material for: Temporal genome-wide fitness analysis of Mycobacterium marinum during infection reveals the genetic requirement for virulence and survival in amoebae and microglial cells
Source: mSystems. 2024 Jan 25;9(2):e01326-23. doi: 10.1128/msystems.01326-23 (PMC10878075; doi:10.1128/msystems.01326-23)
Supplement: Table S2 — Gene counts for D. discoideum and BV2 experiments. [file msystems.01326-23-s0007.xlsx]

## Sheet: Dd_INFO.
D. discoideum experiments
This file shows results of gene essentiality test using using HMM method of TRANSIT tool.
Sample groups are as follows:
Inoculum: BBB017, BBB019, BBB024, BBB029, BBB034, BBB038, BBB043
24hpi: BBB022, BBB027, BBB039, BBB040, BBB044, BBB045
48hpi: BBB023, BBB028, BBB033, BBB037, BBB041, BBB042, BBB046, BBB047
Inoculum_Bis: BBB048, BBB050, BBB052, BBB057, BBB059, BBB065
2x48hpi: BBB049, BBB051, BBB055, BBB062, BBB064, BBB066
Table fields explanation:
Total TAs : the total number of TA sites contained within a gene.
ES sites : number of sites labeled ES (Essential)
GD sites : number of sites labeled GD (Growth-Defect).
NE sites : number of sites labeled NE (Non-Essential)
GA sites : number of sites labeled GA (Growth-Advantage)
Mean insertion : mean insertion rate within the gene
Mean count : mean read count within the gene
Call : Essentiality call for the gene where ES = Essential, GD = Growth Defect, NE = Non-Essential, GA = Growth-Advantage. Each gene is assigned the essentiality class belonging to the most frequent state found within its boundaries. GD genes are genes whose disruption leads to impaired growth of the organism. GD genes have a lower number of insertions than non-essential regions on average. In co…
Table 'Dd_stats' shows the total number of genes according to their calls.
Table 'Dd_compare' shows the essentiality comparison between conditions.
Mtb orthologs are given for MMAR coded genes, according to mycobrowser release 4. 55% (2885/5219) of MMAR coded genes have at least one Mtb ortholog.

## Sheet: Dd_Inoculum
Locus	Locus2	Product	Mtb ortholog	Total TAs	ES sites	GD sites	NE sites	GA sites	Mean insertion	Mean count	Call	num.TA.LowPermissive.within	num.TA.within	low permissive %
MMAR_RS00160	-	hypothetical protein	NA	9	0	0	0	9	0.8889	447.62	GA	1	9	11.1111
MMAR_RS00165	-	hypothetical protein	NA	4	0	0	0	4	1	157.75	GA	0	4	0
MMAR_RS00170	-	hypothetical protein	NA	4	0	0	4	0	1	246.25	NE	0	4	0
MMAR_RS00275	-	hypothetical protein	NA	2	0	0	2	0	1	61.5	NE	0	2	0
MMAR_RS00510	-	polyketide synthase	NA	125	37	0	88	0	0.44	124.85	ES	14	125	11.2
MMAR_RS00520	-	hypothetical protein	NA	7	0	0	7	0	0.5714	224.5	NE	1	7	14.2857
MMAR_RS00580	-	hypothetical protein	NA	7	0	0	7	0	0.8571	149	NE	1	7	14.2857
MMAR_RS00790	-	membrane protein	NA	7	0	0	7	0	0.8571	767.33	NE	0	7	0
MMAR_RS00945	-	hypothetical protein	NA	1	0	0	1	0	0	0	NE	0	1	0
MMAR_RS01070	-	membrane protein	NA	7	0	0	7	0	0.7143	59.2	NE	2	7	28.5714
MMAR_RS01180	-	hypothetical protein	NA	3	0	0	3	0	0.6667	35	NE	0	3	0
MMAR_RS01185	-	hypothetical protein	NA	11	0	0	11	0	0.3636	148.5	NE	2	11	18.1818
MMAR_RS01385	-	hypothetical protein	NA	5	2	0	3	0	0.4	77	NE	1	5	20
MMAR_RS01560	-	LysR family transcriptional regulator	NA	13	0	0	13	0	0.9231	213.5	NE	0	13	0
MMAR_RS02130	-	hypothetical protein	NA	8	2	0	6	0	0.625	74.4	NE	1	8	12.5
MMAR_RS02260	-	acyl-CoA transferase	NA	12	0	0	12	0	0.5833	64.86	NE	0	12	0
MMAR_RS02375	-	hypothetical protein	NA	6	0	0	0	6	0.8333	175.8	GA	1	6	16.6667
MMAR_RS02390	-	DNA polymerase	NA	17	0	0	0	17	0.8824	364.67	GA	1	17	5.88235
MMAR_RS02395	-	hypothetical protein	NA	7	0	0	0	7	0.7143	126.2	GA	1	7	14.2857
MMAR_RS02500	-	hypothetical protein	NA	2	0	0	2	0	0.5	36	NE	1	2	50
MMAR_RS02735	-	hypothetical protein	NA	4	0	0	4	0	0.5	332.5	NE	0	4	0
MMAR_RS02890	-	hypothetical protein	NA	1	0	0	1	0	1	30	NE	0	1	0
MMAR_RS02905	-	hypothetical protein	NA	7	0	0	7	0	0.8571	83.17	NE	0	7	0
MMAR_RS03015	-	thioredoxin reductase	NA	23	0	0	23	0	0.5652	78.31	NE	6	23	26.087
MMAR_RS03025	-	membrane protein	NA	0	0	0	0	0	0	0	N/A	0	0	#DIV/0!
MMAR_RS03045	-	hypothetical protein	NA	0	0	0	0	0	0	0	N/A	0	0	#DIV/0!
MMAR_RS03105	-	hypothetical protein	NA	4	0	0	4	0	1	260.75	NE	0	4	0
MMAR_RS03170	-	hypothetical protein	NA	5	0	0	5	0	0.4	28	NE	0	5	0
MMAR_RS03175	-	hypothetical protein	NA	9	0	0	9	0	0.1111	90	NE	0	9	0
MMAR_RS03365	-	hypothetical protein	NA	4	0	0	4	0	0.5	672.5	NE	0	4	0
MMAR_RS04120	-	aromatic aldehyde oxidoreductase iron-sulfur	NA	7	0	0	7	0	0.5714	65.75	NE	1	7	14.2857
MMAR_RS04440	-	transcriptional regulator	NA	3	0	0	3	0	0.3333	434	NE	1	3	33.3333
MMAR_RS04585	-	membrane protein	NA	2	0	0	2	0	1	76	NE	0	2	0
MMAR_RS05150	-	hypothetical protein	NA	4	0	0	4	0	1	426	NE	0	4	0
MMAR_RS05240	-	short-chain dehydrogenase	NA	7	0	0	7	0	0.7143	113.6	NE	0	7	0
MMAR_RS05245	-	oxidoreductase	NA	16	0	0	16	0	0.875	100.79	NE	1	16	6.25
MMAR_RS05660	-	hypothetical protein	NA	6	0	0	6	0	0.6667	217.5	NE	1	6	16.6667
MMAR_RS06070	-	hypothetical protein	NA	0	0	0	0	0	0	0	N/A	0	0	#DIV/0!
MMAR_RS06355	-	hypothetical protein	NA	5	0	0	5	0	0.8	168.75	NE	0	5	0
MMAR_RS06805	-	hypothetical protein	NA	5	0	1	4	0	0.4	86.5	NE	1	5	20
MMAR_RS06965	-	hypothetical protein	NA	6	0	0	6	0	0.5	104	NE	0	6	0
MMAR_RS07000	-	hypothetical protein	NA	20	0	0	20	0	0.85	221.82	NE	1	20	5
MMAR_RS07005	-	hypothetical protein	NA	14	0	0	14	0	0.8571	233.83	NE	1	14	7.14286
MMAR_RS07010	-	CopY family transcriptional regulator	NA	6	0	0	6	0	0.3333	316.5	NE	0	6	0
MMAR_RS07030	-	hypothetical protein	NA	7	0	0	7	0	0.7143	107.4	NE	0	7	0
MMAR_RS07100	-	integrase	NA	19	0	0	19	0	0.6316	166.83	NE	3	19	15.7895
MMAR_RS07105	-	integrase	NA	20	0	0	20	0	0.8	73.5	NE	1	20	5
MMAR_RS07110	-	hypothetical protein	NA	15	0	0	15	0	0.5333	174.25	NE	2	15	13.3333
MMAR_RS07170	-	hypothetical protein	NA	6	0	6	0	0	0.1667	10	GD	1	6	16.6667
MMAR_RS07210	-	alkylmercury lyase	NA	4	0	0	0	4	0.75	367.33	GA	1	4	25
MMAR_RS07215	-	hypothetical protein	NA	3	0	0	0	3	0.6667	214.5	GA	0	3	0
MMAR_RS07235	-	hypothetical protein	NA	4	0	0	4	0	0.5	222	NE	1	4	25
MMAR_RS07250	-	transposase	NA	21	14	0	7	0	0.2857	76.67	ES	4	21	19.0476
MMAR_RS07330	-	NADH dehydrogenase subunit A	NA	12	0	0	12	0	1	425.08	NE	0	12	0
MMAR_RS07635	-	hypothetical protein	NA	10	0	0	0	10	0.6	127.17	GA	1	10	10
MMAR_RS07870	-	hypothetical protein	NA	32	0	2	30	0	0.3438	101.45	NE	14	32	43.75
MMAR_RS07880	-	hypothetical protein	NA	43	0	34	9	0	0.4419	304.37	GD	16	43	37.2093
MMAR_RS07885	-	hypothetical protein	NA	6	0	0	6	0	0.6667	267.5	NE	0	6	0
MMAR_RS07890	-	hypothetical protein	NA	3	0	0	3	0	1	24	NE	0	3	0
MMAR_RS08395	-	hypothetical protein	NA	2	0	0	2	0	0.5	35	NE	1	2	50
MMAR_RS08410	-	membrane protein	NA	44	0	0	44	0	0.8409	196.73	NE	2	44	4.54545
MMAR_RS09085	-	hypothetical protein	NA	5	0	0	5	0	0.6	162.67	NE	2	5	40
MMAR_RS09160	-	hypothetical protein	NA	5	0	0	5	0	0.4	24	NE	2	5	40
MMAR_RS09380	-	translation initiation factor IF-2	NA	18	18	0	0	0	0	0	ES	2	18	11.1111
MMAR_RS09640	-	hypothetical protein	NA	2	0	0	2	0	1	756.5	NE	0	2	0
MMAR_RS09885	-	NrdR family transcriptional regulator	NA	3	0	0	3	0	1	169	NE	0	3	0
MMAR_RS10080	-	hypothetical protein	NA	1	0	0	1	0	0	0	NE	1	1	100
MMAR_RS10085	-	1-deoxy-D-xylulose-5-phosphate synthase	NA	3	0	0	3	0	0.3333	185	NE	1	3	33.3333
MMAR_RS10090	-	1-deoxy-D-xylulose-5-phosphate synthase	NA	2	0	0	2	0	0.5	64	NE	0	2	0
MMAR_RS10625	-	hypothetical protein	NA	4	0	0	4	0	0.75	41	NE	1	4	25
MMAR_RS10640	-	hypothetical protein	NA	12	0	0	12	0	0.5833	65.29	NE	0	12	0
MMAR_RS10660	-	methyltransferase type 11	NA	6	0	0	6	0	0.1667	50	NE	1	6	16.6667
MMAR_RS10690	-	hypothetical protein	NA	5	0	0	5	0	0.6	480.33	NE	2	5	40
MMAR_RS11445	-	hypothetical protein	NA	3	0	0	3	0	0.3333	42	NE	1	3	33.3333
MMAR_RS11735	-	hypothetical protein	NA	2	0	0	0	2	1	37	GA	0	2	0
MMAR_RS12040	-	hypothetical protein	NA	24	19	0	0	5	0.125	748.67	ES	1	24	4.16667
MMAR_RS12050	-	hypothetical protein	NA	7	0	0	0	7	0.7143	370	GA	2	7	28.5714
MMAR_RS12270	-	hypothetical protein	NA	5	0	0	5	0	0.4	28.5	NE	0	5	0
MMAR_RS12275	-	hypothetical protein	NA	13	0	13	0	0	0.4615	19.67	GD	1	13	7.69231
MMAR_RS12280	-	methyl-accepting chemotaxis protein	NA	9	0	0	9	0	0.6667	84.83	NE	0	9	0
MMAR_RS12360	-	hypothetical protein	NA	5	0	0	5	0	0.6	89.33	NE	1	5	20
MMAR_RS12460	-	hypothetical protein	NA	5	0	0	5	0	0.8	5.75	NE	1	5	20
MMAR_RS12580	-	hypothetical protein	NA	3	0	0	3	0	0.3333	71	NE	1	3	33.3333
MMAR_RS12625	-	hypothetical protein	NA	9	0	0	0	9	1	176.89	GA	0	9	0
MMAR_RS12630	-	transposase	NA	8	0	0	0	8	0.875	858.57	GA	0	8	0
MMAR_RS12670	-	transcriptional regulator	NA	6	0	0	0	6	0.8333	176.8	GA	0	6	0
MMAR_RS12675	-	hypothetical protein	NA	19	0	0	13	6	0.7895	373.93	NE	0	19	0
MMAR_RS12680	-	hypothetical protein	NA	4	0	0	4	0	1	130.75	NE	0	4	0
MMAR_RS12685	-	hypothetical protein	NA	13	0	0	13	0	0.7692	122.2	NE	1	13	7.69231
MMAR_RS12690	-	hypothetical protein	NA	4	0	0	4	0	1	17.5	NE	0	4	0
MMAR_RS12725	-	hypothetical protein	NA	6	0	0	6	0	0.8333	25.6	NE	0	6	0
MMAR_RS12745	-	hypothetical protein	NA	3	0	0	3	0	0.6667	109	NE	1	3	33.3333
MMAR_RS13110	-	alpha/beta hydrolase	NA	29	0	0	29	0	0.5862	130.12	NE	4	29	13.7931
MMAR_RS13270	-	hypothetical protein	NA	3	0	0	3	0	0.6667	600	NE	1	3	33.3333
MMAR_RS13280	-	polyketide cyclase / dehydrase and lipid	NA	11	0	0	11	0	0.5455	100.5	NE	3	11	27.2727
MMAR_RS13530	-	hypothetical protein	NA	16	0	0	16	0	0.625	49.2	NE	3	16	18.75
MMAR_RS13920	-	hypothetical protein	NA	4	0	0	4	0	0.75	151.67	NE	1	4	25
MMAR_RS13990	-	TetR family transcriptional regulator	NA	6	0	0	6	0	0.3333	62	NE	1	6	16.6667
MMAR_RS14030	-	hypothetical protein	NA	17	0	0	17	0	0.7647	164.54	NE	0	17	0
MMAR_RS14090	-	disease resistance protein	NA	12	1	0	11	0	0.9167	157.55	NE	0	12	0
MMAR_RS14100	-	disease resistance protein	NA	16	3	0	13	0	0.6875	266.82	NE	3	16	18.75
MMAR_RS14120	-	phosphotransferase	NA	6	0	0	6	0	0.6667	178.5	NE	1	6	16.6667
MMAR_RS14135	-	hypothetical protein	NA	9	0	0	9	0	1	335.44	NE	1	9	11.1111
MMAR_RS14420	-	hypothetical protein	NA	4	0	0	4	0	0.5	235.5	NE	2	4	50
MMAR_RS14430	-	hypothetical protein	NA	2	0	0	2	0	0.5	55	NE	0	2	0
MMAR_RS14480	-	hypothetical protein	NA	3	0	0	3	0	0.6667	320.5	NE	1	3	33.3333
MMAR_RS14500	-	oxidoreductase	NA	4	0	0	4	0	1	230.75	NE	0	4	0
MMAR_RS14535	-	hypothetical protein	NA	3	0	0	3	0	0.3333	33	NE	0	3	0
MMAR_RS14670	-	hypothetical protein	NA	8	0	0	8	0	0.375	60.67	NE	1	8	12.5
MMAR_RS14745	-	hypothetical protein	NA	4	0	0	4	0	1	195.5	NE	0	4	0
MMAR_RS14750	-	hypothetical protein	NA	5	0	0	5	0	1	181	NE	0	5	0
MMAR_RS14755	-	hypothetical protein	NA	5	0	0	5	0	0.8	112.25	NE	0	5	0
MMAR_RS14815	-	hypothetical protein	NA	10	0	0	10	0	0.7	430.71	NE	2	10	20
MMAR_RS14820	-	hypothetical protein	NA	6	0	0	6	0	0.5	329.67	NE	0	6	0
MMAR_RS15160	-	hypothetical protein	NA	6	0	0	6	0	0.3333	96	NE	0	6	0
MMAR_RS15265	-	hypothetical protein	NA	16	0	0	16	0	0.875	114.86	NE	1	16	6.25
MMAR_RS15275	-	hypothetical protein	NA	5	0	0	5	0	0.8	205.25	NE	0	5	0
MMAR_RS15285	-	hypothetical protein	NA	6	0	0	6	0	0.8333	215.4	NE	0	6	0
MMAR_RS15455	-	polyketide synthase	NA	81	7	0	74	0	0.3704	39.03	NE	7	81	8.64198
MMAR_RS15495	-	hypothetical protein	NA	3	0	0	3	0	0.3333	18	NE	1	3	33.3333
MMAR_RS15590	-	hypothetical protein	NA	8	0	0	8	0	0.375	43.67	NE	2	8	25
MMAR_RS15625	-	hypothetical protein	NA	2	0	0	2	0	1	114.5	NE	0	2	0
MMAR_RS15705	-	hypothetical protein	NA	6	0	0	0	6	0.8333	442.2	GA	0	6	0
MMAR_RS15760	-	hypothetical protein	NA	6	0	0	6	0	0.3333	75	NE	0	6	0
MMAR_RS15800	-	prevent-host-death protein	NA	1	0	0	1	0	1	76	NE	0	1	0
MMAR_RS15825	-	transposase	NA	3	0	0	3	0	0.6667	68	NE	0	3	0
MMAR_RS15850	-	hypothetical protein	NA	9	0	0	9	0	0.7778	115.57	NE	0	9	0
MMAR_RS15860	-	Mobile element protein	NA	4	0	0	4	0	1	149.75	NE	0	4	0
MMAR_RS15975	-	hypothetical protein	NA	7	0	0	7	0	1	113.14	NE	0	7	0
MMAR_RS16250	-	hypothetical protein	NA	5	0	0	5	0	0.8	432.25	NE	0	5	0
MMAR_RS16300	-	non-ribosomal peptide synthetase	NA	511	205	121	185	0	0.2877	141.23	ES	32	511	6.26223
MMAR_RS16310	-	non-ribosomal peptide synthetase	NA	229	121	42	66	0	0.2096	126.98	ES	12	229	5.24017
MMAR_RS16795	-	hypothetical protein	NA	4	0	0	4	0	0.75	120	NE	0	4	0
MMAR_RS16840	-	hypothetical protein	NA	6	0	0	6	0	1	382.5	NE	0	6	0
MMAR_RS16895	-	hypothetical protein	NA	15	0	0	15	0	0.4667	215.29	NE	1	15	6.66667
MMAR_RS16965	-	hypothetical protein	NA	6	0	0	6	0	0.6667	1367	NE	0	6	0
MMAR_RS17255	-	integrase	NA	18	0	0	18	0	0.7222	142.92	NE	1	18	5.55556
MMAR_RS17265	-	Mobile element protein	NA	9	0	0	9	0	0.6667	123.33	NE	1	9	11.1111
MMAR_RS17270	-	transposase	NA	6	0	0	6	0	0.8333	118.6	NE	1	6	16.6667
MMAR_RS17275	-	transposase	NA	1	0	0	1	0	1	101	NE	0	1	0
MMAR_RS17285	-	hypothetical protein	NA	9	0	0	9	0	0.5556	58.6	NE	0	9	0
MMAR_RS17295	-	hypothetical protein	NA	2	0	0	2	0	0.5	60	NE	0	2	0
MMAR_RS17605	-	allophanate hydrolase	NA	23	0	0	23	0	0.6957	59.94	NE	2	23	8.69565
MMAR_RS17665	-	hypothetical protein	NA	5	0	0	5	0	0.6	261.67	NE	0	5	0
MMAR_RS17685	-	TetR family transcriptional regulator	NA	5	0	0	5	0	1	194.4	NE	0	5	0
MMAR_RS17780	-	hypothetical protein	NA	11	0	0	11	0	0.6364	127.14	NE	2	11	18.1818
MMAR_RS17800	-	hypothetical protein	NA	9	0	0	5	4	1	1152.78	NE	0	9	0
MMAR_RS17805	-	hypothetical protein	NA	4	0	0	4	0	0.25	87	NE	1	4	25
MMAR_RS17845	-	hypothetical protein	NA	4	0	0	4	0	0.5	24	NE	0	4	0
MMAR_RS17850	-	hypothetical protein	NA	5	0	0	5	0	0.8	823.5	NE	1	5	20
MMAR_RS17855	-	integrase	NA	7	0	0	7	0	1	307.14	NE	0	7	0
MMAR_RS17880	-	integrase	NA	47	0	0	47	0	0.8936	183.33	NE	2	47	4.25532
MMAR_RS17965	-	hypothetical protein	NA	1	0	0	1	0	1	57	NE	0	1	0
MMAR_RS17995	-	hypothetical protein	NA	8	0	0	8	0	0.625	35.8	NE	1	8	12.5
MMAR_RS18210	-	hypothetical protein	NA	5	0	0	5	0	0.4	215	NE	1	5	20
MMAR_RS18225	-	hypothetical protein	NA	4	0	0	0	4	0.5	758.5	GA	2	4	50
MMAR_RS18730	-	hypothetical protein	NA	3	0	0	3	0	0	0	NE	1	3	33.3333
MMAR_RS18845	-	hypothetical protein	NA	0	0	0	0	0	0	0	N/A	0	0	#DIV/0!
MMAR_RS18855	-	DNA-binding protein	NA	5	0	0	5	0	1	25.6	NE	0	5	0
MMAR_RS18870	-	transposase	NA	17	9	0	8	0	0.4706	33.38	ES	0	17	0
MMAR_RS18890	-	integrase	NA	12	0	0	12	0	0.6667	102.62	NE	0	12	0
MMAR_RS18915	-	hypothetical protein	NA	7	0	0	7	0	0.8571	137.5	NE	0	7	0
MMAR_RS18920	-	hypothetical protein	NA	3	0	0	3	0	0	0	NE	1	3	33.3333
MMAR_RS18925	-	hypothetical protein	NA	1	0	0	1	0	0	0	NE	0	1	0
MMAR_RS19115	-	hypothetical protein	NA	3	0	0	3	0	0.6667	191.5	NE	0	3	0
MMAR_RS19160	-	hypothetical protein	NA	4	0	0	4	0	0.75	134	NE	1	4	25
MMAR_RS19360	-	hypothetical protein	NA	5	0	0	5	0	0.8	101.5	NE	0	5	0
MMAR_RS19365	-	hypothetical protein	NA	7	0	0	7	0	0.8571	106.83	NE	0	7	0
MMAR_RS19370	-	hypothetical protein	NA	4	0	0	4	0	0.25	4	NE	0	4	0
MMAR_RS19380	-	hypothetical protein	NA	1	0	0	1	0	1	87	NE	0	1	0
MMAR_RS19385	-	hypothetical protein	NA	14	0	0	14	0	0.6429	107.11	NE	0	14	0
MMAR_RS19400	-	hypothetical protein	NA	23	0	0	23	0	0.6087	67.79	NE	3	23	13.0435
MMAR_RS19420	-	hypothetical protein	NA	7	0	0	7	0	0.8571	90.5	NE	0	7	0
MMAR_RS19475	-	hypothetical protein	NA	10	0	0	10	0	0.4	70.25	NE	0	10	0
MMAR_RS19520	-	hypothetical protein	NA	3	0	0	3	0	1	48.67	NE	1	3	33.3333
MMAR_RS19530	-	hypothetical protein	NA	12	0	0	12	0	0.9167	191.18	NE	0	12	0
MMAR_RS19535	-	hypothetical protein	NA	4	0	0	4	0	1	202	NE	0	4	0
MMAR_RS19540	-	hypothetical protein	NA	12	0	0	12	0	0.8333	191.1	NE	0	12	0
MMAR_RS19545	-	hypothetical protein	NA	3	0	0	3	0	1	48.33	NE	0	3	0
MMAR_RS19550	-	hypothetical protein	NA	1	0	0	1	0	1	319	NE	0	1	0
MMAR_RS19570	-	hypothetical protein	NA	1	0	0	1	0	1	204	NE	0	1	0
MMAR_RS19590	-	hypothetical protein	NA	3	0	3	0	0	0	0	GD	0	3	0
MMAR_RS19615	-	hypothetical protein	NA	4	0	4	0	0	0.25	5	GD	0	4	0
MMAR_RS19660	-	hypothetical protein	NA	5	0	0	5	0	0.6	51	NE	1	5	20
MMAR_RS19685	-	hypothetical protein	NA	4	0	0	4	0	0	0	NE	0	4	0
MMAR_RS19715	-	hypothetical protein	NA	5	0	0	5	0	0.4	95.5	NE	0	5	0
MMAR_RS19830	-	hypothetical protein	NA	8	0	0	8	0	0.625	73.4	NE	0	8	0
MMAR_RS19945	-	hypothetical protein	NA	2	0	0	2	0	1	72.5	NE	0	2	0
MMAR_RS20075	-	acyltransferase	NA	10	0	0	10	0	0.9	167.78	NE	0	10	0
MMAR_RS20240	-	toluene tolerance protein	NA	6	0	0	6	0	0.6667	173	NE	2	6	33.3333
MMAR_RS20555	-	hypothetical protein	NA	4	0	0	4	0	0.5	23	NE	0	4	0
MMAR_RS20565	-	hypothetical protein	NA	17	0	0	17	0	0.7059	46.58	NE	1	17	5.88235
MMAR_RS20805	-	hypothetical protein	NA	2	0	0	2	0	0.5	38	NE	0	2	0
MMAR_RS20860	-	hypothetical protein	NA	2	0	0	2	0	0	0	NE	0	2	0
MMAR_RS21170	-	hypothetical protein	NA	2	0	0	2	0	0.5	87	NE	0	2	0
MMAR_RS21230	-	hypothetical protein	NA	4	0	0	4	0	0.5	142	NE	0	4	0
MMAR_RS21450	-	hypothetical protein	NA	14	0	0	14	0	0.5714	161.88	NE	1	14	7.14286
MMAR_RS21590	-	PE-PGRS family protein	NA	59	0	0	59	0	0.5085	73.67	NE	20	59	33.8983
MMAR_RS21595	-	hypothetical protein	NA	5	0	0	5	0	0.6	58.67	NE	1	5	20
MMAR_RS21600	-	hypothetical protein	NA	4	0	0	4	0	0.5	74	NE	0	4	0
MMAR_RS21635	-	transposase	NA	11	0	0	11	0	0.8182	374.44	NE	1	11	9.09091
MMAR_RS21660	-	hypothetical protein	NA	1	0	0	1	0	1	55	NE	0	1	0
MMAR_RS22105	-	hypothetical protein	NA	6	0	0	6	0	0.8333	230.2	NE	1	6	16.6667
MMAR_RS22160	-	hypothetical protein	NA	1	0	0	1	0	0	0	NE	0	1	0
MMAR_RS22200	-	hypothetical protein	NA	9	0	0	9	0	0.8889	81.88	NE	0	9	0
MMAR_RS22205	-	hypothetical protein	NA	3	0	0	3	0	0.6667	516.5	NE	0	3	0
MMAR_RS22255	-	hypothetical protein	NA	25	0	0	25	0	0.64	143.06	NE	1	25	4
MMAR_RS22275	-	hypothetical protein	NA	5	0	2	3	0	0.6	490.33	NE	0	5	0
MMAR_RS22405	-	oxidoreductase	NA	8	0	0	8	0	1	271.25	NE	0	8	0
MMAR_RS22595	-	hypothetical protein	NA	2	0	0	2	0	1	744.5	NE	0	2	0
MMAR_RS22690	-	serine protease	NA	9	0	7	2	0	0.5556	30	GD	4	9	44.4444
MMAR_RS22740	-	hypothetical protein	NA	3	0	0	3	0	0.6667	101.5	NE	0	3	0
MMAR_RS22880	-	hypothetical protein	NA	5	0	0	5	0	0.8	59	NE	1	5	20
MMAR_RS22995	-	hypothetical protein	NA	32	0	0	0	32	0.7812	211.88	GA	3	32	9.375
MMAR_RS23010	-	transposase	NA	4	0	0	4	0	0.5	123.5	NE	0	4	0
MMAR_RS23015	-	transposase	NA	5	0	0	5	0	1	206.8	NE	0	5	0
MMAR_RS23040	-	hypothetical protein	NA	11	0	0	11	0	0.8182	119.78	NE	1	11	9.09091
MMAR_RS23080	-	hypothetical protein	NA	3	0	0	3	0	1	107.33	NE	0	3	0
MMAR_RS23180	-	hypothetical protein	NA	2	0	0	2	0	0.5	196	NE	0	2	0
MMAR_RS23200	-	hypothetical protein	NA	5	0	0	5	0	1	356.2	NE	0	5	0
MMAR_RS23315	-	MarR family transcriptional regulator	NA	2	0	0	2	0	0.5	267	NE	1	2	50
MMAR_RS23395	-	molybdenum cofactor biosynthesis protein	NA	3	0	0	3	0	1	313.67	NE	0	3	0
MMAR_RS23415	-	hypothetical protein	NA	5	0	0	5	0	0.4	161	NE	1	5	20
MMAR_RS24205	-	hypothetical protein	NA	2	0	0	2	0	1	202	NE	0	2	0
MMAR_RS24235	-	hypothetical protein	NA	7	0	0	7	0	0.5714	129	NE	1	7	14.2857
MMAR_RS24280	-	cell division protein FtsK	NA	16	3	0	13	0	0.625	179	NE	1	16	6.25
MMAR_RS24295	-	cell division protein FtsK	NA	10	0	0	10	0	0.6	85.17	NE	0	10	0
MMAR_RS24350	-	hypothetical protein	NA	1	0	0	1	0	1	24	NE	0	1	0
MMAR_RS25035	-	ferredoxin	NA	4	0	0	4	0	1	171.75	NE	0	4	0
MMAR_RS25270	-	hypothetical protein	NA	14	0	0	14	0	0.5	95.29	NE	3	14	21.4286
MMAR_RS25545	-	hypothetical protein	NA	11	0	0	11	0	0.8182	339	NE	1	11	9.09091
MMAR_RS25695	-	hypothetical protein	NA	5	0	0	5	0	0.6	34.33	NE	0	5	0
MMAR_RS26055	-	hypothetical protein	NA	15	0	0	15	0	0.6	103.56	NE	3	15	20
MMAR_RS26405	-	hypothetical protein	NA	12	0	0	0	12	0.8333	873	GA	0	12	0
MMAR_RS26565	-	PE-PGRS family protein	NA	91	0	22	69	0	0.4396	103.15	NE	27	91	29.6703
MMAR_RS26680	-	hypothetical protein	NA	6	0	0	6	0	0.8333	164.2	NE	1	6	16.6667
MMAR_RS27055	-	hypothetical protein	NA	2	0	0	2	0	1	20.5	NE	0	2	0
MMAR_RS27120	-	hypothetical protein	NA	4	0	0	4	0	0.5	3	NE	0	4	0
MMAR_RS27250	-	hypothetical protein	NA	4	0	0	4	0	0.75	31	NE	0	4	0
MMAR_RS27300	-	antiactivator of flagellar biosynthesis	NA	12	0	0	12	0	0.9167	196	NE	1	12	8.33333
MMAR_RS27375	-	hypothetical protein	NA	16	0	0	0	16	0.8125	441.92	GA	2	16	12.5
MMAR_RS27420	-	secretion protein EccA	NA	6	0	0	0	6	1	478.33	GA	1	6	16.6667
MMAR_RS27520	-	hypothetical protein	NA	16	16	0	0	0	0	0	ES	1	16	6.25
MMAR_RS27750	-	toxin-antitoxin system	NA	2	2	0	0	0	0	0	ES	1	2	50
MMAR_RS27760	-	hypothetical protein	NA	2	0	0	0	2	1	608.5	GA	0	2	0
MMAR_RS27765	-	hypothetical protein	NA	8	0	0	8	0	0.75	139.83	NE	1	8	12.5
MMAR_RS27790	-	hypothetical protein	NA	5	0	0	5	0	0.8	92.75	NE	0	5	0
MMAR_RS27805	-	hypothetical protein	NA	6	0	6	0	0	0.3333	9	GD	3	6	50
MMAR_RS27810	-	hypothetical protein	NA	3	0	3	0	0	0.3333	19	GD	3	3	100
MMAR_RS27815	-	hypothetical protein	NA	2	0	0	2	0	0.5	60	NE	0	2	0
MMAR_RS27820	-	hypothetical protein	NA	19	0	0	19	0	0.5263	113.3	NE	3	19	15.7895
MMAR_RS27825	-	hypothetical protein	NA	60	0	0	60	0	0.5	130.53	NE	15	60	25
MMAR_RS27830	-	hypothetical protein	NA	4	4	0	0	0	0	0	ES	0	4	0
MMAR_RS27850	-	hypothetical protein	NA	4	0	0	4	0	0.5	67	NE	1	4	25
MMAR_RS27855	-	hypothetical protein	NA	3	0	0	3	0	0.6667	23.5	NE	0	3	0
MMAR_RS27860	-	hypothetical protein	NA	11	0	0	11	0	0.7273	138	NE	2	11	18.1818
MMAR_RS27870	-	transposase	NA	2	0	0	2	0	1	422.5	NE	0	2	0
MMAR_RS27920	-	hypothetical protein	NA	8	0	0	8	0	0.875	257	NE	0	8	0
MMAR_RS27940	-	hypothetical protein	NA	11	0	0	11	0	0.7273	147.12	NE	1	11	9.09091
MMAR_RS27945	-	hypothetical protein	NA	6	0	6	0	0	0	0	GD	0	6	0
MMAR_RS27965	-	hypothetical protein	NA	2	0	0	2	0	0.5	371	NE	0	2	0
MMAR_RS00010	MMAR_0001	chromosomal replication initiator protein DnaA	Rv0001	15	15	0	0	0	0	0	ES	1	15	6.66667
MMAR_RS00015	MMAR_0002	DNA polymerase III subunit beta	Rv0002	13	13	0	0	0	0	0	ES	1	13	7.69231
MMAR_RS00020	MMAR_0003	DNA recombination protein RecF	Rv0003	13	0	0	13	0	0.5385	29.43	NE	2	13	15.3846
MMAR_RS00025	MMAR_0004	hypothetical protein	Rv0004	7	0	0	7	0	0.4286	125.33	NE	0	7	0
MMAR_RS00030	MMAR_0005	DNA gyrase subunit B	Rv0005	27	26	0	1	0	0.0741	39.5	ES	1	27	3.7037
MMAR_RS00035	MMAR_0006	DNA gyrase subunit A	Rv0006	41	40	0	1	0	0.0244	472	ES	2	41	4.87805
MMAR_RS00040	MMAR_0007	hypothetical protein	Rv0007	12	1	0	11	0	0.75	63.33	NE	2	12	16.6667
MMAR_RS00055	MMAR_0008	SAM-dependent methyltransferase	NA	11	0	0	0	11	0.8182	710.78	GA	3	11	27.2727
MMAR_RS00060	MMAR_0009	transcriptional regulator	NA	12	0	0	3	9	0.9167	594.18	GA	1	12	8.33333
MMAR_RS00065	MMAR_0010	hypothetical protein	Rv0008c	4	0	0	4	0	0.75	171.33	NE	1	4	25
MMAR_RS00070	MMAR_0011	peptidyl-prolyl cis-trans isomerase	Rv0009	8	0	0	8	0	0.875	326	NE	0	8	0
MMAR_RS00075	MMAR_0012	hypothetical protein	Rv0010c	8	0	0	8	0	0.75	91.17	NE	2	8	25
MMAR_RS00080	MMAR_0013	cell division protein CrgA	Rv0011c	2	0	0	2	0	1	10.5	NE	0	2	0
MMAR_RS00085	MMAR_0014	membrane protein	Rv0012	11	0	0	11	0	0.8182	364	NE	1	11	9.09091
MMAR_RS00090	MMAR_0015	anthranilate synthase	Rv0013	10	8	0	2	0	0.2	156.5	ES	0	10	0
MMAR_RS00095	MMAR_0016	serine/threonine protein kinase	Rv0014c	20	19	0	1	0	0.05	204	ES	2	20	10
MMAR_RS00100	MMAR_0017	serine/threonine protein kinase	Rv0015c	16	11	0	4	1	0.3125	92.4	ES	4	16	25
MMAR_RS00105	MMAR_0018	penicillin-binding protein A	Rv0016c	22	0	0	0	22	1	273.41	GA	2	22	9.09091
MMAR_RS00110	MMAR_0019	cell division protein FtsW	Rv0017c	19	0	0	0	19	0.7895	273	GA	2	19	10.5263
MMAR_RS00115	MMAR_0020	serine/threonine protein phosphatase	Rv0018c	24	10	0	0	14	0.5417	1729.38	ES	3	24	12.5
MMAR_RS00120	MMAR_0021	membrane protein	Rv0019c	15	2	0	0	13	0.8667	618.31	GA	0	15	0
MMAR_RS00125	MMAR_0022	hypothetical protein	Rv0020c	55	0	40	0	15	0.6909	265.92	GD	14	55	25.4545
MMAR_RS00135	MMAR_0023	killer suppression protein	NA	12	0	0	0	12	1	1778.75	GA	0	12	0
MMAR_RS00140	MMAR_0024	plasmid maintenance system antidote protein	NA	18	10	0	0	8	0.2778	159.8	ES	2	18	11.1111
MMAR_RS00145	MMAR_0025	hypothetical protein	NA	16	0	0	0	16	0.9375	802	GA	1	16	6.25
MMAR_RS00150	MMAR_0026	hypothetical protein	NA	23	0	0	0	23	0.913	603.19	GA	2	23	8.69565
MMAR_RS00155	MMAR_0027	thymidylate synthase ThyA	NA	23	0	0	0	23	0.8696	551.7	GA	3	23	13.0435
MMAR_RS00175	MMAR_0030	short-chain dehydrogenase	NA	16	0	0	16	0	0.9375	151.53	NE	0	16	0
MMAR_RS00180	MMAR_0031	hypothetical protein	NA	10	0	0	10	0	0.7	167.57	NE	0	10	0
MMAR_RS00185	MMAR_0032	glycine/betaine ABC transporter	NA	13	0	0	13	0	0.8462	93.36	NE	1	13	7.69231
MMAR_RS00190	MMAR_0033	permease	NA	4	0	0	3	1	0.75	159.67	NE	1	4	25
MMAR_RS00195	MMAR_0034	ABC transporter	NA	15	0	0	0	15	0.8667	440.38	GA	0	15	0
MMAR_RS00200	MMAR_0035	ABC transporter permease	NA	10	0	0	0	10	1	1443.4	GA	1	10	10
MMAR_RS00205	MMAR_0036	cold-shock protein	NA	7	0	0	7	0	0.8571	139.33	NE	0	7	0
MMAR_RS00210	MMAR_0037	membrane dipeptidase	NA	16	0	0	16	0	0.8125	391.23	NE	0	16	0
MMAR_RS00215	MMAR_0038	ammonia channel protein	NA	18	0	0	18	0	0.6667	164.58	NE	4	18	22.2222
MMAR_RS00220	MMAR_0039	acetyltransferase	NA	5	0	0	5	0	0.8	303.5	NE	0	5	0
MMAR_RS00225	MMAR_0040	hypothetical protein	NA	14	0	0	14	0	0.6429	153.89	NE	4	14	28.5714
MMAR_RS00230	MMAR_0041	transcriptional regulator	Rv0022c	5	1	0	4	0	0.6	78	NE	1	5	20
MMAR_RS00235	MMAR_0042	transcriptional regulator	Rv0023	13	13	0	0	0	0	0	ES	2	13	15.3846
MMAR_RS00240	MMAR_0043	hypothetical protein	Rv0024	9	0	0	9	0	0.7778	87.86	NE	1	9	11.1111
MMAR_RS00245	MMAR_0044	hypothetical protein	Rv0025	5	0	0	5	0	0.2	21	NE	3	5	60
MMAR_RS00250	MMAR_0045	hypothetical protein	Rv0026	10	0	0	10	0	0.7	135.71	NE	0	10	0
MMAR_RS00255	MMAR_0046	hypothetical protein	Rv0027	5	0	0	5	0	1	189.8	NE	0	5	0
MMAR_RS00260	MMAR_0047	hypothetical protein	Rv0028	3	0	0	3	0	1	69.33	NE	0	3	0
MMAR_RS00265	MMAR_0048	hypothetical protein	Rv0029	11	0	0	11	0	0.7273	200.38	NE	2	11	18.1818
MMAR_RS00270	MMAR_0049	hypothetical protein	Rv0030	5	0	0	5	0	0.6	99	NE	0	5	0
MMAR_RS00280	MMAR_0051	hypothetical protein	Rv0036c	4	0	0	4	0	1	266	NE	0	4	0
MMAR_RS00285	MMAR_0052	MFS transporter	Rv0037c	11	0	0	11	0	0.7273	219.75	NE	1	11	9.09091
MMAR_RS00290	MMAR_0053	hypothetical protein	Rv0038	7	0	0	7	0	0.8571	413.83	NE	0	7	0
MMAR_RS00295	MMAR_0054	hypothetical protein	NA	12	0	0	12	0	0.75	195	NE	1	12	8.33333
MMAR_RS00300	MMAR_0055	membrane protein	Rv0039c	4	0	0	4	0	1	167	NE	0	4	0
MMAR_RS00305	MMAR_0056	hypothetical protein	Rv0040c	13	0	0	13	0	0.6923	106.78	NE	3	13	23.0769
MMAR_RS00310	MMAR_0057	leucine--tRNA ligase	Rv0041	56	56	0	0	0	0	0	ES	4	56	7.14286
MMAR_RS00315	MMAR_0058	short-chain dehydrogenase	NA	10	0	0	10	0	0.6	87.83	NE	0	10	0
MMAR_RS00320	MMAR_0059	MarR family transcriptional regulator	Rv0042c	8	0	0	8	0	0.5	114.25	NE	3	8	37.5
MMAR_RS00325	MMAR_0060	peptide ABC transporter ATP-binding protein	NA	9	0	0	9	0	0.6667	137.5	NE	0	9	0
MMAR_RS00330	MMAR_0061	amino acid ABC transporter permease	NA	20	0	0	20	0	0.9	257.61	NE	2	20	10
MMAR_RS00335	MMAR_0062	GntR family transcriptional regulator	Rv0043c	12	0	0	12	0	0.8333	265.2	NE	1	12	8.33333
MMAR_RS00340	MMAR_0063	N5,N10-methylene tetrahydromethanopterin	Rv0044c	14	0	0	14	0	0.7857	349.36	NE	1	14	7.14286
MMAR_RS00345	MMAR_0064	hydrolase	Rv0045c	7	0	0	7	0	0.8571	209	NE	0	7	0
MMAR_RS00350	MMAR_0065	inositol-3-phosphate synthase	Rv0046c	14	14	0	0	0	0	0	ES	1	14	7.14286
MMAR_RS00355	MMAR_0066	PadR family transcriptional regulator	Rv0047c	9	0	0	9	0	0.6667	97.17	NE	0	9	0
MMAR_RS00360	MMAR_0067	hypothetical protein	Rv0048c	17	0	0	17	0	0.7647	402	NE	2	17	11.7647
MMAR_RS00365	MMAR_0068	hypothetical protein	Rv0049	8	1	0	7	0	0.625	44.8	NE	0	8	0
MMAR_RS00370	MMAR_0069	penicillin-binding protein	Rv0050	30	13	0	17	0	0.5	28.73	ES	3	30	10
MMAR_RS00375	MMAR_0070	membrane protein	Rv0051	28	0	0	28	0	0.75	213.52	NE	3	28	10.7143
MMAR_RS00380	MMAR_0071	transcriptional regulator	Rv0052	5	0	0	5	0	1	286	NE	0	5	0
MMAR_RS00385	MMAR_0072	30S ribosomal protein S6	Rv0053	5	0	0	5	0	0	0	NE	1	5	20
MMAR_RS00390	MMAR_0073	single-stranded DNA-binding protein	Rv0054	5	5	0	0	0	0	0	ES	0	5	0
MMAR_RS00395	MMAR_0074	30S ribosomal protein S18	Rv0055	3	2	0	1	0	0.3333	7	ES	0	3	0
MMAR_RS00400	MMAR_0075	50S ribosomal protein L9	Rv0056	5	0	0	5	0	1	239	NE	0	5	0
MMAR_RS00405	MMAR_0076	DNA helicase	NA	16	16	0	0	0	0	0	ES	0	16	0
MMAR_RS00410	MMAR_0078	glutathione peroxidase	NA	7	0	0	0	7	0.8571	667.5	GA	0	7	0
MMAR_RS00415	MMAR_0080	carbon monoxyde dehydrogenase large chain	NA	39	0	0	39	0	0.6154	161.79	NE	9	39	23.0769
MMAR_RS00420	MMAR_0081	carbon monoxide dehydrogenase medium chain	NA	19	0	0	19	0	0.6842	218.46	NE	4	19	21.0526
MMAR_RS00425	MMAR_0082	(2Fe-2S)-binding protein	NA	6	0	0	6	0	1	207.83	NE	0	6	0
MMAR_RS00430	MMAR_0083	amidohydrolase	NA	18	0	0	18	0	0.8889	309.94	NE	3	18	16.6667
MMAR_RS00435	MMAR_0084	short chain dehydrogenase/reductase	NA	11	0	0	11	0	0.7273	314.12	NE	4	11	36.3636
MMAR_RS00440	MMAR_0085	transcriptional regulator	NA	41	0	0	41	0	0.8049	230.27	NE	2	41	4.87805
MMAR_RS00445	MMAR_0086	alpha/beta hydrolase	NA	9	0	0	9	0	0.6667	154	NE	1	9	11.1111
MMAR_RS00450	MMAR_0087	peptide synthetase	NA	23	0	0	23	0	0.7826	133.11	NE	5	23	21.7391
MMAR_RS00455	MMAR_0088	TetR family transcriptional regulator	NA	9	0	0	9	0	0.8889	196.25	NE	1	9	11.1111
MMAR_RS00460	MMAR_0090	integrase	NA	15	13	0	2	0	0.1333	7.5	ES	0	15	0
MMAR_RS00465	MMAR_0091	transposase	NA	4	4	0	0	0	0	0	ES	0	4	0
MMAR_RS00470	MMAR_0092	SAM-dependent methyltransferase	NA	3	0	0	3	0	0.3333	180	NE	0	3	0
MMAR_RS00475	MMAR_0093	MFS transporter	NA	41	0	0	41	0	0.7561	144.06	NE	3	41	7.31707
MMAR_RS00480	MMAR_0094	membrane protein	NA	90	0	0	90	0	0.7778	289.66	NE	6	90	6.66667
MMAR_RS00485	MMAR_0095	membrane protein	NA	14	0	0	14	0	0.4286	112.5	NE	1	14	7.14286
MMAR_RS00490	MMAR_0097	hypothetical protein	Rv2377c	7	0	0	7	0	0.7143	30.8	NE	0	7	0
MMAR_RS00495	MMAR_0098	polyketide synthase	NA	55	0	0	55	0	0.6	136.21	NE	7	55	12.7273
MMAR_RS00500	MMAR_0099	non-ribosomal peptide synthetase	NA	212	71	0	135	6	0.467	186.29	ES	21	212	9.90566
MMAR_RS00505	MMAR_0100	chorismate pyruvate lyase	NA	15	0	0	15	0	0.6	605.89	NE	1	15	6.66667
MMAR_RS00515	MMAR_0102	polyketide synthase	NA	98	0	25	73	0	0.449	96.55	NE	14	98	14.2857
MMAR_RS00525	MMAR_0104	coenzyme F390 synthetase	NA	18	0	0	18	0	0.6667	121	NE	3	18	16.6667
MMAR_RS00530	MMAR_0105	hypothetical protein	NA	8	0	0	8	0	0.625	258.2	NE	2	8	25
MMAR_RS00535	MMAR_0106	MaoC family dehydratase	NA	17	0	0	6	11	0.8824	397.87	GA	2	17	11.7647
MMAR_RS00540	MMAR_0107	endo-1,4-beta-glucanase	Rv0062	17	0	0	0	17	0.8824	459.13	GA	2	17	11.7647
MMAR_RS00545	MMAR_0108	transcriptional regulator	NA	6	0	0	0	6	1	197.67	GA	0	6	0
MMAR_RS00550	MMAR_0109	hypothetical protein	NA	24	0	0	0	24	0.9583	1903	GA	1	24	4.16667
MMAR_RS00555	MMAR_0110	oxidoreductase	Rv0063	20	0	0	0	20	0.95	255.11	GA	1	20	5
MMAR_RS00560	MMAR_0111	PE family protein	NA	22	0	0	0	22	0.8636	269.32	GA	3	22	13.6364
MMAR_RS00565	MMAR_0112	haloalkane dehalogenase	Rv2579	12	0	0	0	12	0.9167	723.45	GA	1	12	8.33333
MMAR_RS00570	MMAR_0115	membrane protein	Rv0615	3	0	0	3	0	1	78.33	NE	0	3	0
MMAR_RS00575	MMAR_0116	hypothetical protein	Rv0614	11	0	0	11	0	0.8182	117.33	NE	0	11	0
MMAR_RS00585	MMAR_0118	hypothetical protein	NA	14	0	0	14	0	0.7857	168	NE	2	14	14.2857
MMAR_RS00590	MMAR_0119	nitroreductase	NA	20	0	0	20	0	0.65	219	NE	4	20	20
MMAR_RS00595	MMAR_0120	cell division protein	NA	15	0	0	15	0	0.4667	144.43	NE	4	15	26.6667
MMAR_RS00600	MMAR_0121	hypothetical protein	Rv2900c	29	0	0	29	0	0.7586	204.95	NE	3	29	10.3448
MMAR_RS00605	MMAR_0122	cytochrome P450	NA	11	0	0	11	0	0.6364	118	NE	2	11	18.1818
MMAR_RS00610	MMAR_0123	LuxR family transcriptional regulator	NA	47	0	0	47	0	0.617	161.97	NE	3	47	6.38298
MMAR_RS00615	MMAR_0124	quinone oxidoreductase	NA	13	0	0	13	0	0.6923	109	NE	2	13	15.3846
MMAR_RS00620	MMAR_0125	MarR family transcriptional regulator	NA	3	0	0	3	0	1	47.67	NE	0	3	0
MMAR_RS00625	MMAR_0126	hypothetical protein	NA	10	0	0	10	0	0.8	218.75	NE	1	10	10
MMAR_RS00630	MMAR_0127	alcohol dehydrogenase	Rv3086	15	0	0	15	0	0.7333	125.45	NE	2	15	13.3333
MMAR_RS00635	MMAR_0128	oxidoreductase	NA	16	0	0	16	0	0.6875	145.64	NE	2	16	12.5
MMAR_RS00640	MMAR_0129	monooxygenase	NA	4	0	0	4	0	1	254.75	NE	0	4	0
MMAR_RS00645	MMAR_0130	monooxygenase	NA	17	0	0	17	0	0.7647	291.92	NE	1	17	5.88235
MMAR_RS00650	MMAR_0131	monooxygenase	NA	25	0	0	25	0	0.88	355.14	NE	1	25	4
MMAR_RS00655	MMAR_0132	transcriptional regulator	NA	5	0	0	5	0	0.8	173.5	NE	0	5	0
MMAR_RS00660	MMAR_0133	histidine kinase	NA	9	0	0	9	0	0.5556	104.6	NE	1	9	11.1111
MMAR_RS00665	MMAR_0134	hypothetical protein	NA	4	0	0	4	0	0.75	137.33	NE	1	4	25
MMAR_RS00670	MMAR_0135	NUDIX hydrolase	NA	5	0	0	5	0	0.8	236	NE	0	5	0
MMAR_RS00675	MMAR_0136	MFS transporter	NA	21	0	0	21	0	0.8095	152.41	NE	1	21	4.7619
MMAR_RS00680	MMAR_0137	hypothetical protein	NA	2	0	0	2	0	0.5	132	NE	0	2	0
MMAR_RS00685	MMAR_0138	amidohydrolase	NA	22	0	0	22	0	0.8182	115.94	NE	1	22	4.54545
MMAR_RS00690	MMAR_0139	acyl-CoA dehydrogenase	NA	24	0	0	24	0	0.625	105.93	NE	3	24	12.5
MMAR_RS00695	MMAR_0140	amidohydrolase	NA	16	0	0	16	0	0.6875	292.18	NE	0	16	0
MMAR_RS00700	MMAR_0141	TetR family transcriptional regulator	NA	5	0	0	5	0	0.8	43.5	NE	0	5	0
MMAR_RS00705	MMAR_0142	thiolase	NA	15	0	0	15	0	0.8	172.33	NE	0	15	0
MMAR_RS00710	MMAR_0143	hypothetical protein	NA	3	0	0	3	0	1	133.67	NE	0	3	0
MMAR_RS00715	MMAR_0144	membrane protein	NA	10	0	0	10	0	0.8	427.88	NE	0	10	0
MMAR_RS00720	MMAR_0145	MarR family transcriptional regulator	NA	11	0	0	11	0	0.6364	364.29	NE	2	11	18.1818
MMAR_RS00725	MMAR_0146	ATP-binding protein	NA	12	0	0	12	0	0.8333	103.1	NE	2	12	16.6667
MMAR_RS00730	MMAR_0147	membrane protein	Rv0658c	13	0	0	13	0	0.6923	153.11	NE	0	13	0
MMAR_RS00735	MMAR_0148	glycosyl transferase family 1	NA	9	0	0	9	0	0.8889	146.38	NE	0	9	0
MMAR_RS00740	MMAR_0149	acyl-CoA dehydrogenase	NA	16	0	0	16	0	0.75	91.08	NE	1	16	6.25
MMAR_RS00745	MMAR_0150	transcriptional regulator	NA	9	0	0	9	0	0.7778	200.43	NE	0	9	0
MMAR_RS00750	MMAR_0151	GNAT family acetyltransferase	NA	16	0	0	16	0	0.625	84.4	NE	3	16	18.75
MMAR_RS00755	MMAR_0152	PadR family transcriptional regulator	NA	11	0	0	11	0	1	44.36	NE	0	11	0
MMAR_RS00760	MMAR_0153	hypothetical protein	NA	7	0	0	7	0	0.8571	179.17	NE	0	7	0
MMAR_RS00765	MMAR_0154	F420-dependent oxidoreductase	NA	24	0	0	24	0	0.625	314.8	NE	1	24	4.16667
MMAR_RS00770	MMAR_0155	aminoglycoside phosphotransferase	NA	8	0	0	8	0	0.875	50	NE	0	8	0
MMAR_RS00775	MMAR_0156	acyl-CoA dehydrogenase	NA	17	0	0	17	0	0.7059	121.5	NE	0	17	0
MMAR_RS00780	MMAR_0157	cyclase	NA	11	0	0	11	0	0.3636	90.5	NE	3	11	27.2727
MMAR_RS00785	MMAR_0158	isocitrate dehydrogenase	Rv0066c	28	0	0	28	0	0.7143	21.25	NE	1	28	3.57143
MMAR_RS00795	MMAR_0160	hypothetical protein	NA	19	0	0	19	0	1	357.95	NE	1	19	5.26316
MMAR_RS00800	MMAR_0161	hypothetical protein	Rv2390c	13	0	0	13	0	0.7692	488.6	NE	3	13	23.0769
MMAR_RS00805	MMAR_0162	hypothetical protein	NA	30	0	0	30	0	0.8	185.67	NE	2	30	6.66667
MMAR_RS00810	MMAR_0163	transcriptional regulator	NA	24	0	0	24	0	0.5	144.17	NE	3	24	12.5
MMAR_RS00815	MMAR_0164	nucleoside-diphosphate sugar epimerase	NA	16	0	0	16	0	0.625	96.5	NE	1	16	6.25
MMAR_RS00820	MMAR_0165	fatty acid desaturase	NA	26	0	0	26	0	0.7692	76.55	NE	0	26	0
MMAR_RS00825	MMAR_0166	4-aminobutyrate aminotransferase	NA	21	0	0	21	0	0.7619	67.44	NE	1	21	4.7619
MMAR_RS00830	MMAR_0167	glutamate decarboxylase	NA	20	0	0	20	0	0.3	28	NE	3	20	15
MMAR_RS00835	MMAR_0168	hypothetical protein	NA	13	0	0	13	0	0.6154	84.62	NE	3	13	23.0769
MMAR_RS00840	MMAR_0169	hypothetical protein	Rv1443c	10	0	0	10	0	0.6	174.5	NE	1	10	10
MMAR_RS00845	MMAR_0170	hypothetical protein	NA	18	0	0	18	0	0.7222	110.69	NE	0	18	0
MMAR_RS00850	MMAR_0171	ABC transporter ATP-binding protein	NA	13	0	0	13	0	0.4615	190.67	NE	3	13	23.0769
MMAR_RS00855	MMAR_0172	ABC transporter	NA	14	0	0	14	0	0.9286	443.69	NE	0	14	0
MMAR_RS00860	MMAR_0173	acyl carrier protein	NA	1	0	0	1	0	0	0	NE	1	1	100
MMAR_RS00865	MMAR_0174	long-chain fatty acid--CoA ligase	NA	23	0	0	23	0	0.6957	176.94	NE	5	23	21.7391
MMAR_RS00870	MMAR_0175	integral membrane protein YrbE6A	NA	13	0	0	13	0	0.8462	237.64	NE	1	13	7.69231
MMAR_RS00875	MMAR_0176	ABC transporter permease	NA	20	0	0	20	0	0.7	301.07	NE	3	20	15
MMAR_RS00880	MMAR_0177	mammalian cell entry protein	NA	24	0	0	24	0	0.7083	255.65	NE	2	24	8.33333
MMAR_RS00885	MMAR_0178	mammalian cell entry protein	NA	22	0	0	22	0	0.5909	144.08	NE	3	22	13.6364
MMAR_RS00890	MMAR_0179	mammalian cell entry protein	NA	15	0	0	15	0	0.6	57.11	NE	1	15	6.66667
MMAR_RS00895	MMAR_0180	mammalian cell entry protein	NA	23	0	0	23	0	0.6522	236.13	NE	0	23	0
MMAR_RS00900	MMAR_0181	mammalian cell entry protein	NA	14	0	0	14	0	0.5714	222.88	NE	4	14	28.5714
MMAR_RS00905	MMAR_0182	mammalian cell entry protein	NA	30	0	0	30	0	0.8	120.42	NE	3	30	10
MMAR_RS00910	MMAR_0183	hypothetical protein	NA	35	0	0	35	0	0.6	71.43	NE	8	35	22.8571
MMAR_RS00915	MMAR_0184	type VII secretion protein EccB	NA	24	0	0	24	0	0.5417	157.69	NE	4	24	16.6667
MMAR_RS00920	MMAR_0185	PbsX family transcriptional regulator	Rv3872	5	0	0	5	0	0.4	118.5	NE	0	5	0
MMAR_RS00925	MMAR_0186	hypothetical protein	NA	10	0	0	10	0	0.5	128.4	NE	3	10	30
MMAR_RS00930	MMAR_0187	ESAT-6-like protein EsxB	NA	3	0	0	3	0	0	0	NE	1	3	33.3333
MMAR_RS00935	MMAR_0188	hypothetical protein	Rv3875	3	0	0	3	0	0.3333	10	NE	2	3	66.6667
MMAR_RS00940	MMAR_0189	hypothetical protein	NA	5	0	0	5	0	0	0	NE	1	5	20
MMAR_RS00950	MMAR_0191	hypothetical protein	Rv3136	20	0	0	20	0	0.7	173.43	NE	1	20	5
MMAR_RS00955	MMAR_0195	EsxB-like protein, EsxB_2	NA	2	0	0	2	0	0.5	96	NE	0	2	0
MMAR_RS00960	MMAR_0196	hypothetical protein	NA	4	0	0	4	0	0	0	NE	0	4	0
MMAR_RS00965	MMAR_0197	hypothetical protein	NA	6	0	0	6	0	0.8333	184.8	NE	0	6	0
MMAR_RS00970	MMAR_0198	hypothetical protein	NA	3	0	0	3	0	1	147.67	NE	0	3	0
MMAR_RS00975	MMAR_0199	hypothetical protein	NA	23	0	0	23	0	0.8261	394.53	NE	3	23	13.0435
MMAR_RS00980	MMAR_0200	hypothetical protein	NA	1	0	0	1	0	1	418	NE	0	1	0
MMAR_RS00985	MMAR_0201	hypothetical protein	NA	7	0	0	7	0	0.8571	385.83	NE	1	7	14.2857
MMAR_RS00990	MMAR_0202	hypothetical protein	NA	30	11	0	19	0	0.5333	91.38	ES	1	30	3.33333
MMAR_RS00995	MMAR_0203	hypothetical protein	NA	27	11	0	16	0	0.5185	202.93	ES	1	27	3.7037
MMAR_RS01000	MMAR_0204	TetR family transcriptional regulator	NA	6	0	0	6	0	0.8333	30	NE	1	6	16.6667
MMAR_RS01005	MMAR_0205	23S rRNA methyltransferase	NA	29	0	0	29	0	0.8966	230.04	NE	4	29	13.7931
MMAR_RS01010	MMAR_0207	serine dehydratase	Rv0069c	18	0	0	18	0	0.7222	149.69	NE	2	18	11.1111
MMAR_RS01015	MMAR_0208	serine hydroxymethyltransferase	Rv0070	17	0	0	17	0	0.8235	210.86	NE	2	17	11.7647
MMAR_RS01020	MMAR_0209	glycine cleavage system protein H	NA	7	0	0	7	0	0.8571	214.33	NE	0	7	0
MMAR_RS01025	MMAR_0210	glycine cleavage system protein T	NA	27	0	0	27	0	0.7778	159.81	NE	2	27	7.40741
MMAR_RS01030	MMAR_0211	glycine dehydrogenase subunit 1	NA	35	0	0	35	0	0.6571	195.04	NE	2	35	5.71429
MMAR_RS01035	MMAR_0212	(2Fe-2S)-binding protein	NA	20	0	0	20	0	0.65	213.85	NE	2	20	10
MMAR_RS01040	MMAR_0213	amidohydrolase	NA	23	0	0	23	0	0.8696	239.35	NE	2	23	8.69565
MMAR_RS01045	MMAR_0214	anti-anti-sigma factor	NA	2	0	0	1	1	1	1758	GA	0	2	0
MMAR_RS01050	MMAR_0215	glutamine ABC transporter permease	Rv0072	14	0	0	4	10	0.8571	661.58	GA	2	14	14.2857
MMAR_RS01055	MMAR_0216	glutamine ABC transporter ATP-binding protein	Rv0073	16	0	0	16	0	0.9375	276.73	NE	1	16	6.25
MMAR_RS01060	MMAR_0217	polyhydroxybutyrate depolymerase	NA	9	0	0	9	0	0.7778	195.43	NE	0	9	0
MMAR_RS01065	MMAR_0218	acyltransferase	NA	20	0	0	20	0	0.9	206.94	NE	1	20	5
MMAR_RS01075	MMAR_0220	hypothetical protein	NA	23	0	0	23	0	0.6522	273.93	NE	4	23	17.3913
MMAR_RS01080	MMAR_0221	hypothetical protein	NA	20	0	0	20	0	0.75	173.27	NE	2	20	10
MMAR_RS01085	MMAR_0222	TetR family transcriptional regulator	NA	9	0	0	9	0	0.6667	515.33	NE	3	9	33.3333
MMAR_RS01090	MMAR_0223	oxidoreductase	NA	13	0	0	13	0	0.9231	88.75	NE	0	13	0
MMAR_RS01095	MMAR_0224	TetR family transcriptional regulator	Rv0078	7	0	0	7	0	0.7143	141.4	NE	1	7	14.2857
MMAR_RS01100	MMAR_0225	hypothetical protein	NA	8	0	0	8	0	0.75	231.5	NE	0	8	0
MMAR_RS01105	MMAR_0226	TetR family transcriptional regulator	NA	8	0	0	8	0	1	98	NE	0	8	0
MMAR_RS01110	MMAR_0227	polyhydroxybutyrate depolymerase	NA	11	0	0	11	0	0.7273	57.75	NE	1	11	9.09091
MMAR_RS01115	MMAR_0228	MarR family transcriptional regulator	NA	4	0	0	4	0	0.75	163.67	NE	1	4	25
MMAR_RS01120	MMAR_0229	transcriptional regulator	NA	10	0	0	10	0	0.4	105.25	NE	1	10	10
MMAR_RS01125	MMAR_0230	dioxygenase	Rv3161c	21	0	0	21	0	0.6667	378.57	NE	1	21	4.7619
MMAR_RS01130	MMAR_0231	carbonate dehydratase	NA	23	0	0	23	0	0.6522	90.67	NE	4	23	17.3913
MMAR_RS01135	MMAR_0232	hypothetical protein	NA	13	0	0	13	0	0.8462	295.45	NE	1	13	7.69231
MMAR_RS01140	MMAR_0233	hypothetical protein	NA	2	0	0	2	0	0	0	NE	0	2	0
MMAR_RS01145	MMAR_0234	hypothetical protein	Rv0088	7	0	0	7	0	0.8571	159.33	NE	0	7	0
MMAR_RS01150	MMAR_0235	pyridoxamine 5'-phosphate oxidase	NA	9	0	0	9	0	0.7778	212	NE	1	9	11.1111
MMAR_RS01155	MMAR_0236	luciferase	NA	15	0	0	15	0	0.6	62.33	NE	2	15	13.3333
MMAR_RS01160	MMAR_0237	transcriptional regulator	NA	8	0	0	8	0	1	206.25	NE	0	8	0
MMAR_RS01165	MMAR_0238	TetR family transcriptional regulator	NA	9	0	0	9	0	0.7778	173.43	NE	0	9	0
MMAR_RS01170	MMAR_0239	monooxygenase	NA	32	0	0	32	0	0.6875	217.05	NE	2	32	6.25
MMAR_RS01175	MMAR_0240	monooxygenase	NA	37	0	0	37	0	0.5946	63.14	NE	1	37	2.7027
MMAR_RS01190	MMAR_0242	PE-PGRS family protein	NA	35	0	0	35	0	0.4857	113.94	NE	7	35	20
MMAR_RS01195	MMAR_0243	short-chain dehydrogenase	NA	8	0	0	8	0	0.5	27	NE	2	8	25
MMAR_RS01200	MMAR_0244	SAM-dependent methyltransferase	Rv0089	7	0	0	7	0	0.5714	66.25	NE	2	7	28.5714
MMAR_RS01205	MMAR_0245	crotonase	NA	7	0	0	7	0	0.7143	143	NE	1	7	14.2857
MMAR_RS01210	MMAR_0246	hypothetical protein	Rv0090	6	0	0	6	0	0.6667	116.25	NE	0	6	0
MMAR_RS01215	MMAR_0247	thioesterase	NA	8	0	0	8	0	0.375	41.67	NE	1	8	12.5
MMAR_RS01220	MMAR_0248	NAD-dependent epimerase	NA	12	0	0	12	0	0.5	115.5	NE	0	12	0
MMAR_RS01225	MMAR_0249	TetR family transcriptional regulator	NA	7	0	0	7	0	0.7143	88.2	NE	0	7	0
MMAR_RS01230	MMAR_0250	hypothetical protein	NA	15	0	0	15	0	0.8	153.67	NE	1	15	6.66667
MMAR_RS01235	MMAR_0251	MTA/SAH nucleosidase	Rv0091	14	0	0	14	0	0.7857	177.09	NE	2	14	14.2857
MMAR_RS01240	MMAR_0253	polyketide cyclase	NA	5	0	0	5	0	0.8	314	NE	1	5	20
MMAR_RS01245	MMAR_0254	oxidoreductase	NA	6	0	0	6	0	0.5	134	NE	2	6	33.3333
MMAR_RS01250	MMAR_0255	hypothetical protein	NA	32	0	0	32	0	0.8438	193.44	NE	2	32	6.25
MMAR_RS01255	MMAR_0256	peptide synthase	NA	51	0	0	51	0	0.5686	52.14	NE	5	51	9.80392
MMAR_RS01260	MMAR_0257	hypothetical protein	Rv0100	4	0	0	4	0	1	48.5	NE	0	4	0
MMAR_RS01265	MMAR_0258	acyl-CoA synthetase	Rv0099	28	0	0	28	0	0.5357	170.67	NE	4	28	14.2857
MMAR_RS01270	MMAR_0259	hypothetical protein	Rv0098	12	0	0	12	0	0.6667	64.62	NE	0	12	0
MMAR_RS01275	MMAR_0260	dioxygenase	Rv0097	16	0	0	16	0	0.8125	184.62	NE	1	16	6.25
MMAR_RS01280	MMAR_0261	hypothetical protein	Rv0096	28	27	0	1	0	0.0357	111	ES	4	28	14.2857
MMAR_RS01285	MMAR_0262	O-methyltransferase	NA	14	0	0	14	0	0.5714	14.5	NE	0	14	0
MMAR_RS01290	MMAR_0263	hypothetical protein	Rv0093c	5	0	0	5	0	0.4	92	NE	1	5	20
MMAR_RS01295	MMAR_0264	carbonate dehydratase	Rv0092	17	0	0	17	0	0.5294	15	NE	4	17	23.5294
MMAR_RS01300	MMAR_0265	RNA polymerase subunit sigma	NA	7	0	0	7	0	1	127	NE	0	7	0
MMAR_RS01305	MMAR_0266	hypothetical protein	NA	6	0	0	6	0	1	301.33	NE	0	6	0
MMAR_RS01310	MMAR_0267	membrane protein	Rv0102	32	32	0	0	0	0	0	ES	2	32	6.25
MMAR_RS01315	MMAR_0268	heavy metal transporter	NA	3	1	0	2	0	0.3333	149	NE	2	3	66.6667
MMAR_RS01320	MMAR_0269	carbonate dehydratase	Rv0103c	34	0	0	34	0	0.5882	135.35	NE	5	34	14.7059
MMAR_RS01325	MMAR_0271	3-beta hydroxysteroid dehydrogenase	NA	11	0	0	11	0	0.6364	92.43	NE	1	11	9.09091
MMAR_RS01330	MMAR_0272	cytochrome P450	NA	21	0	0	21	0	0.6667	168.86	NE	0	21	0
MMAR_RS01335	MMAR_0273	amidohydrolase	NA	28	0	0	28	0	0.5357	161.67	NE	3	28	10.7143
MMAR_RS01340	MMAR_0274	cytochrome P450	NA	19	0	0	19	0	0.7895	171.2	NE	0	19	0
MMAR_RS01345	MMAR_0275	4-hydroxy-3-methylbut-2-en-1-yl diphosphate	NA	20	0	0	20	0	0.6	141.42	NE	4	20	20
MMAR_RS01350	MMAR_0276	1-deoxy-D-xylulose-5-phosphate synthase	Rv3379c	25	0	0	25	0	0.72	185.39	NE	7	25	28
MMAR_RS01355	MMAR_0277	4-hydroxy-3-methylbut-2-enyl diphosphate	Rv3382c	18	0	0	18	0	0.7778	212.86	NE	2	18	11.1111
MMAR_RS01360	MMAR_0278	hypothetical protein	NA	22	0	0	22	0	0.8636	340.21	NE	2	22	9.09091
MMAR_RS01365	MMAR_0279	hypothetical protein	NA	16	0	0	16	0	0.8125	506.85	NE	2	16	12.5
MMAR_RS01370	MMAR_0280	membrane protein	NA	21	0	0	21	0	0.8095	212.76	NE	1	21	4.7619
MMAR_RS01375	MMAR_0281	cytochrome P450	NA	31	0	0	31	0	0.6774	122.95	NE	5	31	16.129
MMAR_RS01380	MMAR_0282	polyprenyl synthetase	Rv3383c	20	0	0	20	0	0.55	48.91	NE	0	20	0
MMAR_RS01390	MMAR_0283	cytochrome P450	NA	15	0	0	15	0	0.6667	182.7	NE	1	15	6.66667
MMAR_RS01395	MMAR_0284	phospholipase C	NA	28	0	0	28	0	0.8571	487.42	NE	1	28	3.57143
MMAR_RS01400	MMAR_0285	hypothetical protein	Rv0104	15	0	0	15	0	0.6667	210.6	NE	2	15	13.3333
MMAR_RS01405	MMAR_0286	cyclase	Rv1900c	13	0	0	13	0	0.8462	92.64	NE	1	13	7.69231
MMAR_RS01410	MMAR_0287	TetR family transcriptional regulator	NA	10	0	0	10	0	0.9	905.56	NE	1	10	10
MMAR_RS01415	MMAR_0288	hypothetical protein	NA	17	0	0	17	0	0.9412	115	NE	0	17	0
MMAR_RS01420	MMAR_0289	30S ribosomal protein S18	Rv2055c	3	0	0	3	0	1	35.67	NE	0	3	0
MMAR_RS01425	MMAR_0290	30S ribosomal protein S14	Rv2056c	5	0	0	5	0	0.8	59	NE	0	5	0
MMAR_RS01430	MMAR_0291	50S ribosomal protein L33	Rv2057c	3	0	0	3	0	0.6667	1048.5	NE	0	3	0
MMAR_RS01435	MMAR_0292	50S ribosomal protein L28	Rv0105c	4	0	0	4	0	1	253.25	NE	0	4	0
MMAR_RS01440	MMAR_0293	hypothetical protein	NA	8	0	0	8	0	0.625	58	NE	2	8	25
MMAR_RS01445	MMAR_0294	50S ribosomal protein L31	NA	6	0	0	6	0	0.6667	106	NE	2	6	33.3333
MMAR_RS01450	MMAR_0295	epimerase	NA	15	0	0	15	0	0.4667	258.14	NE	1	15	6.66667
MMAR_RS01455	MMAR_0296	acyl-CoA synthetase	NA	17	0	0	17	0	0.7647	171.46	NE	2	17	11.7647
MMAR_RS01460	MMAR_0297	haloacid dehalogenase	NA	30	0	0	30	0	0.6667	155.2	NE	6	30	20
MMAR_RS01465	MMAR_0298	hypothetical protein	Rv0108c	3	0	0	3	0	1	462.33	NE	0	3	0
MMAR_RS01470	MMAR_0299	hypothetical protein	Rv0109	17	0	0	17	0	0.7647	496.54	NE	4	17	23.5294
MMAR_RS01475	MMAR_0300	membrane protein	NA	18	0	0	18	0	0.8889	524.12	NE	0	18	0
MMAR_RS01480	MMAR_0301	hypothetical protein	NA	9	0	0	9	0	0.6667	253.67	NE	3	9	33.3333
MMAR_RS01485	MMAR_0302	oxidoreductase	NA	10	0	0	10	0	0.8	203	NE	1	10	10
MMAR_RS01490	MMAR_0303	acyl-CoA synthetase	NA	17	0	0	17	0	0.5882	53.9	NE	1	17	5.88235
MMAR_RS01495	MMAR_0304	GntR family transcriptional regulator	NA	13	0	0	13	0	0.7692	151.7	NE	0	13	0
MMAR_RS01500	MMAR_0305	gluconolaconase	NA	19	0	0	19	0	0.5789	96.18	NE	5	19	26.3158
MMAR_RS01505	MMAR_0306	oxidoreductase	NA	6	0	0	6	0	0.8333	140.6	NE	1	6	16.6667
MMAR_RS01510	MMAR_0307	(2Fe-2S)-binding protein	NA	20	0	0	20	0	0.7	94.71	NE	1	20	5
MMAR_RS01515	MMAR_0308	luciferase	NA	18	0	0	18	0	0.7778	71.43	NE	0	18	0
MMAR_RS01520	MMAR_0309	monooxygenase	NA	42	0	0	42	0	0.7381	239	NE	3	42	7.14286
MMAR_RS01525	MMAR_0310	short-chain dehydrogenase	NA	11	0	0	11	0	0.8182	154.78	NE	0	11	0
MMAR_RS01530	MMAR_0311	hypothetical protein	NA	24	0	0	24	0	0.8333	160.7	NE	1	24	4.16667
MMAR_RS01535	MMAR_0312	membrane protein	Rv0111	30	0	0	30	0	0.8	166.42	NE	2	30	6.66667
MMAR_RS01540	MMAR_0313	O-methyltransferase	NA	10	0	0	10	0	1	381.2	NE	0	10	0
MMAR_RS01545	MMAR_0314	hypothetical protein	NA	7	0	0	7	0	0.8571	253.67	NE	1	7	14.2857
MMAR_RS01550	MMAR_0315	manganese transporter	NA	28	0	0	28	0	0.7857	163.32	NE	3	28	10.7143
MMAR_RS01555	MMAR_0316	membrane protein	NA	15	0	0	15	0	0.8667	233.85	NE	1	15	6.66667
MMAR_RS01565	MMAR_0318	oxalyl-CoA decarboxylase	Rv0118c	22	0	0	22	0	0.6364	56.07	NE	1	22	4.54545
MMAR_RS01570	MMAR_0319	acyl-CoA synthetase	NA	11	0	0	11	0	0.6364	30.43	NE	2	11	18.1818
MMAR_RS01575	MMAR_0320	hypothetical protein	NA	5	0	0	5	0	0.8	260	NE	0	5	0
MMAR_RS01580	MMAR_0321	elongation factor G	Rv0120c	26	0	0	26	0	0.6923	142.72	NE	3	26	11.5385
MMAR_RS01585	MMAR_0322	PPOX class F420-dependent enzyme	Rv0121c	6	0	0	6	0	0.6667	118.5	NE	1	6	16.6667
MMAR_RS01590	MMAR_0323	dioxygenase	NA	11	0	0	11	0	0.6364	409.57	NE	0	11	0
MMAR_RS01595	MMAR_0324	serine protease	Rv0125	7	0	0	7	0	0.7143	469.2	NE	0	7	0
MMAR_RS01600	MMAR_0325	trehalose synthase	Rv0126	32	0	0	32	0	0.9062	376	NE	1	32	3.125
MMAR_RS01605	MMAR_0326	maltokinase	Rv0127	19	0	0	19	0	0.9474	78.44	NE	0	19	0
MMAR_RS01610	MMAR_0327	membrane protein	Rv0128	7	0	0	7	0	0.8571	154.5	NE	0	7	0
MMAR_RS01615	MMAR_0328	hypothetical protein	Rv0129c	19	0	0	19	0	0.9474	304	NE	0	19	0
MMAR_RS01620	MMAR_0329	phosphodiesterase	NA	13	0	0	13	0	0.6154	300.12	NE	3	13	23.0769
MMAR_RS01625	MMAR_0330	enoyl-CoA hydratase	Rv0130	6	0	0	6	0	0.6667	23.75	NE	0	6	0
MMAR_RS01630	MMAR_0331	acyl-CoA dehydrogenase	Rv0131c	17	0	0	17	0	0.7059	75.17	NE	2	17	11.7647
MMAR_RS01635	MMAR_0332	acetyltransferase	Rv0133	10	0	0	10	0	0.7	85.43	NE	3	10	30
MMAR_RS01640	MMAR_0333	hypothetical protein	NA	13	0	0	13	0	0.7692	207.9	NE	1	13	7.69231
MMAR_RS01645	MMAR_0334	TetR family transcriptional regulator	NA	8	0	0	8	0	0.75	30.83	NE	0	8	0
MMAR_RS01650	MMAR_0335	oxidoreductase	NA	15	0	0	15	0	0.6667	203.1	NE	3	15	20
MMAR_RS01655	MMAR_0336	fatty acid desaturase	NA	17	0	0	17	0	0.7059	469.92	NE	1	17	5.88235
MMAR_RS01660	MMAR_0337	cyclase	NA	4	0	0	4	0	1	59	NE	0	4	0
MMAR_RS01665	MMAR_0338	coenzyme F420-dependent oxidoreductase	NA	17	0	0	17	0	0.8824	135	NE	0	17	0
MMAR_RS01670	MMAR_0339	hypothetical protein	NA	14	0	0	14	0	0.7857	275.09	NE	3	14	21.4286
MMAR_RS01675	MMAR_0340	TetR family transcriptional regulator	NA	5	0	0	5	0	0.6	19	NE	1	5	20
MMAR_RS01680	MMAR_0341	hypothetical protein	NA	18	0	0	18	0	0.7778	207.36	NE	3	18	16.6667
MMAR_RS01685	MMAR_0342	epoxide hydrolase	Rv0134	13	0	0	13	0	0.5385	181	NE	2	13	15.3846
MMAR_RS01690	MMAR_0343	zinc-binding dehydrogenase	NA	12	0	0	12	0	0.5	170.5	NE	3	12	25
MMAR_RS01695	MMAR_0344	hypothetical protein	NA	1	0	0	1	0	1	96	NE	0	1	0
MMAR_RS01700	MMAR_0345	TetR family transcriptional regulator	Rv0135c	7	0	0	7	0	0.8571	152	NE	0	7	0
MMAR_RS01705	MMAR_0346	cytochrome P450	Rv0136	14	0	0	14	0	0.8571	188.42	NE	0	14	0
MMAR_RS01710	MMAR_0347	peptide methionine sulfoxide reductase MsrA	Rv0137c	12	0	0	12	0	0.6667	287.38	NE	1	12	8.33333
MMAR_RS01715	MMAR_0348	polyketide cyclase	Rv0138	6	0	0	6	0	1	415.83	NE	0	6	0
MMAR_RS01720	MMAR_0349	NAD-dependent dehydratase	Rv0139	14	0	0	14	0	0.8571	180	NE	0	14	0
MMAR_RS01725	MMAR_0350	hypothetical protein	Rv0140	11	0	0	11	0	1	190.91	NE	0	11	0
MMAR_RS01730	MMAR_0351	hypothetical protein	Rv0141c	7	0	0	7	0	1	280	NE	0	7	0
MMAR_RS01735	MMAR_0352	DNA glycosylase	Rv0142	6	0	0	6	0	0.5	58	NE	3	6	50
MMAR_RS01740	MMAR_0353	putative transmembrane protein	Rv0143c	20	0	0	20	0	0.85	145.65	NE	1	20	5
MMAR_RS01745	MMAR_0354	short-chain dehydrogenase	NA	18	0	0	18	0	0.8889	249.44	NE	1	18	5.55556
MMAR_RS01750	MMAR_0355	TetR family transcriptional regulator	Rv0144	6	0	0	6	0	1	195.83	NE	0	6	0
MMAR_RS01755	MMAR_0356	S-adenosyl-L-methionine-dependent	Rv0145	13	0	0	13	0	0.8462	276.82	NE	0	13	0
MMAR_RS01760	MMAR_0357	S-adenosyl-L-methionine-dependent	NA	11	0	0	11	0	0.9091	318.2	NE	1	11	9.09091
MMAR_RS01765	MMAR_0358	SAM-dependent methyltransferase	NA	12	0	0	12	0	0.5833	312.57	NE	2	12	16.6667
MMAR_RS01770	MMAR_0359	aldehyde dehydrogenase	Rv0147	17	0	0	17	0	0.9412	169.56	NE	0	17	0
MMAR_RS01775	MMAR_0360	serine/threonine protein kinase	NA	12	0	1	11	0	0.6667	101.25	NE	0	12	0
MMAR_RS01780	MMAR_0361	quinone oxidoreductase	Rv0149	15	0	15	0	0	0.2667	5.5	GD	1	15	6.66667
MMAR_RS01785	MMAR_0362	hypothetical protein	NA	6	0	0	6	0	1	385	NE	0	6	0
MMAR_RS01790	MMAR_0363	hypothetical protein	NA	12	0	0	12	0	0.8333	312.3	NE	1	12	8.33333
MMAR_RS01795	MMAR_0364	hypothetical protein	NA	4	0	0	4	0	0.75	300.33	NE	0	4	0
MMAR_RS01800	MMAR_0365	protein kinase	NA	43	0	0	43	0	0.6977	191.53	NE	7	43	16.2791
MMAR_RS01805	MMAR_0366	protein kinase	NA	37	0	0	37	0	0.8649	224.44	NE	4	37	10.8108
MMAR_RS01810	MMAR_0367	thioesterase	NA	14	0	0	14	0	0.7857	339.64	NE	1	14	7.14286
MMAR_RS01815	MMAR_0368	non-ribosomal peptide synthetase	NA	131	0	0	131	0	0.8244	292.16	NE	14	131	10.687
MMAR_RS01820	MMAR_0369	PE family protein	NA	35	0	0	35	0	0.9714	405.94	NE	1	35	2.85714
MMAR_RS01825	MMAR_0370	PE family protein	NA	36	0	0	36	0	0.9167	312.21	NE	3	36	8.33333
MMAR_RS01830	MMAR_0371	PE family protein	NA	37	0	0	36	1	0.7838	262.76	NE	3	37	8.10811
MMAR_RS01835	MMAR_0372	PE family protein	Rv0151c	35	0	0	0	35	0.8571	498.63	GA	2	35	5.71429
MMAR_RS01840	MMAR_0373	phosphotyrosine protein phosphatase	Rv0153c	10	0	0	0	10	0.9	416.33	GA	1	10	10
MMAR_RS01845	MMAR_0374	acyl-CoA dehydrogenase	NA	10	0	0	0	10	1	438.9	GA	1	10	10
MMAR_RS01850	MMAR_0375	hypothetical protein	NA	11	0	0	0	11	0.7273	237.62	GA	0	11	0
MMAR_RS01855	MMAR_0376	hypothetical protein	NA	8	0	0	0	8	0.875	273.86	GA	1	8	12.5
MMAR_RS01860	MMAR_0377	NAD(P) transhydrogenase subunit alpha	Rv0155	9	0	0	0	9	0.8889	173.62	GA	1	9	11.1111
MMAR_RS01865	MMAR_0378	NAD(P) transhydrogenase subunit alpha	Rv0156	5	0	0	0	5	1	307	GA	0	5	0
MMAR_RS01870	MMAR_0379	NAD(P) transhydrogenase subunit beta	Rv0157	13	0	0	0	13	1	397.15	GA	0	13	0
MMAR_RS01875	MMAR_0381	TetR family transcriptional regulator	Rv0158	20	0	0	0	20	1	395.8	GA	0	20	0
MMAR_RS01880	MMAR_0382	PE-PGRS family protein	NA	33	0	0	0	33	0.7879	1413.77	GA	5	33	15.1515
MMAR_RS01885	MMAR_0383	PE family protein	Rv0159c	40	0	0	0	40	0.975	782.03	GA	1	40	2.5
MMAR_RS01890	MMAR_0384	PE family protein	Rv0160c	37	0	0	0	37	0.8649	630.28	GA	0	37	0
MMAR_RS01895	MMAR_0385	alpha/beta hydrolase	NA	15	0	0	15	0	0.5333	111.38	NE	3	15	20
MMAR_RS01900	MMAR_0386	diacylglycerol kinase	NA	18	0	0	18	0	0.8333	295	NE	3	18	16.6667
MMAR_RS01905	MMAR_0387	3-alpha-hydroxysteroid dehydrogenase	NA	8	0	0	8	0	0.75	116.5	NE	1	8	12.5
MMAR_RS01910	MMAR_0388	oxidoreductase	Rv0161	13	0	0	13	0	0.6923	95.11	NE	1	13	7.69231
MMAR_RS01915	MMAR_0389	TetR family transcriptional regulator	NA	8	0	0	8	0	0.5	18.25	NE	0	8	0
MMAR_RS01920	MMAR_0390	thioesterase	NA	7	0	0	7	0	0.8571	213.17	NE	0	7	0
MMAR_RS01925	MMAR_0391	gluconolactonase	NA	9	0	0	9	0	0.7778	108	NE	1	9	11.1111
MMAR_RS01930	MMAR_0392	acyl-CoA thioesterase	NA	8	0	0	8	0	1	55.62	NE	0	8	0
MMAR_RS01935	MMAR_0393	F420-dependent oxidoreductase	NA	10	0	0	10	0	0.6	138	NE	1	10	10
MMAR_RS01940	MMAR_0394	hypothetical protein	NA	14	0	0	14	0	0.7857	51	NE	0	14	0
MMAR_RS01945	MMAR_0395	phosphotransferase	NA	23	0	0	23	0	0.6087	182.86	NE	1	23	4.34783
MMAR_RS01950	MMAR_0396	CoA transferase	NA	11	0	0	11	0	0.6364	173.86	NE	0	11	0
MMAR_RS01955	MMAR_0397	hypothetical protein	NA	9	0	0	9	0	0.5556	45.4	NE	3	9	33.3333
MMAR_RS01960	MMAR_0398	hypothetical protein	NA	15	0	0	15	0	0.6667	70.2	NE	0	15	0
MMAR_RS01965	MMAR_0399	cytochrome P450	NA	21	0	0	21	0	0.8095	102.41	NE	1	21	4.7619
MMAR_RS01970	MMAR_0400	alcohol dehydrogenase	NA	11	0	0	11	0	0.6364	90.57	NE	2	11	18.1818
MMAR_RS01975	MMAR_0401	aldolase	NA	11	0	0	11	0	0.3636	39.25	NE	1	11	9.09091
MMAR_RS01980	MMAR_0402	oxidoreductase	NA	5	0	0	5	0	0.2	122	NE	1	5	20
MMAR_RS01985	MMAR_0403	monooxygenase	NA	29	0	0	29	0	0.6897	69.75	NE	2	29	6.89655
MMAR_RS01990	MMAR_0404	alpha/beta hydrolase	NA	15	0	0	15	0	0.5333	105.12	NE	3	15	20
MMAR_RS01995	MMAR_0405	zinc-type alcohol dehydrogenase	Rv0162c	9	0	0	9	0	0.8889	401.75	NE	1	9	11.1111
MMAR_RS02000	MMAR_0406	4-hydroxybenzoyl-CoA thioesterase	Rv0163	6	0	0	6	0	1	424.17	NE	0	6	0
MMAR_RS02005	MMAR_0407	hypothetical protein	Rv0164	8	8	0	0	0	0	0	ES	1	8	12.5
MMAR_RS02010	MMAR_0408	GntR family transcriptional regulator	Rv0165c	8	0	0	0	8	0.875	393.14	GA	2	8	25
MMAR_RS02015	MMAR_0409	long-chain fatty acid--CoA ligase	Rv0166	26	0	0	8	18	0.8077	418.71	GA	2	26	7.69231
MMAR_RS02020	MMAR_0410	ABC transporter permease	Rv0167	10	0	0	10	0	0.9	25.56	NE	1	10	10
MMAR_RS02025	MMAR_0411	ABC transporter permease	Rv0168	18	0	0	18	0	0.8889	57.56	NE	2	18	11.1111
MMAR_RS02030	MMAR_0412	MCE-family protein Mce1A	NA	22	0	0	22	0	0.8636	119.84	NE	1	22	4.54545
MMAR_RS02035	MMAR_0413	mammalian cell entry protein	Rv0170	14	0	0	14	0	0.9286	188.69	NE	1	14	7.14286
MMAR_RS02040	MMAR_0414	mammalian cell entry protein	Rv0171	18	0	0	18	0	0.8889	117.56	NE	2	18	11.1111
MMAR_RS02045	MMAR_0415	mammalian cell entry protein	Rv0172	21	0	0	21	0	0.8571	65.39	NE	1	21	4.7619
MMAR_RS02050	MMAR_0416	mammalian cell entry protein	Rv0173	13	0	0	13	0	0.8462	69.91	NE	2	13	15.3846
MMAR_RS02055	MMAR_0417	mammalian cell entry protein	Rv0174	23	0	0	23	0	0.8261	59.63	NE	2	23	8.69565
MMAR_RS02060	MMAR_0418	Mce associated membrane protein	Rv0175	9	0	0	9	0	0.6667	41.83	NE	2	9	22.2222
MMAR_RS02065	MMAR_0419	membrane protein	Rv0176	11	0	0	11	0	0.8182	15.78	NE	2	11	18.1818
MMAR_RS02070	MMAR_0420	mammalian cell entry protein	Rv0177	9	0	0	9	0	0.7778	29.29	NE	1	9	11.1111
MMAR_RS02075	MMAR_0421	mammalian cell entry protein	Rv0178	11	0	0	11	0	0.7273	41.12	NE	2	11	18.1818
MMAR_RS02080	MMAR_0422	hypothetical protein	Rv0179c	16	0	0	16	0	0.875	303.71	NE	1	16	6.25
MMAR_RS02085	MMAR_0423	membrane protein	Rv0180c	23	0	0	23	0	1	162.52	NE	0	23	0
MMAR_RS02090	MMAR_0424	quercetin 2,3-dioxygenase	Rv0181c	9	0	0	9	0	0.7778	68.14	NE	1	9	11.1111
MMAR_RS02095	MMAR_0425	hypothetical protein	NA	24	0	0	24	0	0.8333	221.9	NE	2	24	8.33333
MMAR_RS02100	MMAR_0426	DNA-directed RNA polymerase sigma-70 factor	Rv0182c	15	0	0	15	0	0.8	275.08	NE	0	15	0
MMAR_RS02105	MMAR_0427	hydrolase	NA	16	0	0	16	0	0.9375	342.27	NE	0	16	0
MMAR_RS02110	MMAR_0428	hypothetical protein	Rv0184	9	0	0	9	0	0.8889	168.88	NE	0	9	0
MMAR_RS02115	MMAR_0429	hypothetical protein	Rv0185	4	0	0	4	0	0.75	126	NE	0	4	0
MMAR_RS02120	MMAR_0430	beta-glucosidase	Rv0186	29	0	0	29	0	0.5862	149.35	NE	5	29	17.2414
MMAR_RS27755	MMAR_0431	hypothetical protein	NA	41	0	0	41	0	0.561	81.22	NE	9	41	21.9512
MMAR_RS02135	MMAR_0432	dihydroxy-acid dehydratase	Rv0189c	15	15	0	0	0	0	0	ES	2	15	13.3333
MMAR_RS02140	MMAR_0433	hypothetical protein	Rv0190	4	0	0	4	0	0.75	86.67	NE	0	4	0
MMAR_RS02145	MMAR_0434	membrane protein	Rv0191	14	0	0	14	0	0.8571	249.75	NE	1	14	7.14286
MMAR_RS02150	MMAR_0435	hypothetical protein	Rv0192	10	0	0	10	0	0.9	328.44	NE	1	10	10
MMAR_RS02155	MMAR_0436	TetR family transcriptional regulator	Rv0196	7	0	0	7	0	0.7143	228.8	NE	1	7	14.2857
MMAR_RS02160	MMAR_0437	molybdopterin oxidoreductase	Rv0197	30	0	0	30	0	0.7333	107.55	NE	1	30	3.33333
MMAR_RS02165	MMAR_0438	peptidase M13	Rv0198c	33	0	0	33	0	0.8485	216.86	NE	4	33	12.1212
MMAR_RS02170	MMAR_0439	membrane protein	Rv0199	6	0	0	6	0	0.3333	232.5	NE	3	6	50
MMAR_RS02175	MMAR_0440	membrane protein	Rv0200	5	0	1	4	0	0.6	226	NE	2	5	40
MMAR_RS02180	MMAR_0441	hypothetical protein	Rv0201c	6	0	6	0	0	0	0	GD	2	6	33.3333
MMAR_RS02185	MMAR_0442	membrane protein	Rv0202c	26	0	26	0	0	0.2692	2.14	GD	1	26	3.84615
MMAR_RS02190	MMAR_0443	hypothetical protein	Rv0203	5	0	0	0	5	0.8	210.5	GA	1	5	20
MMAR_RS02195	MMAR_0444	membrane protein	Rv0204c	14	0	0	0	14	0.8571	116.42	GA	1	14	7.14286
MMAR_RS02200	MMAR_0445	membrane protein	Rv0205	12	0	0	0	12	0.9167	1059.18	GA	1	12	8.33333
MMAR_RS02205	MMAR_0446	membrane protein	Rv0206c	31	30	0	0	1	0.0323	326	ES	4	31	12.9032
MMAR_RS02210	MMAR_0447	hypothetical protein	NA	7	0	0	7	0	0.7143	90.6	NE	2	7	28.5714
MMAR_RS02215	MMAR_0448	tRNA (guanine-N(7)-)-methyltransferase	Rv0208c	15	14	0	1	0	0.0667	154	ES	1	15	6.66667
MMAR_RS02220	MMAR_0449	hypothetical protein	Rv0209	9	0	0	0	9	0.7778	63	GA	0	9	0
MMAR_RS02225	MMAR_0450	hypothetical protein	Rv0210	10	0	0	0	10	0.7	991.71	GA	2	10	20
MMAR_RS02230	MMAR_0451	phosphoenolpyruvate carboxykinase [GTP]	Rv0211	21	0	0	21	0	0.7143	12.2	NE	1	21	4.7619
MMAR_RS02235	MMAR_0452	acyl-CoA synthetase	Rv0214	31	0	0	31	0	0.7742	325.42	NE	2	31	6.45161
MMAR_RS02240	MMAR_0453	enoyl-CoA hydratase	NA	12	0	0	12	0	0.75	63.89	NE	0	12	0
MMAR_RS02245	MMAR_0454	hypothetical protein	NA	9	0	0	9	0	0.4444	62.75	NE	0	9	0
MMAR_RS02250	MMAR_0455	acyl-CoA dehydrogenase	Rv0215c	19	18	0	1	0	0.1053	19.5	ES	1	19	5.26316
MMAR_RS02255	MMAR_0456	dehydratase	Rv0216	13	0	0	13	0	0.6154	93.25	NE	2	13	15.3846
MMAR_RS02265	MMAR_0459	amidohydrolase	NA	6	0	0	6	0	1	56.5	NE	0	6	0
MMAR_RS02270	MMAR_0460	hypothetical protein	NA	5	0	0	5	0	0.8	131.75	NE	0	5	0
MMAR_RS02275	MMAR_0461	membrane protein	Rv0218	14	0	0	14	0	0.7143	141.8	NE	1	14	7.14286
MMAR_RS02280	MMAR_0462	membrane protein	Rv0219	11	0	0	11	0	0.9091	115.3	NE	0	11	0
MMAR_RS02285	MMAR_0463	esterase	Rv0220	17	0	0	17	0	0.5882	96.4	NE	1	17	5.88235
MMAR_RS02290	MMAR_0464	diacylglycerol O-acyltransferase	Rv0221	24	0	0	24	0	0.625	81.93	NE	2	24	8.33333
MMAR_RS02295	MMAR_0465	enoyl-CoA hydratase	Rv0222	6	0	0	6	0	0.3333	54.5	NE	0	6	0
MMAR_RS02300	MMAR_0466	long-chain-fatty-acid-CoA ligase	NA	20	0	0	20	0	0.7	92.29	NE	1	20	5
MMAR_RS02305	MMAR_0467	hypothetical protein	NA	1	0	0	1	0	1	206	NE	0	1	0
MMAR_RS02310	MMAR_0468	fatty-acid--CoA ligase	NA	34	0	0	34	0	0.5	88.53	NE	1	34	2.94118
MMAR_RS02315	MMAR_0469	peptide synthetase	NA	83	0	0	83	0	0.8072	241.9	NE	4	83	4.81928
MMAR_RS02320	MMAR_0470	TetR family transcriptional regulator	NA	9	0	0	9	0	0.6667	149	NE	1	9	11.1111
MMAR_RS02325	MMAR_0471	enoyl-CoA hydratase	NA	8	2	0	6	0	0.5	167.25	NE	1	8	12.5
MMAR_RS02330	MMAR_0472	aldehyde dehydrogenase	Rv0223c	16	0	0	16	0	0.8125	225.77	NE	0	16	0
MMAR_RS02335	MMAR_0473	SAM-dependent methyltransferase	Rv0224c	12	11	0	1	0	0.0833	82	ES	0	12	0
MMAR_RS02340	MMAR_0474	glycosyl transferase	Rv0225	13	12	0	1	0	0.0769	78	ES	3	13	23.0769
MMAR_RS02345	MMAR_0475	membrane protein	Rv0226c	20	18	0	2	0	0.1	258	ES	4	20	20
MMAR_RS02350	MMAR_0476	hypothetical protein	Rv0227c	19	18	0	1	0	0.0526	171	ES	2	19	10.5263
MMAR_RS02355	MMAR_0477	acyltransferase	Rv0228	10	10	0	0	0	0	0	ES	0	10	0
MMAR_RS02360	MMAR_0478	hypothetical protein	Rv1818c	13	0	0	0	13	0.7692	126.7	GA	3	13	23.0769
MMAR_RS02365	MMAR_0481	hypothetical protein	Rv2808	10	9	0	0	1	0.2	772.5	ES	0	10	0
MMAR_RS02370	MMAR_0482	hypothetical protein	Rv1949c	21	0	0	0	21	1	532.1	GA	0	21	0
MMAR_RS02380	MMAR_0484	hypothetical protein	NA	8	0	0	0	8	0.5	359.25	GA	2	8	25
MMAR_RS02405	MMAR_0487	phosphotriesterase	Rv0230c	20	0	0	0	20	0.95	667.74	GA	1	20	5
MMAR_RS02410	MMAR_0488	acyl-CoA dehydrogenase	Rv0231	29	0	0	0	29	0.9655	627.36	GA	0	29	0
MMAR_RS02415	MMAR_0489	TetR family transcriptional regulator	Rv0232	11	0	0	1	10	1	782.36	GA	0	11	0
MMAR_RS02420	MMAR_0490	succinate-semialdehyde dehydrogenase	Rv0234c	18	0	0	18	0	0.6667	200.17	NE	2	18	11.1111
MMAR_RS02425	MMAR_0491	hypothetical protein	NA	18	0	0	18	0	0.8333	251.33	NE	1	18	5.55556
MMAR_RS02430	MMAR_0492	hypothetical protein	Rv0834c	25	0	0	25	0	0.6	134.8	NE	6	25	24
MMAR_RS02435	MMAR_0493	membrane protein	Rv0235c	24	0	0	24	0	0.75	182.33	NE	0	24	0
MMAR_RS02440	MMAR_0494	glycerophosphoryl diester phosphodiesterase	Rv0317c	5	0	0	5	0	0.6	77.67	NE	0	5	0
MMAR_RS02445	MMAR_0495	putative secreted protein	NA	10	0	0	10	0	0.8	361.25	NE	2	10	20
MMAR_RS02450	MMAR_0496	membrane protein	Rv0236c	42	41	0	1	0	0.0238	38	ES	7	42	16.6667
MMAR_RS02455	MMAR_0498	hypothetical protein	NA	4	0	0	4	0	1	208	NE	0	4	0
MMAR_RS02460	MMAR_0499	beta-glucosidase	Rv0237	18	0	0	18	0	0.5	160.78	NE	3	18	16.6667
MMAR_RS02465	MMAR_0500	TetR family transcriptional regulator	Rv0238	11	0	0	11	0	0.8182	31.67	NE	2	11	18.1818
MMAR_RS02470	MMAR_0501	chloride ion channel protein	NA	13	0	0	13	0	0.6923	87.67	NE	1	13	7.69231
MMAR_RS02475	MMAR_0502	dehydratase	Rv0241c	15	0	0	15	0	0.6667	184.4	NE	2	15	13.3333
MMAR_RS02480	MMAR_0503	3-ketoacyl-ACP reductase	Rv0242c	12	0	0	1	11	0.9167	567.82	GA	2	12	16.6667
MMAR_RS02485	MMAR_0504	acetyl-CoA acetyltransferase	Rv0243	14	0	0	0	14	1	321.93	GA	0	14	0
MMAR_RS02490	MMAR_0505	butyryl-CoA dehydrogenase	Rv0244c	23	0	0	23	0	0.913	33.57	NE	1	23	4.34783
MMAR_RS02495	MMAR_0506	oxidoreductase	Rv0245	2	0	0	2	0	1	62	NE	0	2	0
MMAR_RS02505	MMAR_0508	membrane protein	Rv0246	14	0	0	14	0	0.7857	435	NE	0	14	0
MMAR_RS02510	MMAR_0510	fumarate reductase	Rv0247c	6	0	0	0	6	1	773.5	GA	0	6	0
MMAR_RS02515	MMAR_0511	succinate dehydrogenase	Rv0248c	23	0	0	0	23	1	711.48	GA	0	23	0
MMAR_RS02520	MMAR_0512	membrane protein	Rv0249c	35	0	0	0	35	0.8571	476.33	GA	1	35	2.85714
MMAR_RS02525	MMAR_0513	hypothetical protein	Rv0250c	6	0	0	0	6	0.6667	489	GA	1	6	16.6667
MMAR_RS02530	MMAR_0514	phosphonomutase	NA	5	0	0	5	0	1	160.4	NE	0	5	0
MMAR_RS02535	MMAR_0515	heat-shock protein Hsp20	Rv0251c	5	0	0	5	0	0.8	300	NE	0	5	0
MMAR_RS02540	MMAR_0516	nitrite reductase	Rv0252	36	0	0	36	0	0.5556	73.35	NE	4	36	11.1111
MMAR_RS02545	MMAR_0517	nitrite reductase	Rv0253	4	0	0	4	0	1	80.5	NE	0	4	0
MMAR_RS02550	MMAR_0518	hypothetical protein	Rv0258c	7	0	0	7	0	0.8571	158.5	NE	0	7	0
MMAR_RS02555	MMAR_0519	cobalamin biosynthesis protein CbiX	Rv0259c	7	0	0	7	0	0.5714	65.75	NE	0	7	0
MMAR_RS02560	MMAR_0520	uroporphyrinogen III synthetase	Rv0260c	19	0	0	19	0	0.5263	138.3	NE	5	19	26.3158
MMAR_RS02565	MMAR_0521	MFS transporter	Rv0261c	25	0	0	25	0	0.6	147.53	NE	4	25	16
MMAR_RS02570	MMAR_0522	aminoglycoside 2'-N-acetyltransferase	Rv0262c	10	0	0	10	0	0.9	101.56	NE	1	10	10
MMAR_RS02575	MMAR_0523	allophanate hydrolase	Rv0263c	15	0	0	15	0	0.6	201.22	NE	2	15	13.3333
MMAR_RS02580	MMAR_0524	allophanate hydrolase	NA	14	0	0	14	0	0.8571	58.75	NE	1	14	7.14286
MMAR_RS02585	MMAR_0525	iron ABC transporter substrate-binding protein	Rv0265c	6	0	0	6	0	0.6667	326.25	NE	0	6	0
MMAR_RS02590	MMAR_0526	nitrate transporter	Rv0267	19	0	0	0	19	0.8947	393.59	GA	0	19	0
MMAR_RS02595	MMAR_0527	hypothetical protein	Rv0269c	11	0	0	0	11	0.8182	268.44	GA	1	11	9.09091
MMAR_RS02600	MMAR_0528	acyl-CoA synthetase	Rv0270	22	0	0	0	22	0.9091	376.1	GA	1	22	4.54545
MMAR_RS02605	MMAR_0529	diacylglycerol O-acyltransferase	NA	24	0	0	0	24	0.7917	746.68	GA	3	24	12.5
MMAR_RS02610	MMAR_0530	acyl-CoA dehydrogenase	Rv0271c	35	0	0	35	0	0.6571	174.35	NE	4	35	11.4286
MMAR_RS02615	MMAR_0531	2-hydroxyacid dehydrogenase	NA	10	0	0	10	0	0.5	89.8	NE	0	10	0
MMAR_RS02620	MMAR_0532	alpha/beta hydrolase	Rv0272c	19	0	0	19	0	0.6316	43.08	NE	3	19	15.7895
MMAR_RS02625	MMAR_0533	TetR family transcriptional regulator	Rv0273c	12	0	0	12	0	0.9167	143	NE	0	12	0
MMAR_RS02630	MMAR_0534	glyoxalase	NA	9	0	0	9	0	0.7778	95.57	NE	0	9	0
MMAR_RS02635	MMAR_0535	hypothetical protein	NA	9	0	0	9	0	0.7778	193.86	NE	2	9	22.2222
MMAR_RS02640	MMAR_0536	TetR family transcriptional regulator	Rv0275c	11	0	0	11	0	0.7273	189.62	NE	1	11	9.09091
MMAR_RS02645	MMAR_0537	hypothetical protein	Rv0276	13	0	0	13	0	0.7692	397.3	NE	0	13	0
MMAR_RS02650	MMAR_0538	hypothetical protein	Rv0280	21	0	0	21	0	0.7619	361	NE	4	21	19.0476
MMAR_RS02655	MMAR_0539	S-adenosyl-L-methionine-dependent	Rv0281	15	0	0	15	0	0.6	186.67	NE	1	15	6.66667
MMAR_RS02660	MMAR_0541	type VII secretion AAA-ATPase EccA	Rv0282	25	25	0	0	0	0.04	2	ES	1	25	4
MMAR_RS02665	MMAR_0542	type VII secretion protein EccB	Rv0283	22	22	0	0	0	0	0	ES	3	22	13.6364
MMAR_RS02670	MMAR_0543	type VII secretion protein EccC	Rv0284	41	40	0	1	0	0.0244	93	ES	3	41	7.31707
MMAR_RS02675	MMAR_0544	cell motility protein	Rv0285	4	4	0	0	0	0	0	ES	0	4	0
MMAR_RS02680	MMAR_0545	hypothetical protein	Rv0286	21	21	0	0	0	0	0	ES	0	21	0
MMAR_RS02685	MMAR_0546	type VII secretion system protein EsxS	Rv0287	3	3	0	0	0	0	0	ES	1	3	33.3333
MMAR_RS02690	MMAR_0547	ESAT-6-like protein EsxH	Rv0288,Rv3019c	6	0	0	6	0	0.1667	75	NE	0	6	0
MMAR_RS02695	MMAR_0548	secretion protein EspG	Rv0289	9	0	0	9	0	0.1111	51	NE	0	9	0
MMAR_RS02700	MMAR_0549	type VII secretion integral membrane protein	Rv0290	15	15	0	0	0	0	0	ES	2	15	13.3333
MMAR_RS02705	MMAR_0550	type VII secretion-associated serine protease	Rv0291	12	10	2	0	0	0.0833	24	ES	4	12	33.3333
MMAR_RS02710	MMAR_0551	type VII secretion protein EccE	Rv0292	15	0	15	0	0	0.0667	18	GD	1	15	6.66667
MMAR_RS02715	MMAR_0552	peptidase	Rv0293c	25	0	1	24	0	0.88	237.77	NE	1	25	4
MMAR_RS02720	MMAR_0553	trans-aconitate 2-methyltransferase	Rv0294	14	0	0	14	0	0.7143	125.4	NE	0	14	0
MMAR_RS02725	MMAR_0554	sulfatase	Rv0296c	28	0	0	28	0	0.5714	212.56	NE	4	28	14.2857
MMAR_RS02730	MMAR_0555	oxidoreductase	Rv0306	4	0	0	4	0	1	409.25	NE	0	4	0
MMAR_RS02740	MMAR_0557	hypothetical protein	Rv0307c	9	0	0	9	0	0.4444	503.75	NE	1	9	11.1111
MMAR_RS02745	MMAR_0558	membrane protein	Rv0308	9	0	0	9	0	0.5556	14.8	NE	3	9	33.3333
MMAR_RS02750	MMAR_0559	hypothetical protein	Rv0309	11	0	0	11	0	0.7273	106.38	NE	1	11	9.09091
MMAR_RS02755	MMAR_0560	bile acid 7-alpha dehydratase	Rv0310c	12	0	0	12	0	0.6667	120.38	NE	1	12	8.33333
MMAR_RS02760	MMAR_0561	hypothetical protein	Rv0311	13	0	0	13	0	0.3846	188.8	NE	0	13	0
MMAR_RS02765	MMAR_0562	hypothetical protein	Rv0312	22	0	0	22	0	0.2727	125.67	NE	5	22	22.7273
MMAR_RS02770	MMAR_0563	hypothetical protein	NA	15	0	0	15	0	0.5333	165.62	NE	3	15	20
MMAR_RS02775	MMAR_0564	hypothetical protein	Rv0313	4	0	0	4	0	0.75	197.67	NE	0	4	0
MMAR_RS02780	MMAR_0565	membrane protein	Rv0314c	13	0	0	13	0	0.6923	108.44	NE	1	13	7.69231
MMAR_RS02785	MMAR_0566	NADP-dependent oxidoreductase	NA	21	0	0	21	0	0.6667	184.86	NE	1	21	4.7619
MMAR_RS02790	MMAR_0567	beta-1,3-glucanase	Rv0315	13	0	0	13	0	0.8462	377.36	NE	1	13	7.69231
MMAR_RS02795	MMAR_0568	muconolactone delta-isomerase	Rv0316	2	0	0	2	0	0.5	29	NE	1	2	50
MMAR_RS02800	MMAR_0569	phosphoesterase	NA	12	0	0	12	0	0.5	139.83	NE	2	12	16.6667
MMAR_RS02805	MMAR_0570	xylulokinase	NA	18	0	0	18	0	0.4444	104.12	NE	2	18	11.1111
MMAR_RS02810	MMAR_0571	mannitol 2-dehydrogenase	NA	21	0	0	21	0	0.6667	113.64	NE	3	21	14.2857
MMAR_RS02815	MMAR_0572	hypothetical protein	Rv0124,Rv1396c,Rv2162c	13	0	0	13	0	0.5385	54.43	NE	1	13	7.69231
MMAR_RS02820	MMAR_0573	hypothetical protein	NA	17	0	0	17	0	0.8235	149.29	NE	2	17	11.7647
MMAR_RS02825	MMAR_0574	hypothetical protein	NA	13	0	0	13	0	0.9231	183	NE	0	13	0
MMAR_RS02830	MMAR_0575	hypothetical protein	NA	3	0	0	3	0	1	154	NE	0	3	0
MMAR_RS02835	MMAR_0576	steroid monooxygenase	NA	40	0	0	40	0	0.675	183.56	NE	7	40	17.5
MMAR_RS02840	MMAR_0577	transporter	NA	16	0	0	16	0	1	247	NE	0	16	0
MMAR_RS02845	MMAR_0578	2-epi-5-epi-valiolone synthase	NA	18	0	0	18	0	0.6111	221.09	NE	2	18	11.1111
MMAR_RS02850	MMAR_0579	oxidoreductase	NA	10	0	0	10	0	1	219.6	NE	0	10	0
MMAR_RS02855	MMAR_0580	hydrolase	NA	5	0	0	5	0	0.8	130.5	NE	0	5	0
MMAR_RS02860	MMAR_0581	glucose kinase	NA	7	0	0	7	0	0.7143	46	NE	1	7	14.2857
MMAR_RS02865	MMAR_0582	dehydrogenase	NA	6	0	0	6	0	0.3333	43.5	NE	3	6	50
MMAR_RS02870	MMAR_0583	epimerase	NA	10	0	0	10	0	0.7	139.14	NE	1	10	10
MMAR_RS02875	MMAR_0584	SAM-dependent methyltransferase	NA	18	0	0	18	0	0.9444	259.24	NE	1	18	5.55556
MMAR_RS02880	MMAR_0585	hypothetical protein	NA	7	0	0	7	0	1	461.71	NE	0	7	0
MMAR_RS02885	MMAR_0586	hypothetical protein	NA	24	0	0	24	0	1	338.12	NE	0	24	0
MMAR_RS02895	MMAR_0587	oxidoreductase	NA	10	0	0	10	0	0.9	127.67	NE	1	10	10
MMAR_RS02900	MMAR_0589	resolvase	NA	13	0	0	13	0	0.8462	188.91	NE	0	13	0
MMAR_RS27770	MMAR_0592	hypothetical protein	NA	4	0	0	4	0	1	1283.75	NE	0	4	0
MMAR_RS02920	MMAR_0595	membrane protein	Rv0318c	4	0	0	4	0	1	342.25	NE	0	4	0
MMAR_RS02925	MMAR_0596	MFS transporter	Rv1672c	19	0	0	19	0	0.6842	470.46	NE	1	19	5.26316
MMAR_RS02930	MMAR_0597	hypothetical protein	NA	6	0	0	6	0	1	90.33	NE	1	6	16.6667
MMAR_RS02935	MMAR_0598	pyrrolidone-carboxylate peptidase	Rv0319	8	0	0	8	0	0.75	153.5	NE	2	8	25
MMAR_RS02940	MMAR_0599	hypothetical protein	Rv0320	11	0	0	11	0	0.8182	574.56	NE	3	11	27.2727
MMAR_RS02945	MMAR_0600	deoxycytidine triphosphate deaminase	Rv0321	9	0	0	9	0	0.7778	466.57	NE	1	9	11.1111
MMAR_RS02950	MMAR_0601	hypothetical protein	NA	11	0	0	11	0	0.7273	337.12	NE	3	11	27.2727
MMAR_RS02955	MMAR_0602	hypothetical protein	NA	15	0	0	15	0	0.5333	283.75	NE	5	15	33.3333
MMAR_RS02960	MMAR_0603	UDP-glucose 6-dehydrogenase	Rv0322	19	0	0	19	0	0.5789	90.09	NE	2	19	10.5263
MMAR_RS02965	MMAR_0604	hypothetical protein	Rv0332	4	0	0	4	0	0.75	105.67	NE	0	4	0
MMAR_RS02970	MMAR_0605	hypothetical protein	Rv0333	2	0	0	2	0	1	42.5	NE	1	2	50
MMAR_RS02975	MMAR_0606	glucose-1-phosphate thymidylyltransferase	Rv0334	18	18	0	0	0	0	0	ES	1	18	5.55556
MMAR_RS02980	MMAR_0607	hypothetical protein	NA	19	0	0	19	0	0.5263	120.3	NE	9	19	47.3684
MMAR_RS02985	MMAR_0608	hypothetical protein	Rv1818c	18	0	0	18	0	0.6111	172.55	NE	4	18	22.2222
MMAR_RS02990	MMAR_0609	hypothetical protein	NA	44	0	0	44	0	0.6364	121.07	NE	8	44	18.1818
MMAR_RS02995	MMAR_0610	aminotransferase AlaT	Rv0337c	18	16	0	2	0	0.1111	383.5	ES	1	18	5.55556
MMAR_RS03000	MMAR_0611	FeS-binding protein	Rv0338c	29	26	0	3	0	0.1034	11.67	ES	1	29	3.44828
MMAR_RS03005	MMAR_0612	transcriptional regulator	Rv0339c	25	0	0	25	0	0.64	106.75	NE	4	25	16
MMAR_RS03010	MMAR_0613	hypothetical protein	Rv0340	8	0	0	8	0	0.125	101	NE	1	8	12.5
MMAR_RS03030	MMAR_0615	isoniazid-inducible protein iniA	Rv0342	15	0	0	15	0	0.6667	127.9	NE	2	15	13.3333
MMAR_RS03035	MMAR_0616	isoniazid-inducible protein iniC	Rv0343	14	0	0	14	0	0.4286	104	NE	4	14	28.5714
MMAR_RS03040	MMAR_0617	molecular chaperone	NA	27	0	0	27	0	0.5185	643	NE	4	27	14.8148
MMAR_RS03050	MMAR_0619	hypothetical protein	NA	7	0	0	7	0	0.5714	32.25	NE	1	7	14.2857
MMAR_RS03055	MMAR_0620	hypothetical protein	Rv0344c	5	0	0	5	0	1	266.4	NE	0	5	0
MMAR_RS03060	MMAR_0621	(2Fe-2S)-binding protein	NA	7	0	0	7	0	0.5714	189.75	NE	4	7	57.1429
MMAR_RS03065	MMAR_0622	carbon-monoxide dehydrogenase	NA	16	11	0	5	0	0.3125	37.2	ES	4	16	25
MMAR_RS03070	MMAR_0623	xanthine dehydrogenase	NA	43	0	0	43	0	0.5581	86.25	NE	7	43	16.2791
MMAR_RS03075	MMAR_0624	molybdopterin-guanine dinucleotide biosynthesis	Rv0345	10	0	0	10	0	0.7	114.29	NE	1	10	10
MMAR_RS03080	MMAR_0625	PE-PGRS family protein	Rv1214c,Rv3650	5	0	0	5	0	0.8	415.75	NE	1	5	20
MMAR_RS03085	MMAR_0627	L-asparagine permease	Rv0346c	24	0	0	24	0	0.9167	478	NE	1	24	4.16667
MMAR_RS03090	MMAR_0628	oxidoreductase	NA	17	0	0	17	0	0.8235	472.07	NE	0	17	0
MMAR_RS03095	MMAR_0629	short-chain dehydrogenase	NA	6	0	0	6	0	0.8333	54.8	NE	0	6	0
MMAR_RS03100	MMAR_0630	transcriptional regulator	NA	6	0	0	6	0	0.8333	81.8	NE	0	6	0
MMAR_RS03110	MMAR_0631	potassium-transporting ATPase subunit A	Rv1029	16	0	0	16	0	0.875	423.86	NE	0	16	0
MMAR_RS03115	MMAR_0632	potassium-transporting ATPase subunit B	Rv1030	17	0	0	17	0	0.7059	272.33	NE	3	17	17.6471
MMAR_RS03120	MMAR_0633	K+-transporting ATPase subunit C	NA	7	0	0	7	0	0.5714	102	NE	2	7	28.5714
MMAR_RS03125	MMAR_0634	histidine kinase	Rv1028c	24	0	0	24	0	0.5	159.75	NE	4	24	16.6667
MMAR_RS03130	MMAR_0635	two-component system response regulator	Rv1027c	8	0	0	8	0	0.625	121	NE	2	8	25
MMAR_RS27775	MMAR_0636	hypothetical protein	NA	13	0	0	13	0	0.8462	268.64	NE	0	13	0
MMAR_RS03140	MMAR_0637	molecular chaperone DnaK	Rv0350	17	0	17	0	0	0.0588	3	GD	2	17	11.7647
MMAR_RS03145	MMAR_0638	co-chaperone GrpE	Rv0351	8	0	8	0	0	0.25	1.5	GD	2	8	25
MMAR_RS03150	MMAR_0639	molecular chaperone DnaJ	Rv0352	14	0	12	0	2	0.2143	60.33	GD	2	14	14.2857
MMAR_RS03155	MMAR_0640	MerR family transcriptional regulator	Rv0353	3	0	0	0	3	1	55.67	GA	0	3	0
MMAR_RS03160	MMAR_0641	PPE family protein	Rv3347c	96	0	0	0	96	0.9167	489.14	GA	5	96	5.20833
MMAR_RS03165	MMAR_0642	PPE family protein	Rv0355c	149	0	0	96	53	0.8591	382.7	NE	14	149	9.39597
MMAR_RS03180	MMAR_0643	aldose 1-epimerase	NA	14	0	0	14	0	0.7857	77.55	NE	2	14	14.2857
MMAR_RS03185	MMAR_0644	monooxygenase	Rv0385	19	19	0	0	0	0.0526	2	ES	0	19	0
MMAR_RS03190	MMAR_0645	chaperone protein ClpB	Rv0384c	23	0	0	23	0	0.8696	102.55	NE	2	23	8.69565
MMAR_RS03195	MMAR_0646	enoyl-CoA hydratase	NA	10	0	0	10	0	0.7	179	NE	1	10	10
MMAR_RS03200	MMAR_0647	hypothetical protein	Rv0383c	10	0	0	10	0	0.3	379	NE	0	10	0
MMAR_RS03205	MMAR_0648	short-chain dehydrogenase	NA	17	1	0	16	0	0.8824	237.6	NE	1	17	5.88235
MMAR_RS03210	MMAR_0649	orotate phosphoribosyltransferase	Rv0382c	9	9	0	0	0	0	0	ES	0	9	0
MMAR_RS03215	MMAR_0650	hypothetical protein	Rv0381c	15	0	0	15	0	0.8	263.58	NE	2	15	13.3333
MMAR_RS03220	MMAR_0651	RNA methyltransferase	Rv0380c	6	0	0	6	0	0.8333	66.6	NE	0	6	0
MMAR_RS03225	MMAR_0652	calcium dodecin	Rv0379	3	0	0	3	0	0.6667	711.5	NE	0	3	0
MMAR_RS03230	MMAR_0653	LysR family transcriptional regulator	Rv0377	3	0	0	3	0	1	344	NE	0	3	0
MMAR_RS03235	MMAR_0654	hypothetical protein	Rv0376c	16	0	0	16	0	0.75	85.42	NE	3	16	18.75
MMAR_RS03240	MMAR_0655	carbon monoxide dehydrogenase medium subunit	Rv0375c	12	0	0	12	0	0.75	307.22	NE	0	12	0
MMAR_RS03245	MMAR_0656	carbon monoxide dehydrogenase	Rv0374c	2	0	0	2	0	0.5	51	NE	1	2	50
MMAR_RS03250	MMAR_0657	carbon monoxide dehydrogenase	Rv0373c	35	0	0	35	0	0.7714	129.96	NE	1	35	2.85714
MMAR_RS03255	MMAR_0658	hypothetical protein	Rv0372c	9	0	0	9	0	0.5556	37.8	NE	2	9	22.2222
MMAR_RS03260	MMAR_0659	hypothetical protein	Rv0371c	13	0	0	13	0	0.3846	89.2	NE	2	13	15.3846
MMAR_RS03265	MMAR_0660	oxidoreductase	Rv0370c	17	0	0	17	0	0.4706	43.12	NE	0	17	0
MMAR_RS03270	MMAR_0661	membrane oxidoreductase	NA	2	0	0	2	0	0.5	122	NE	0	2	0
MMAR_RS03275	MMAR_0662	VWA domain-containing protein	Rv0368c	12	0	0	12	0	0.8333	83.8	NE	0	12	0
MMAR_RS03280	MMAR_0663	ethanolamine ammonia-lyase small subunit	NA	9	0	0	9	0	0.4444	131	NE	2	9	22.2222
MMAR_RS03285	MMAR_0664	ethanolamine ammonia-lyase	NA	19	0	0	15	4	0.8947	197.53	NE	1	19	5.26316
MMAR_RS03290	MMAR_0665	ethanolamine transporter	NA	30	0	0	0	30	0.9333	672.57	GA	0	30	0
MMAR_RS03295	MMAR_0666	adenylate cyclase	NA	22	0	0	0	22	0.8182	410	GA	2	22	9.09091
MMAR_RS03300	MMAR_0667	fructose-bisphosphate aldolase	Rv0365c	13	1	0	0	12	0.8462	641.55	GA	1	13	7.69231
MMAR_RS03305	MMAR_0668	membrane protein	Rv0364	13	13	0	0	0	0	0	ES	2	13	15.3846
MMAR_RS03310	MMAR_0669	fructose-bisphosphate aldolase	Rv0363c	17	17	0	0	0	0	0	ES	1	17	5.88235
MMAR_RS03315	MMAR_0670	magnesium transporter	Rv0362	14	0	0	14	0	0.7857	338.91	NE	1	14	7.14286
MMAR_RS03320	MMAR_0671	membrane protein	Rv0361	11	0	0	11	0	0.6364	211	NE	2	11	18.1818
MMAR_RS03325	MMAR_0672	hypothetical protein	Rv0360c	7	0	0	7	0	0.7143	89.4	NE	0	7	0
MMAR_RS03330	MMAR_0673	hypothetical protein	Rv1597	11	0	0	11	0	0.9091	141.9	NE	0	11	0
MMAR_RS03335	MMAR_0676	sulfotransferase	NA	13	0	0	13	0	0.4615	94.33	NE	1	13	7.69231
MMAR_RS03340	MMAR_0677	cation transporter	NA	12	0	0	12	0	0.75	192.56	NE	1	12	8.33333
MMAR_RS03345	MMAR_0678	membrane protein	Rv0359	10	0	0	10	0	1	148.5	NE	0	10	0
MMAR_RS03350	MMAR_0679	peptidase M50	Rv0358	12	0	0	12	0	0.5833	23	NE	3	12	25
MMAR_RS03355	MMAR_0680	adenylosuccinate synthetase	Rv0357c	22	22	0	0	0	0.0455	1	ES	1	22	4.54545
MMAR_RS03360	MMAR_0681	thioesterase	Rv0356c	9	0	0	9	0	0.5556	46.2	NE	1	9	11.1111
MMAR_RS03370	MMAR_0684	hypothetical protein	NA	12	0	0	12	0	0.75	268.44	NE	0	12	0
MMAR_RS03375	MMAR_0685	PPE family protein	NA	17	0	0	17	0	0.7647	163.31	NE	2	17	11.7647
MMAR_RS03380	MMAR_0686	phosphoribosylglycinamide formyltransferase	Rv0389	9	0	0	9	0	0.1111	14	NE	5	9	55.5556
MMAR_RS03385	MMAR_0687	sulfurtransferase	Rv0390	6	0	0	6	0	0.8333	224	NE	0	6	0
MMAR_RS03390	MMAR_0688	O-succinylhomoserine sulfhydrylase	Rv0391	22	0	0	22	0	0.5	183.09	NE	3	22	13.6364
MMAR_RS03395	MMAR_0689	NADH dehydrogenase	Rv0392c	16	0	0	16	0	0.75	219.17	NE	2	16	12.5
MMAR_RS03400	MMAR_0690	transporter	NA	17	0	0	17	0	0.7647	190.54	NE	3	17	17.6471
MMAR_RS03405	MMAR_0691	hypothetical protein	NA	25	0	0	25	0	0.92	338.61	NE	1	25	4
MMAR_RS03410	MMAR_0692	gamma-butyrobetaine hydroxylase TauD	NA	15	0	0	15	0	0.8667	388.69	NE	2	15	13.3333
MMAR_RS03415	MMAR_0693	aspartate decarboxylase PanD	NA	9	0	0	9	0	0.8889	236.88	NE	1	9	11.1111
MMAR_RS03420	MMAR_0694	hypothetical protein	NA	23	0	0	23	0	0.9565	413.64	NE	1	23	4.34783
MMAR_RS03425	MMAR_0695	hypothetical protein	Rv0398c	7	0	0	7	0	0.5714	679	NE	1	7	14.2857
MMAR_RS03430	MMAR_0696	hypothetical protein	Rv0399c	25	0	0	25	0	0.92	535.04	NE	3	25	12
MMAR_RS03435	MMAR_0697	acyl-CoA dehydrogenase	NA	19	0	0	19	0	0.9474	313.94	NE	1	19	5.26316
MMAR_RS03440	MMAR_0698	acyl-CoA dehydrogenase	NA	15	0	0	15	0	0.8	124.42	NE	1	15	6.66667
MMAR_RS03445	MMAR_0699	membrane protein	Rv0401	5	0	0	5	0	0.6	146.33	NE	1	5	20
MMAR_RS03450	MMAR_0700	GNAT family acetyltransferase	NA	6	0	0	6	0	0.8333	81.4	NE	1	6	16.6667
MMAR_RS03455	MMAR_0701	FMNH2-utilizing oxygenase	NA	15	0	0	15	0	0.6	146.67	NE	3	15	20
MMAR_RS03460	MMAR_0702	luciferase	NA	15	0	1	14	0	0.6	89.22	NE	3	15	20
MMAR_RS03465	MMAR_0703	FMNH2-utilizing oxygenase	NA	26	0	23	3	0	0.3462	31.78	GD	3	26	11.5385
MMAR_RS03470	MMAR_0704	membrane protein	Rv0402c	60	0	0	60	0	0.8333	225.1	NE	4	60	6.66667
MMAR_RS03475	MMAR_0705	membrane protein	Rv0403c	12	0	0	12	0	0.75	394.89	NE	2	12	16.6667
MMAR_RS03480	MMAR_0706	long-chain-fatty-acid--AMP ligase FadD30	Rv0404	56	0	0	56	0	0.6071	318.18	NE	1	56	1.78571
MMAR_RS03485	MMAR_0707	polyketide synthase	NA	97	37	0	60	0	0.5052	293.45	ES	10	97	10.3093
MMAR_RS03490	MMAR_0708	MBL fold metallo-hydrolase	Rv0406c	12	0	0	12	0	0.6667	90.75	NE	2	12	16.6667
MMAR_RS03495	MMAR_0709	F420-dependent glucose-6-phosphate	Rv0407	16	0	16	0	0	0.5625	5.22	GD	0	16	0
MMAR_RS03500	MMAR_0710	phosphate acetyltransferase	Rv0408	38	27	11	0	0	0.2105	6.5	ES	5	38	13.1579
MMAR_RS03505	MMAR_0711	acetate kinase	Rv0409	20	18	0	2	0	0.25	61.2	ES	2	20	10
MMAR_RS03510	MMAR_0712	hypothetical protein	NA	17	0	0	17	0	0.6471	216.73	NE	2	17	11.7647
MMAR_RS03515	MMAR_0713	serine/threonine protein kinase	Rv0410c	34	0	0	34	0	0.7647	23.31	NE	2	34	5.88235
MMAR_RS03520	MMAR_0714	ABC transporter substrate-binding protein	Rv0411c	9	0	0	9	0	1	26.78	NE	0	9	0
MMAR_RS03525	MMAR_0715	hypothetical protein	Rv0412c	19	0	0	19	0	0.6842	24.23	NE	2	19	10.5263
MMAR_RS03530	MMAR_0716	DNA mismatch repair protein MutT	Rv0413	4	0	0	4	0	0.5	84.5	NE	0	4	0
MMAR_RS03535	MMAR_0717	thiamine-phosphate synthase	Rv0414c	7	0	0	7	0	0.1429	1	NE	2	7	28.5714
MMAR_RS03540	MMAR_0718	glycine oxidase	Rv0415	12	12	0	0	0	0	0	ES	1	12	8.33333
MMAR_RS03545	MMAR_0719	thiamine biosynthesis protein ThiS	Rv0416	1	1	0	0	0	0	0	ES	0	1	0
MMAR_RS03550	MMAR_0720	thiazole synthase	Rv0417	7	7	0	0	0	0	0	ES	4	7	57.1429
MMAR_RS03555	MMAR_0721	hydrolase	NA	14	0	0	14	0	0.5	190.14	NE	0	14	0
MMAR_RS03560	MMAR_0722	hypothetical protein	NA	9	0	0	9	0	0.7778	305.71	NE	1	9	11.1111
MMAR_RS03565	MMAR_0724	hypothetical protein	NA	5	0	0	5	0	0.8	434.25	NE	1	5	20
MMAR_RS03570	MMAR_0725	membrane protein	NA	7	0	0	7	0	1	371	NE	0	7	0
MMAR_RS03575	MMAR_0726	amidohydrolase	Rv0418	24	0	0	22	2	0.7083	738.24	NE	2	24	8.33333
MMAR_RS03580	MMAR_0727	peptidase M28	NA	26	0	0	26	0	0.6923	175.39	NE	2	26	7.69231
MMAR_RS03585	MMAR_0728	peptidase	Rv0419	26	0	0	26	0	0.7692	197.5	NE	3	26	11.5385
MMAR_RS03590	MMAR_0729	membrane protein	NA	32	0	0	32	0	0.875	241.21	NE	1	32	3.125
MMAR_RS03595	MMAR_0730	cyclase	NA	13	0	0	13	0	0.8462	339.45	NE	2	13	15.3846
MMAR_RS03600	MMAR_0731	membrane protein	Rv0420c	6	0	0	6	0	1	261.17	NE	0	6	0
MMAR_RS03605	MMAR_0732	membrane protein	NA	5	0	0	5	0	1	127.6	NE	0	5	0
MMAR_RS03615	MMAR_0733	alpha/beta hydrolase	Rv0421c	10	1	0	9	0	0.5	133.6	NE	1	10	10
MMAR_RS03620	MMAR_0734	phosphomethylpyrimidine kinase	Rv0422c	5	5	0	0	0	0	0	ES	1	5	20
MMAR_RS03625	MMAR_0735	phosphomethylpyrimidine synthase	Rv0423c	21	21	0	0	0	0.0952	1.5	ES	1	21	4.7619
MMAR_RS03630	MMAR_0736	regulator	NA	10	0	0	10	0	0.7	173.14	NE	2	10	20
MMAR_RS03635	MMAR_0737	anti sigma factor antagonist	NA	4	0	0	4	0	0.75	184.33	NE	1	4	25
MMAR_RS03640	MMAR_0738	histidine kinase	NA	38	0	0	38	0	0.7632	209.28	NE	5	38	13.1579
MMAR_RS03645	MMAR_0739	hypothetical protein	NA	4	0	0	4	0	0.75	477.33	NE	1	4	25
MMAR_RS03650	MMAR_0740	haloacid dehalogenase	Rv0425c	40	0	0	40	0	0.525	230.76	NE	5	40	12.5
MMAR_RS03655	MMAR_0741	membrane protein	NA	2	0	0	2	0	0.5	583	NE	1	2	50
MMAR_RS03660	MMAR_0742	exodeoxyribonuclease III	Rv0427c	13	0	0	13	0	0.6923	134.11	NE	1	13	7.69231
MMAR_RS03665	MMAR_0743	hypothetical protein	NA	12	1	0	11	0	0.5	38.67	NE	4	12	33.3333
MMAR_RS03670	MMAR_0744	peptide deformylase	Rv0429c	10	10	0	0	0	0	0	ES	1	10	10
MMAR_RS03675	MMAR_0745	hypothetical protein	NA	3	0	0	3	0	0	0	NE	0	3	0
MMAR_RS03680	MMAR_0746	hypothetical protein	Rv0431	6	0	0	6	0	0.3333	14.5	NE	3	6	50
MMAR_RS03685	MMAR_0747	superoxide dismutase	Rv0432	9	0	0	9	0	0.8889	164	NE	0	9	0
MMAR_RS03690	MMAR_0748	carboxylate--amine ligase	Rv0433	16	0	0	16	0	0.875	213.71	NE	1	16	6.25
MMAR_RS03695	MMAR_0749	GntR family transcriptional regulator	NA	12	0	0	12	0	0.9167	671	NE	0	12	0
MMAR_RS03700	MMAR_0750	MFS transporter	NA	15	0	0	15	0	0.8	219.5	NE	2	15	13.3333
MMAR_RS03705	MMAR_0751	ATP-dependent protease	NA	12	0	0	12	0	0.6667	97.62	NE	0	12	0
MMAR_RS03710	MMAR_0752	ATPase	Rv0435c	18	0	0	18	0	0.7778	320.29	NE	0	18	0
MMAR_RS03715	MMAR_0753	CDP-diacylglycerol--serine	Rv0436c	6	0	0	6	0	1	33.17	NE	0	6	0
MMAR_RS03720	MMAR_0754	phosphatidylserine decarboxylase	Rv0437c	10	0	0	10	0	0.8	142	NE	1	10	10
MMAR_RS03725	MMAR_0755	hypothetical protein	NA	18	0	0	18	0	0.7778	204	NE	3	18	16.6667
MMAR_RS03730	MMAR_0756	molybdopterin molybdenumtransferase	Rv0438c	11	0	0	1	10	0.8182	593.33	GA	2	11	18.1818
MMAR_RS03735	MMAR_0757	short-chain dehydrogenase	NA	14	0	0	0	14	0.7857	340.55	GA	3	14	21.4286
MMAR_RS03740	MMAR_0758	cupin	NA	12	0	0	0	12	0.8333	767.6	GA	1	12	8.33333
MMAR_RS03745	MMAR_0759	molecular chaperone GroEL	Rv0440	13	12	0	1	0	0.0769	15	ES	1	13	7.69231
MMAR_RS03750	MMAR_0760	hypothetical protein	Rv0441c	5	0	0	5	0	1	87	NE	0	5	0
MMAR_RS03755	MMAR_0761	hypothetical protein	NA	21	0	0	21	0	0.7619	203.56	NE	5	21	23.8095
MMAR_RS03760	MMAR_0762	amidohydrolase	NA	23	0	0	23	0	0.7826	310.17	NE	0	23	0
MMAR_RS03765	MMAR_0763	hypothetical protein	NA	8	0	0	8	0	0.875	259.43	NE	0	8	0
MMAR_RS03770	MMAR_0764	hypothetical protein	NA	9	0	0	9	0	0.8889	356.75	NE	0	9	0
MMAR_RS03775	MMAR_0765	anti-sigma-K factor RskA	Rv0444c	5	0	0	5	0	0.8	234.25	NE	0	5	0
MMAR_RS03780	MMAR_0766	ECF RNA polymerase sigma factor SigK	Rv0445c	12	0	0	12	0	0.9167	226.27	NE	1	12	8.33333
MMAR_RS03785	MMAR_0767	membrane protein	Rv0446c	10	0	0	10	0	0.9	183.67	NE	0	10	0
MMAR_RS03790	MMAR_0768	cyclopropane-fatty-acyl-phospholipid synthase	NA	24	0	0	24	0	0.6667	305.06	NE	2	24	8.33333
MMAR_RS03795	MMAR_0769	hypothetical protein	Rv0448c	19	0	0	19	0	0.8947	200	NE	1	19	5.26316
MMAR_RS03800	MMAR_0770	amine oxidase	Rv0449c	22	0	0	22	0	0.8636	226.74	NE	2	22	9.09091
MMAR_RS03805	MMAR_0771	membrane protein	Rv0450c	42	0	0	2	40	0.8571	708.61	GA	7	42	16.6667
MMAR_RS03810	MMAR_0772	membrane protein	Rv0451c	9	0	0	0	9	0.7778	431.29	GA	1	9	11.1111
MMAR_RS03815	MMAR_0773	transcriptional regulator	Rv0452	9	0	0	0	9	1	412.44	GA	1	9	11.1111
MMAR_RS03820	MMAR_0774	membrane protein	NA	5	0	0	0	5	1	755.2	GA	0	5	0
MMAR_RS03825	MMAR_0775	hypothetical protein	NA	48	0	0	0	48	0.9167	391.59	GA	3	48	6.25
MMAR_RS03830	MMAR_0776	hypothetical protein	NA	3	0	0	0	3	1	417	GA	1	3	33.3333
MMAR_RS03835	MMAR_0777	hypothetical protein	NA	13	12	0	0	1	0.0769	125	ES	1	13	7.69231
MMAR_RS03840	MMAR_0778	enoyl-CoA hydratase	Rv0456c	15	0	0	15	0	0.8667	199.77	NE	0	15	0
MMAR_RS03845	MMAR_0779	prolyl oligopeptidase	Rv0457c	39	0	0	39	0	0.8205	220.44	NE	2	39	5.12821
MMAR_RS03850	MMAR_0780	aldehyde dehydrogenase	Rv0458	27	0	0	27	0	0.8519	308.09	NE	3	27	11.1111
MMAR_RS03855	MMAR_0781	hypothetical protein	Rv0459	8	0	0	8	0	0.75	285.17	NE	1	8	12.5
MMAR_RS03860	MMAR_0782	hypothetical protein	NA	2	0	0	2	0	1	296	NE	0	2	0
MMAR_RS03865	MMAR_0783	membrane protein	NA	13	0	0	13	0	0.7692	518.4	NE	3	13	23.0769
MMAR_RS03870	MMAR_0784	8-amino-7-oxononanoate synthase	NA	37	0	0	37	0	0.7297	166.04	NE	2	37	5.40541
MMAR_RS03875	MMAR_0785	dihydrolipoyl dehydrogenase	Rv0462	21	21	0	0	0	0	0	ES	2	21	9.52381
MMAR_RS03880	MMAR_0786	membrane protein	Rv0463	7	0	0	0	7	1	694.43	GA	0	7	0
MMAR_RS03890	MMAR_0787	hypothetical protein	NA	32	0	0	31	1	0.5625	298.56	NE	2	32	6.25
MMAR_RS03895	MMAR_0789	4-carboxymuconolactone decarboxylase	Rv0464c	10	0	10	0	0	0.2	10.5	GD	4	10	40
MMAR_RS03900	MMAR_0790	transcriptional regulator	Rv0465c	28	0	5	23	0	0.6786	239.32	NE	3	28	10.7143
MMAR_RS03905	MMAR_0791	acyl-ACP thioesterase	Rv0466	11	0	0	11	0	0.9091	474.1	NE	0	11	0
MMAR_RS03910	MMAR_0792	isocitrate lyase	Rv0467	15	0	15	0	0	0.0667	4	GD	0	15	0
MMAR_RS03915	MMAR_0793	3-hydroxybutyryl-CoA dehydrogenase	Rv0468	14	0	0	14	0	0.7143	467.8	NE	3	14	21.4286
MMAR_RS03920	MMAR_0794	SAM-dependent methyltransferase	Rv0469	21	0	0	21	0	0.9524	157	NE	0	21	0
MMAR_RS03925	MMAR_0795	transposase	NA	18	18	0	0	0	0	0	ES	1	18	5.55556
MMAR_RS03930	MMAR_0796	SAM-dependent methyltransferase	Rv0470c	15	0	0	0	15	1	863.6	GA	0	15	0
MMAR_RS03935	MMAR_0797	TetR family transcriptional regulator	Rv0472c	9	0	0	0	9	1	84	GA	1	9	11.1111
MMAR_RS03940	MMAR_0798	membrane protein	Rv0473	8	0	0	2	6	0.875	345.43	GA	1	8	12.5
MMAR_RS03945	MMAR_0799	XRE family transcriptional regulator	Rv0474	8	0	0	8	0	0.875	130.71	NE	1	8	12.5
MMAR_RS03950	MMAR_0800	iron-regulated heparin-binding hemagglutinin	Rv0475	5	0	0	5	0	1	12.6	NE	0	5	0
MMAR_RS03955	MMAR_0801	membrane protein	NA	9	0	0	9	0	0.7778	233	NE	2	9	22.2222
MMAR_RS03960	MMAR_0802	hypothetical protein	Rv0477	2	0	0	2	0	1	177	NE	0	2	0
MMAR_RS03965	MMAR_0803	deoxyribose-phosphate aldolase	Rv0478	5	0	0	5	0	0	0	NE	1	5	20
MMAR_RS03970	MMAR_0804	hypothetical protein	Rv0479c	6	0	0	6	0	0.1667	18	NE	1	6	16.6667
MMAR_RS03975	MMAR_0805	hydrolase	Rv0480c	17	0	0	17	0	0.7059	412.92	NE	0	17	0
MMAR_RS27780	MMAR_0806	hypothetical protein	NA	70	10	0	60	0	0.4714	69.15	ES	23	70	32.8571
MMAR_RS03990	MMAR_0807	hypothetical protein	Rv0481c	8	0	0	8	0	0.875	122.86	NE	0	8	0
MMAR_RS03995	MMAR_0808	UDP-N-acetylenolpyruvoylglucosamine reductase	Rv0482	16	15	0	0	1	0.0625	1224	ES	2	16	12.5
MMAR_RS04000	MMAR_0809	transpeptidase	Rv0483	26	0	0	1	25	1	592.62	GA	1	26	3.84615
MMAR_RS04005	MMAR_0810	hypothetical protein	Rv0484c	10	0	0	9	1	0.9	419.56	NE	2	10	20
MMAR_RS04010	MMAR_0811	transcriptional regulatory protein	Rv0485	13	0	0	13	0	0.8462	70.09	NE	2	13	15.3846
MMAR_RS04015	MMAR_0812	diguanylate cyclase	Rv0486	12	0	12	0	0	0.3333	1.75	GD	1	12	8.33333
MMAR_RS04020	MMAR_0813	hypothetical protein	Rv0487	10	0	10	0	0	0.3	1.33	GD	0	10	0
MMAR_RS04025	MMAR_0814	2,3-bisphosphoglycerate-dependent	Rv0489	12	0	12	0	0	0	0	GD	0	12	0
MMAR_RS04030	MMAR_0815	phosphate regulon sensor protein PhoR	Rv0490	13	0	0	13	0	0.8462	87.82	NE	4	13	30.7692
MMAR_RS04035	MMAR_0816	two-component system response regulator	Rv0491	7	0	0	7	0	0.8571	140.33	NE	0	7	0
MMAR_RS04040	MMAR_0817	oxidoreductase	Rv0492c	24	0	0	24	0	0.8333	124.35	NE	1	24	4.16667
MMAR_RS04045	MMAR_0818	hypothetical protein	Rv0492A	5	0	0	5	0	0.8	148	NE	2	5	40
MMAR_RS04050	MMAR_0819	hypothetical protein	Rv0493c	9	0	0	9	0	0.7778	94	NE	2	9	22.2222
MMAR_RS04055	MMAR_0820	GntR family transcriptional regulator	Rv0494	11	0	0	11	0	0.6364	43.14	NE	1	11	9.09091
MMAR_RS04060	MMAR_0821	hypothetical protein	Rv0495c	10	0	0	10	0	0.8	73.12	NE	0	10	0
MMAR_RS04065	MMAR_0822	hypothetical protein	Rv0496	13	0	0	13	0	0.8462	81.18	NE	0	13	0
MMAR_RS04070	MMAR_0823	membrane protein	Rv0497	11	10	0	1	0	0.0909	34	ES	1	11	9.09091
MMAR_RS04075	MMAR_0824	hypothetical protein	Rv0498	10	0	0	10	0	0.8	463.88	NE	1	10	10
MMAR_RS04080	MMAR_0825	hypothetical protein	Rv0499	6	2	0	4	0	0.6667	77	NE	1	6	16.6667
MMAR_RS04085	MMAR_0826	pyrroline-5-carboxylate reductase	Rv0500	12	10	0	0	2	0.1667	36	ES	3	12	25
MMAR_RS04090	MMAR_0827	DNA-binding protein	NA	7	0	0	0	7	0.8571	133.67	GA	1	7	14.2857
MMAR_RS04095	MMAR_0829	hypothetical protein	Rv0501	25	0	0	0	25	0.84	763.29	GA	5	25	20
MMAR_RS04100	MMAR_0830	hypothetical protein	Rv0502	12	0	0	0	12	0.9167	430.45	GA	1	12	8.33333
MMAR_RS04105	MMAR_0831	SAM-dependent methyltransferase	Rv0503c	19	0	0	0	19	0.8947	635.71	GA	1	19	5.26316
MMAR_RS04110	MMAR_0832	hypothetical protein	NA	10	9	0	0	1	0.1	696	ES	1	10	10
MMAR_RS04115	MMAR_0833	hydrolase	Rv0505c	14	14	0	0	0	0	0	ES	1	14	7.14286
MMAR_RS04125	MMAR_0835	hypothetical protein	NA	16	0	0	16	0	0.875	115.71	NE	0	16	0
MMAR_RS04130	MMAR_0836	acylaldehyde oxidase	NA	35	0	0	35	0	0.8286	260.31	NE	5	35	14.2857
MMAR_RS04135	MMAR_0837	hypothetical protein	Rv1091,Rv1441c	19	0	0	19	0	0.7895	289.13	NE	4	19	21.0526
MMAR_RS04140	MMAR_0838	hypothetical protein	NA	15	0	0	15	0	0.6667	327.2	NE	0	15	0
MMAR_RS04145	MMAR_0839	hypothetical protein	Rv0506	8	0	0	0	8	1	605.38	GA	1	8	12.5
MMAR_RS04150	MMAR_0840	hypothetical protein	Rv0507	47	0	0	18	29	0.766	491.06	GA	4	47	8.51064
MMAR_RS04155	MMAR_0841	hypothetical protein	Rv0508	2	0	0	2	0	1	251.5	NE	0	2	0
MMAR_RS04160	MMAR_0842	glutamyl-tRNA reductase	Rv0509	12	12	0	0	0	0	0	ES	0	12	0
MMAR_RS04165	MMAR_0843	porphobilinogen deaminase	Rv0510	13	13	0	0	0	0	0	ES	1	13	7.69231
MMAR_RS04170	MMAR_0844	uroporphyrin-III C-methyltransferase	NA	17	16	0	1	0	0.0588	27	ES	2	17	11.7647
MMAR_RS04175	MMAR_0845	delta-aminolevulinic acid dehydratase	Rv0512	13	13	0	0	0	0	0	ES	3	13	23.0769
MMAR_RS04180	MMAR_0846	membrane protein	Rv0513	6	0	0	6	0	1	184	NE	0	6	0
MMAR_RS04185	MMAR_0847	membrane protein	Rv0514	4	0	0	4	0	0.5	132.5	NE	1	4	25
MMAR_RS04190	MMAR_0851	non-ribosomal peptide synthetase	NA	475	165	26	284	0	0.4211	223.96	ES	31	475	6.52632
MMAR_RS04195	MMAR_0852	cytochrome P450	NA	34	0	0	34	0	0.7941	414.04	NE	5	34	14.7059
MMAR_RS04200	MMAR_0853	sulfate transporter	NA	3	0	0	3	0	0.6667	89	NE	1	3	33.3333
MMAR_RS04205	MMAR_0854	acyltransferase	Rv0517	17	0	0	17	0	0.8824	407.67	NE	0	17	0
MMAR_RS04210	MMAR_0855	hypothetical protein	Rv0518	11	0	0	11	0	0.7273	364.62	NE	0	11	0
MMAR_RS04215	MMAR_0857	acyltransferase	NA	35	0	0	35	0	0.8571	163.73	NE	3	35	8.57143
MMAR_RS04220	MMAR_0858	membrane protein	Rv0519c	11	0	0	11	0	0.8182	279.78	NE	1	11	9.09091
MMAR_RS04225	MMAR_0859	universal stress protein	NA	7	0	0	7	0	0.8571	244.5	NE	0	7	0
MMAR_RS04230	MMAR_0860	ATPase	Rv1997	23	0	0	23	0	0.6957	345.81	NE	5	23	21.7391
MMAR_RS04235	MMAR_0861	SAM-dependent methyltransferase	NA	36	0	0	36	0	0.5833	242.9	NE	3	36	8.33333
MMAR_RS04240	MMAR_0862	gamma-aminobutyrate permease GabP	Rv0522	14	0	0	14	0	0.8571	273.75	NE	2	14	14.2857
MMAR_RS04245	MMAR_0863	2-dehydropantoate 2-reductase	NA	7	0	0	7	0	0.5714	106.5	NE	1	7	14.2857
MMAR_RS04250	MMAR_0864	mandelate racemase	NA	20	0	0	20	0	0.9	114.78	NE	1	20	5
MMAR_RS04255	MMAR_0866	hypothetical protein	Rv1670	8	0	0	8	0	0.875	252.86	NE	1	8	12.5
MMAR_RS04260	MMAR_0867	glutaredoxin	NA	4	0	0	4	0	0.75	140.67	NE	2	4	50
MMAR_RS04265	MMAR_0868	hypothetical protein	NA	14	0	0	14	0	0.7857	151.55	NE	1	14	7.14286
MMAR_RS04270	MMAR_0869	amino acid permease	NA	19	0	0	19	0	0.9474	333.17	NE	1	19	5.26316
MMAR_RS04275	MMAR_0870	glutamate-1-semialdehyde 2,1-aminomutase	Rv0524	16	16	0	0	0	0	0	ES	2	16	12.5
MMAR_RS04280	MMAR_0871	hypothetical protein	Rv0525	8	8	0	0	0	0	0	ES	2	8	25
MMAR_RS04285	MMAR_0872	alkyl hydroperoxide reductase	Rv0526	5	5	0	0	0	0	0	ES	0	5	0
MMAR_RS04290	MMAR_0873	cytochrome C biogenesis protein ResC	Rv0527	3	3	0	0	0	0.3333	1	ES	0	3	0
MMAR_RS04295	MMAR_0874	cytochrome C biogenesis protein ResB	Rv0528	21	20	0	1	0	0.0476	74	ES	1	21	4.7619
MMAR_RS04300	MMAR_0875	cytochrome C assembly protein	Rv0529	16	15	0	1	0	0.0625	67	ES	1	16	6.25
MMAR_RS04305	MMAR_0876	ATPase	Rv0530	19	0	0	19	0	0.7368	241.5	NE	2	19	10.5263
MMAR_RS04310	MMAR_0878	membrane protein	Rv0531	6	0	0	6	0	0.5	49.33	NE	0	6	0
MMAR_RS04315	MMAR_0879	3-oxoacyl-ACP synthase III	Rv0533c	15	0	0	15	0	0.8667	291.08	NE	1	15	6.66667
MMAR_RS04320	MMAR_0880	1,4-dihydroxy-2-naphthoate	Rv0534c	15	14	0	1	0	0.0667	81	ES	2	15	13.3333
MMAR_RS04325	MMAR_0881	5'-methylthioadenosine phosphorylase	Rv0535	12	0	0	12	0	0.75	200.56	NE	2	12	16.6667
MMAR_RS04330	MMAR_0882	NAD-dependent dehydratase	Rv0536	17	0	0	17	0	0.7647	218.69	NE	2	17	11.7647
MMAR_RS04335	MMAR_0883	membrane protein	Rv0537c	26	0	0	26	0	0.8846	133.52	NE	1	26	3.84615
MMAR_RS04340	MMAR_0884	hypothetical protein	Rv0538	20	0	0	20	0	0.8	191.5	NE	2	20	10
MMAR_RS04345	MMAR_0885	glycosyltransferase	Rv0539	7	0	0	7	0	0.4286	165.33	NE	3	7	42.8571
MMAR_RS04350	MMAR_0886	hypothetical protein	Rv0540	4	0	1	3	0	0.75	258.67	NE	2	4	50
MMAR_RS04355	MMAR_0887	membrane protein	Rv0541c	12	0	12	0	0	0.0833	3	GD	0	12	0
MMAR_RS04360	MMAR_0888	O-succinylbenzoic acid--CoA ligase	Rv0542c	10	0	10	0	0	0.1	35	GD	2	10	20
MMAR_RS04365	MMAR_0889	hypothetical protein	Rv0543c	5	0	3	2	0	0.6	79.67	GD	1	5	20
MMAR_RS04370	MMAR_0890	membrane protein	Rv0544c	6	0	0	6	0	1	503.5	NE	0	6	0
MMAR_RS04375	MMAR_0891	inorganic phosphate transporter	Rv0545c	13	0	0	13	0	0.8462	123.73	NE	2	13	15.3846
MMAR_RS04380	MMAR_0892	glyoxalase	Rv0546c	6	0	0	6	0	0.8333	231.4	NE	0	6	0
MMAR_RS04385	MMAR_0893	hypothetical protein	NA	4	0	0	4	0	1	434.25	NE	0	4	0
MMAR_RS04390	MMAR_0894	short-chain dehydrogenase	Rv0547c	10	0	0	10	0	0.9	419	NE	1	10	10
MMAR_RS04395	MMAR_0895	crotonase	Rv0548c	13	11	0	2	0	0.1538	17	ES	0	13	0
MMAR_RS04400	MMAR_0896	hypothetical protein	NA	8	2	0	6	0	0.75	260.17	NE	0	8	0
MMAR_RS04405	MMAR_0897	acyl-CoA synthetase	Rv0551c	18	0	0	18	0	0.7222	207.77	NE	3	18	16.6667
MMAR_RS04410	MMAR_0898	amidohydrolase	NA	17	1	0	16	0	0.6471	72.45	NE	1	17	5.88235
MMAR_RS04415	MMAR_0899	o-succinylbenzoate synthase	Rv0553	11	9	0	2	0	0.1818	102	ES	0	11	0
MMAR_RS04420	MMAR_0900	non-heme bromoperoxidase BpoC	Rv0554	14	0	0	14	0	0.7857	104.55	NE	1	14	7.14286
MMAR_RS04425	MMAR_0901	2-succinyl-5-enolpyruvyl-6-hydroxy-3-	Rv0555	15	14	0	1	0	0.0667	105	ES	3	15	20
MMAR_RS04430	MMAR_0902	membrane protein	Rv0556	9	0	0	9	0	0.2222	19	NE	0	9	0
MMAR_RS04435	MMAR_0903	GDP-mannose-dependent alpha-mannosyltransferase	Rv0557	11	0	0	11	0	0.4545	116.6	NE	1	11	9.09091
MMAR_RS04445	MMAR_0905	hypothetical protein	Rv2267c	17	0	0	17	0	0.6471	140.73	NE	0	17	0
MMAR_RS04450	MMAR_0906	hypothetical protein	NA	23	0	0	23	0	0.6522	162	NE	3	23	13.0435
MMAR_RS04455	MMAR_0907	demethylmenaquinone methyltransferase	Rv0558	10	10	0	0	0	0	0	ES	1	10	10
MMAR_RS04460	MMAR_0908	hypothetical protein	Rv0559c	8	0	0	8	0	1	235.12	NE	0	8	0
MMAR_RS04465	MMAR_0909	SAM-dependent methyltransferase	Rv0560c	7	0	0	7	0	1	171.57	NE	0	7	0
MMAR_RS04470	MMAR_0910	FAD-linked oxidoreductase	Rv0561c	15	0	0	15	0	0.8	38.08	NE	0	15	0
MMAR_RS04475	MMAR_0911	geranylgeranyl pyrophosphate synthase	Rv0562	15	14	0	1	0	0.0667	67	ES	1	15	6.66667
MMAR_RS04480	MMAR_0912	protease HtpX homolog	Rv0563	10	0	0	10	0	0.9	499.22	NE	1	10	10
MMAR_RS04485	MMAR_0913	transporter	NA	13	0	0	13	0	0.8462	170.36	NE	2	13	15.3846
MMAR_RS04490	MMAR_0914	transporter	NA	19	0	0	19	0	0.6316	130.75	NE	4	19	21.0526
MMAR_RS04495	MMAR_0915	glycerol-3-phosphate dehydrogenase GpdA1	Rv0564c	13	0	0	13	0	0.8462	241.91	NE	0	13	0
MMAR_RS04500	MMAR_0916	trypsin	NA	18	0	0	18	0	0.8333	288.47	NE	1	18	5.55556
MMAR_RS04505	MMAR_0917	flavin-binding monooxygenase	Rv0565c	30	0	0	30	0	0.7667	163.09	NE	2	30	6.66667
MMAR_RS04510	MMAR_0918	lantibiotic modifying enzyme	NA	37	0	0	37	0	0.7568	77.86	NE	2	37	5.40541
MMAR_RS04515	MMAR_0919	acetyltransferase	NA	4	0	0	4	0	0.75	77	NE	0	4	0
MMAR_RS04520	MMAR_0920	hypothetical protein	Rv0566c	4	0	0	4	0	1	315.75	NE	0	4	0
MMAR_RS04530	MMAR_0921	cell division protein FtsX	NA	25	0	0	25	0	0.92	233.35	NE	0	25	0
MMAR_RS04535	MMAR_0922	ABC transporter	NA	5	0	0	5	0	0.8	115.25	NE	0	5	0
MMAR_RS04540	MMAR_0923	TetR family transcriptional regulator	NA	6	0	0	6	0	0.8333	83	NE	1	6	16.6667
MMAR_RS04545	MMAR_0924	3-ketoacyl-ACP reductase	NA	7	0	0	7	0	0.7143	475.8	NE	2	7	28.5714
MMAR_RS04550	MMAR_0925	peptidase	NA	9	0	0	9	0	0.6667	274.17	NE	3	9	33.3333
MMAR_RS04555	MMAR_0926	hypothetical protein	Rv3558	27	0	0	27	0	0.8519	443.13	NE	4	27	14.8148
MMAR_RS04560	MMAR_0927	hypothetical protein	NA	4	0	0	4	0	1	759	NE	0	4	0
MMAR_RS04565	MMAR_0928	cytochrome P450	NA	21	0	0	21	0	0.8571	262.61	NE	1	21	4.7619
MMAR_RS04570	MMAR_0929	TetR family transcriptional regulator	NA	14	0	0	14	0	0.9286	294.54	NE	0	14	0
MMAR_RS04575	MMAR_0930	transcriptional regulator	NA	18	0	0	18	0	0.8333	351.87	NE	3	18	16.6667
MMAR_RS04580	MMAR_0932	hypothetical protein	Rv1753c	88	21	20	47	0	0.4091	176.06	ES	8	88	9.09091
MMAR_RS04590	MMAR_0934	methyltransferase	Rv0567	14	0	0	14	0	0.8571	168.92	NE	2	14	14.2857
MMAR_RS04595	MMAR_0935	cyclase	NA	10	0	0	10	0	0.9	131.44	NE	0	10	0
MMAR_RS04600	MMAR_0936	arylsulfatase	NA	41	0	0	41	0	0.8293	225.82	NE	2	41	4.87805
MMAR_RS04605	MMAR_0937	amidase	NA	18	0	0	18	0	0.8333	430.53	NE	2	18	11.1111
MMAR_RS04610	MMAR_0938	cytochrome P450	Rv0568	12	0	0	12	0	0.75	57.78	NE	1	12	8.33333
MMAR_RS04615	MMAR_0939	hypothetical protein	Rv0575c	19	0	0	19	0	0.7895	212.87	NE	1	19	5.26316
MMAR_RS04620	MMAR_0940	galactose-1-phosphate uridylyltransferase	NA	17	0	0	17	0	0.6471	96.73	NE	4	17	23.5294
MMAR_RS04625	MMAR_0941	galactokinase	Rv0620	8	0	0	8	0	0.5	73.75	NE	1	8	12.5
MMAR_RS04630	MMAR_0942	ArsR family transcriptional regulator	NA	9	0	0	9	0	0.4444	60.75	NE	0	9	0
MMAR_RS04635	MMAR_0943	hypothetical protein	Rv0578c	29	0	22	7	0	0.3793	41.36	GD	15	29	51.7241
MMAR_RS04640	MMAR_0944	hypothetical protein	NA	15	0	0	15	0	0.6667	304.1	NE	5	15	33.3333
MMAR_RS04645	MMAR_0945	hypothetical protein	NA	20	0	0	20	0	0.8	260.75	NE	3	20	15
MMAR_RS04650	MMAR_0946	hypothetical protein	Rv0579	8	0	0	8	0	0.75	65.5	NE	1	8	12.5
MMAR_RS04655	MMAR_0947	hypothetical protein	NA	19	0	0	19	0	0.6316	100.25	NE	2	19	10.5263
MMAR_RS04660	MMAR_0948	hypothetical protein	NA	6	0	0	6	0	0.6667	148.75	NE	0	6	0
MMAR_RS04665	MMAR_0949	hypothetical protein	Rv1921c	13	0	0	13	0	0.7692	213.2	NE	0	13	0
MMAR_RS04670	MMAR_0950	hypothetical protein	Rv0583c	10	0	0	10	0	0.8	204.5	NE	1	10	10
MMAR_RS04675	MMAR_0952	hypothetical protein	Rv0584	49	0	0	49	0	0.7959	252.56	NE	3	49	6.12245
MMAR_RS04680	MMAR_0953	membrane protein	Rv0585c	35	0	0	35	0	0.6857	183.04	NE	6	35	17.1429
MMAR_RS04685	MMAR_0954	hydrolase	NA	13	0	0	13	0	0.8462	226	NE	1	13	7.69231
MMAR_RS04690	MMAR_0955	S-adenosyl-L-methionine-dependent	NA	8	0	0	8	0	0.875	270.57	NE	0	8	0
MMAR_RS04695	MMAR_0956	exodeoxyribonuclease V subunit alpha	Rv0629c	15	0	0	15	0	0.7333	72.45	NE	1	15	6.66667
MMAR_RS04700	MMAR_0957	exodeoxyribonuclease V subunit beta	Rv0630c	33	0	0	33	0	0.7879	87.77	NE	4	33	12.1212
MMAR_RS04705	MMAR_0958	exodeoxyribonuclease V subunit gamma	Rv0631c	28	0	0	28	0	0.7143	144.15	NE	4	28	14.2857
MMAR_RS04710	MMAR_0959	nitroreductase	NA	9	0	0	9	0	0.8889	100.5	NE	1	9	11.1111
MMAR_RS04715	MMAR_0960	cyanate hydratase	NA	5	0	0	5	0	0.6	214	NE	1	5	20
MMAR_RS04720	MMAR_0961	phospholipase	NA	17	0	0	17	0	0.6471	455.36	NE	4	17	23.5294
MMAR_RS04725	MMAR_0962	enoyl-CoA hydratase	Rv0632c	9	0	0	9	0	1	246.67	NE	0	9	0
MMAR_RS04730	MMAR_0963	hypothetical protein	NA	11	0	0	11	0	0.8182	692	NE	0	11	0
MMAR_RS04735	MMAR_0965	MBL fold metallo-hydrolase	Rv0634c	10	0	0	10	0	0.8	272.12	NE	2	10	20
MMAR_RS04740	MMAR_0966	hypothetical protein	Rv0634A	4	1	0	3	0	0.75	144	NE	1	4	25
MMAR_RS04755	MMAR_0967	50S ribosomal protein L33	Rv0634A	4	4	0	0	0	0	0	ES	1	4	25
MMAR_RS04760	MMAR_0968	3-hydroxyacyl-ACP dehydratase	Rv0635	7	7	0	0	0	0	0	ES	1	7	14.2857
MMAR_RS04765	MMAR_0969	3-hydroxyacyl-ACP dehydratase	Rv0636	9	8	0	0	1	0.1111	517	ES	1	9	11.1111
MMAR_RS04770	MMAR_0970	3-hydroxyacyl-ACP dehydratase	Rv0637	8	0	0	0	8	0.25	83	GA	1	8	12.5
MMAR_RS04780	MMAR_0971	preprotein translocase subunit SecE	Rv0638	6	0	0	0	6	0	0	GA	0	6	0
MMAR_RS04785	MMAR_0972	transcription termination/antitermination factor	Rv0639	13	13	0	0	0	0	0	ES	1	13	7.69231
MMAR_RS04790	MMAR_0973	50S ribosomal protein L11	Rv0640	6	5	0	1	0	0.1667	349	ES	0	6	0
MMAR_RS04795	MMAR_0974	50S ribosomal protein L1	Rv0641	8	7	0	0	1	0.125	234	ES	1	8	12.5
MMAR_RS04800	MMAR_0975	RNA polymerase subunit sigma-24	NA	13	0	0	0	13	0.9231	284.08	GA	0	13	0
MMAR_RS04805	MMAR_0976	transcription initiation protein	NA	15	0	0	0	15	1	492.6	GA	0	15	0
MMAR_RS04810	MMAR_0977	SAM-dependent methyltransferase	NA	13	0	0	0	13	1	62.08	GA	1	13	7.69231
MMAR_RS04815	MMAR_0978	SAM-dependent methyltransferase	NA	16	0	0	0	16	1	584.56	GA	0	16	0
MMAR_RS04820	MMAR_0979	SAM-dependent methyltransferase	Rv3392c	14	0	0	0	14	1	481.36	GA	0	14	0
MMAR_RS04825	MMAR_0980	SAM-dependent methyltransferase	Rv0645c	16	0	0	0	16	1	805.88	GA	0	16	0
MMAR_RS04830	MMAR_0981	hydrolase	Rv0646c	13	0	0	0	13	0.8462	490.91	GA	1	13	7.69231
MMAR_RS04835	MMAR_0982	hypothetical protein	Rv0647c	14	11	0	0	3	0.2143	527.67	ES	2	14	14.2857
MMAR_RS04840	MMAR_0983	hydrolase	NA	14	0	0	0	14	0.7143	310.1	GA	1	14	7.14286
MMAR_RS04845	MMAR_0984	amidase	Rv3375	14	0	0	1	13	0.9286	1112.92	GA	2	14	14.2857
MMAR_RS04850	MMAR_0985	alpha-mannosidase	Rv0648	52	0	0	52	0	0.75	219.44	NE	6	52	11.5385
MMAR_RS04855	MMAR_0986	malonyl CoA-ACP transacylase	NA	2	0	0	2	0	1	41.5	NE	0	2	0
MMAR_RS04860	MMAR_0987	ROK family transcriptional regulator	Rv0650	7	0	0	7	0	0.5714	109	NE	1	7	14.2857
MMAR_RS04865	MMAR_0988	transposase	NA	18	18	0	0	0	0	0	ES	1	18	5.55556
MMAR_RS04870	MMAR_0989	PE-PGRS family protein	NA	41	0	0	41	0	0.4878	121.8	NE	15	41	36.5854
MMAR_RS04875	MMAR_0990	50S ribosomal protein L10	Rv0651	8	6	0	2	0	0.125	12	ES	0	8	0
MMAR_RS04880	MMAR_0991	50S ribosomal protein L7/L12	Rv0652	1	0	0	1	0	0	0	NE	0	1	0
MMAR_RS04885	MMAR_0992	transcriptional regulator	NA	8	0	0	8	0	0.875	133.57	NE	0	8	0
MMAR_RS04890	MMAR_0993	dioxygenase	Rv0654	31	0	0	31	0	0.871	266.3	NE	1	31	3.22581
MMAR_RS04895	MMAR_0994	ABC transporter ATP-binding protein	Rv0655	9	0	0	9	0	0.7778	53.14	NE	1	9	11.1111
MMAR_RS04900	MMAR_0995	DNA-directed RNA polymerase subunit beta	Rv0667	33	33	0	0	0	0	0	ES	2	33	6.06061
MMAR_RS04905	MMAR_0996	DNA-directed RNA polymerase subunit beta'	Rv0668	54	47	0	0	7	0.1667	42.33	ES	5	54	9.25926
MMAR_RS04915	MMAR_0997	neutral/alkaline nonlysosomal ceramidase	Rv0669c	25	0	0	0	25	0.84	682.76	GA	1	25	4
MMAR_RS04920	MMAR_0998	alpha/beta hydrolase	NA	12	0	0	0	12	1	376	GA	0	12	0
MMAR_RS04925	MMAR_0999	endonuclease	Rv0670	8	0	0	4	4	1	311	GA	0	8	0
MMAR_RS04930	MMAR_1000	polyhydroxybutyrate depolymerase	Rv0671	12	0	0	12	0	0.75	231.89	NE	1	12	8.33333
MMAR_RS04935	MMAR_1001	acyl-CoA dehydrogenase	Rv0672	17	0	0	17	0	0.8235	283.57	NE	3	17	17.6471
MMAR_RS04940	MMAR_1002	enoyl-CoA hydratase	Rv0673	10	0	0	10	0	0.8	116.38	NE	2	10	20
MMAR_RS04945	MMAR_1003	hypothetical protein	Rv0674	6	0	0	6	0	0.5	23.67	NE	1	6	16.6667
MMAR_RS04950	MMAR_1004	enoyl-CoA hydratase	Rv0675	8	0	0	8	0	0.625	60.6	NE	1	8	12.5
MMAR_RS04955	MMAR_1005	membrane protein	Rv0676c	33	0	0	33	0	0.8788	284.31	NE	1	33	3.0303
MMAR_RS04960	MMAR_1006	membrane protein	Rv0677c	8	0	0	8	0	0.875	188.57	NE	1	8	12.5
MMAR_RS04965	MMAR_1007	transcriptional regulator	Rv0678	7	0	0	7	0	0.8571	149	NE	0	7	0
MMAR_RS04970	MMAR_1008	hypothetical protein	Rv0679c	4	0	0	4	0	1	252.25	NE	0	4	0
MMAR_RS04975	MMAR_1009	membrane protein	Rv0680c	4	0	0	4	0	1	90	NE	0	4	0
MMAR_RS04980	MMAR_1010	TetR family transcriptional regulator	Rv0681	8	0	0	8	0	1	164.62	NE	0	8	0
MMAR_RS04985	MMAR_1011	30S ribosomal protein S12	Rv0682	6	6	0	0	0	0	0	ES	0	6	0
MMAR_RS04990	MMAR_1012	30S ribosomal protein S7	Rv0683	6	5	0	0	1	0.1667	187	ES	0	6	0
MMAR_RS04995	MMAR_1013	elongation factor G	Rv0684	26	26	0	0	0	0.0385	1	ES	2	26	7.69231
MMAR_RS05000	MMAR_1014	elongation factor Tu	Rv0685	14	14	0	0	0	0	0	ES	2	14	14.2857
MMAR_RS05005	MMAR_1015	membrane protein	Rv0686	7	0	0	7	0	1	572.43	NE	0	7	0
MMAR_RS05010	MMAR_1016	NAD-dependent oxidoreductase	Rv0687	12	0	0	12	0	0.8333	99.8	NE	1	12	8.33333
MMAR_RS05015	MMAR_1017	FAD-dependent pyridine nucleotide-disulfide	Rv0688	20	0	0	20	0	0.8	219.88	NE	3	20	15
MMAR_RS05020	MMAR_1018	hypothetical protein	Rv0690c	18	0	0	18	0	0.6667	137.25	NE	1	18	5.55556
MMAR_RS05025	MMAR_1019	TetR family transcriptional regulator	Rv0691c	7	0	0	7	0	0.8571	47.33	NE	1	7	14.2857
MMAR_RS05035	MMAR_1020	mycofactocin system protein MftB	Rv0692	3	0	0	3	0	1	136.33	NE	0	3	0
MMAR_RS05040	MMAR_1021	mycofactocin radical SAM maturase	Rv0693	17	0	0	17	0	0.8824	172.4	NE	0	17	0
MMAR_RS05045	MMAR_1022	mycofactocin system heme/flavin oxidoreductase	Rv0694	13	0	0	13	0	0.6923	101.78	NE	0	13	0
MMAR_RS05050	MMAR_1023	mycofactocin system creatininase family protein	Rv0695	11	0	0	11	0	0.8182	100.89	NE	1	11	9.09091
MMAR_RS05055	MMAR_1024	glycosyl transferase family 2	Rv0696	20	0	0	20	0	0.65	188.46	NE	3	20	15
MMAR_RS05060	MMAR_1025	dehydrogenase	Rv0697	18	0	0	18	0	0.3333	105.67	NE	5	18	27.7778
MMAR_RS05065	MMAR_1026	TetR family transcriptional regulator	NA	15	0	0	15	0	0.6667	79.4	NE	4	15	26.6667
MMAR_RS05070	MMAR_1027	hypothetical protein	Rv1800	43	0	0	43	0	0.7209	210.39	NE	3	43	6.97674
MMAR_RS05075	MMAR_1028	hypothetical protein	Rv1753c	74	13	0	54	7	0.5541	237.93	ES	7	74	9.45946
MMAR_RS05080	MMAR_1029	triacylglycerol lipase	NA	24	0	0	7	17	0.9167	683.5	GA	1	24	4.16667
MMAR_RS05090	MMAR_1030	30S ribosomal protein S10	Rv0700	7	0	0	7	0	0.1429	108	NE	0	7	0
MMAR_RS05095	MMAR_1031	50S ribosomal protein L3	Rv0701	13	13	0	0	0	0	0	ES	1	13	7.69231
MMAR_RS05100	MMAR_1032	50S ribosomal protein L4	Rv0702	9	9	0	0	0	0	0	ES	0	9	0
MMAR_RS05105	MMAR_1033	50S ribosomal protein L23	Rv0703	6	6	0	0	0	0	0	ES	1	6	16.6667
MMAR_RS05110	MMAR_1034	50S ribosomal protein L2	Rv0704	15	15	0	0	0	0	0	ES	0	15	0
MMAR_RS05115	MMAR_1035	30S ribosomal protein S19	Rv0705	0	0	0	0	0	0	0	N/A	0	0	#DIV/0!
MMAR_RS05120	MMAR_1036	50S ribosomal protein L22	Rv0706	3	3	0	0	0	0	0	ES	0	3	0
MMAR_RS05125	MMAR_1037	30S ribosomal protein S3	Rv0707	11	11	0	0	0	0	0	ES	1	11	9.09091
MMAR_RS05130	MMAR_1038	50S ribosomal protein L16	Rv0708	7	7	0	0	0	0	0	ES	0	7	0
MMAR_RS05135	MMAR_1039	50S ribosomal protein L29	Rv0709	2	2	0	0	0	0	0	ES	0	2	0
MMAR_RS05140	MMAR_1040	30S ribosomal protein S17	Rv0710	3	3	0	0	0	0	0	ES	0	3	0
MMAR_RS05145	MMAR_1041	arylsulfatase	Rv0711	45	0	0	24	21	0.8889	483.38	NE	4	45	8.88889
MMAR_RS05155	MMAR_1043	hypothetical protein	Rv0712	17	0	0	17	0	0.6471	304.55	NE	4	17	23.5294
MMAR_RS05160	MMAR_1044	membrane protein	Rv0713	16	0	0	16	0	0.875	213.64	NE	0	16	0
MMAR_RS05165	MMAR_1045	50S ribosomal protein L14	Rv0714	4	4	0	0	0	0	0	ES	1	4	25
MMAR_RS05170	MMAR_1046	50S ribosomal protein L24	Rv0715	4	4	0	0	0	0	0	ES	2	4	50
MMAR_RS05175	MMAR_1047	50S ribosomal protein L5	Rv0716	7	7	0	0	0	0	0	ES	1	7	14.2857
MMAR_RS05180	MMAR_1048	30S ribosomal protein S14 type Z	Rv0717	3	3	0	0	0	0.3333	6	ES	0	3	0
MMAR_RS05185	MMAR_1049	30S ribosomal protein S8	Rv0718	8	8	0	0	0	0	0	ES	0	8	0
MMAR_RS05190	MMAR_1050	50S ribosomal protein L6	Rv0719	10	10	0	0	0	0	0	ES	1	10	10
MMAR_RS05195	MMAR_1051	50S ribosomal protein L18	Rv0720	6	6	0	0	0	0	0	ES	2	6	33.3333
MMAR_RS05200	MMAR_1052	30S ribosomal protein S5	Rv0721	5	5	0	0	0	0	0	ES	2	5	40
MMAR_RS05205	MMAR_1053	50S ribosomal protein L30	Rv0722	1	1	0	0	0	0	0	ES	0	1	0
MMAR_RS05210	MMAR_1054	50S ribosomal protein L15	Rv0723	6	5	0	1	0	0.1667	28	ES	1	6	16.6667
MMAR_RS05215	MMAR_1055	F420-dependent oxidoreductase	NA	13	0	0	13	0	0.8462	240.82	NE	1	13	7.69231
MMAR_RS05220	MMAR_1056	signal peptide peptidase SppA	Rv0724	20	0	0	20	0	0.9	180.67	NE	2	20	10
MMAR_RS05225	MMAR_1057	S-adenosyl-L-methionine-dependent	Rv0725c,Rv1729c	10	0	0	10	0	0.7	196.43	NE	1	10	10
MMAR_RS05230	MMAR_1058	S-adenosyl-L-methionine-dependent	NA	11	0	0	11	0	0.7273	89.38	NE	2	11	18.1818
MMAR_RS05235	MMAR_1059	S-adenosyl-L-methionine-dependent	Rv0726c	14	0	0	14	0	0.8571	195.92	NE	1	14	7.14286
MMAR_RS05250	MMAR_1062	SAM-dependent methyltransferase	NA	10	0	0	10	0	0.8	215.25	NE	1	10	10
MMAR_RS05255	MMAR_1063	AraC family transcriptional regulator	NA	13	0	0	13	0	0.6154	407.88	NE	3	13	23.0769
MMAR_RS05260	MMAR_1064	fuculose phosphate aldolase	Rv0727c	10	0	0	10	0	0.5	152.8	NE	0	10	0
MMAR_RS05265	MMAR_1065	3-phosphoglycerate dehydrogenase	Rv0728c	10	0	0	10	0	0.7	76.71	NE	0	10	0
MMAR_RS05270	MMAR_1066	D-xylulose kinase	Rv0729	15	0	0	15	0	0.7333	193.82	NE	2	15	13.3333
MMAR_RS05275	MMAR_1067	acetyltransferase	Rv0730	2	0	0	2	0	1	189.5	NE	0	2	0
MMAR_RS05280	MMAR_1068	S-adenosyl-L-methionine-dependent	NA	10	0	0	10	0	0.8	139.75	NE	0	10	0
MMAR_RS05285	MMAR_1069	S-adenosyl-L-methionine-dependent	Rv0731c	9	0	0	9	0	0.6667	202.17	NE	1	9	11.1111
MMAR_RS05290	MMAR_1070	preprotein translocase subunit SecY	Rv0732	26	26	0	0	0	0	0	ES	1	26	3.84615
MMAR_RS05295	MMAR_1071	adenylate kinase	Rv0733	8	7	0	1	0	0.125	110	ES	2	8	25
MMAR_RS05300	MMAR_1072	methionine aminopeptidase	Rv0734	8	0	0	8	0	0.5	38.75	NE	3	8	37.5
MMAR_RS05305	MMAR_1073	RNA polymerase sigma-70 factor	Rv0735	11	0	0	11	0	0.9091	339.4	NE	1	11	9.09091
MMAR_RS05310	MMAR_1074	membrane protein	Rv0736	6	0	0	6	0	0	0	NE	3	6	50
MMAR_RS05315	MMAR_1075	MarR family transcriptional regulator	Rv0737	3	0	0	3	0	0.6667	43	NE	0	3	0
MMAR_RS05320	MMAR_1076	hypothetical protein	Rv0738	3	0	0	3	0	1	112.33	NE	0	3	0
MMAR_RS05325	MMAR_1077	3-hydroxyisobutyrate dehydrogenase	Rv0751c	6	0	0	6	0	1	359.83	NE	0	6	0
MMAR_RS05330	MMAR_1078	acyl-CoA dehydrogenase	Rv0752c	15	0	0	15	0	0.7333	242.64	NE	2	15	13.3333
MMAR_RS05335	MMAR_1079	methylmalonate-semialdehyde dehydrogenase	Rv0753c	21	0	0	21	0	0.9524	341.8	NE	1	21	4.7619
MMAR_RS05340	MMAR_1080	MFS transporter	NA	18	0	0	18	0	0.8333	210.67	NE	2	18	11.1111
MMAR_RS05345	MMAR_1081	dTDP-4-dehydrorhamnose 3,5-epimerase	Rv3465	8	6	0	2	0	0.25	154.5	ES	0	8	0
MMAR_RS05350	MMAR_1082	dTDP-glucose 4,6-dehydratase	Rv3464	17	17	0	0	0	0	0	ES	0	17	0
MMAR_RS05355	MMAR_1083	F420-dependent oxidoreductase	NA	17	0	0	17	0	0.7647	130	NE	2	17	11.7647
MMAR_RS05360	MMAR_1084	F420-dependent oxidoreductase	Rv3463	14	0	0	14	0	0.7143	134.4	NE	1	14	7.14286
MMAR_RS05365	MMAR_1085	translation initiation factor IF-1	Rv3462c	8	0	8	0	0	0	0	GD	0	8	0
MMAR_RS05370	MMAR_1087	30S ribosomal protein S13	Rv3460c	11	0	11	0	0	0	0	GD	0	11	0
MMAR_RS05375	MMAR_1088	30S ribosomal protein S11	Rv3459c	1	0	1	0	0	0	0	GD	0	1	0
MMAR_RS05380	MMAR_1089	30S ribosomal protein S4	Rv3458c	14	0	13	1	0	0.0714	170	GD	0	14	0
MMAR_RS05385	MMAR_1090	DNA-directed RNA polymerase subunit alpha	Rv3457c	12	12	0	0	0	0.1667	1.5	ES	0	12	0
MMAR_RS05390	MMAR_1091	50S ribosomal protein L17	Rv3456c	5	0	0	5	0	0.2	129	NE	1	5	20
MMAR_RS05395	MMAR_1092	tRNA pseudouridine synthase A	Rv3455c	14	14	0	0	0	0	0	ES	2	14	14.2857
MMAR_RS05400	MMAR_1093	amino acid transporter	Rv1704c	25	0	0	0	25	1	779.64	GA	0	25	0
MMAR_RS05405	MMAR_1094	hypothetical protein	NA	19	0	0	9	10	0.6842	405.92	GA	4	19	21.0526
MMAR_RS05410	MMAR_1095	PPE family protein	Rv1706c	17	0	0	17	0	0.7059	109.42	NE	2	17	11.7647
MMAR_RS05415	MMAR_1096	allantoin permease	NA	33	0	0	33	0	0.7576	238.04	NE	2	33	6.06061
MMAR_RS05420	MMAR_1097	cutinase	Rv3452	9	0	0	9	0	0.6667	87	NE	1	9	11.1111
MMAR_RS05425	MMAR_1098	cutinase	Rv3451	7	0	0	7	0	0.7143	188.6	NE	0	7	0
MMAR_RS05430	MMAR_1099	type VII secretion protein EccB	Rv3450c	17	0	0	17	0	0.7647	147.15	NE	1	17	5.88235
MMAR_RS05435	MMAR_1100	type VII secretion-associated serine protease	Rv3449	10	0	0	10	0	0.8	55.12	NE	1	10	10
MMAR_RS05440	MMAR_1101	hypothetical protein	Rv3448	9	0	0	9	0	0.5556	161.4	NE	2	9	22.2222
MMAR_RS05445	MMAR_1102	type VII secretion protein EccC	Rv3447c	37	0	0	37	0	0.7568	113.43	NE	2	37	5.40541
MMAR_RS05450	MMAR_1103	type VII secretion-associated protein	Rv3446c	6	0	0	6	0	0.5	34.67	NE	1	6	16.6667
MMAR_RS05455	MMAR_1104	EsxU	Rv3445c	4	0	0	4	0	1	278	NE	0	4	0
MMAR_RS05460	MMAR_1105	ESAT-6-like protein EsxT	Rv3444c	4	0	0	4	0	0.75	77.33	NE	2	4	50
MMAR_RS05465	MMAR_1106	50S ribosomal protein L13	Rv3443c	7	7	0	0	0	0	0	ES	1	7	14.2857
MMAR_RS05470	MMAR_1107	30S ribosomal protein S9	Rv3442c	7	7	0	0	0	0	0	ES	1	7	14.2857
MMAR_RS05475	MMAR_1108	phosphoglucosamine mutase	Rv3441c	12	12	0	0	0	0	0	ES	3	12	25
MMAR_RS05480	MMAR_1109	hypothetical protein	Rv3440c	7	0	0	7	0	0.5714	80.25	NE	1	7	14.2857
MMAR_RS05485	MMAR_1110	hypothetical protein	Rv3439c	19	0	0	19	0	0.7368	56.79	NE	3	19	15.7895
MMAR_RS05490	MMAR_1111	F420-dependent oxidoreductase	NA	20	0	0	20	0	0.6	431	NE	2	20	10
MMAR_RS05495	MMAR_1112	hypothetical protein	Rv3438	9	0	0	9	0	0.3333	31	NE	1	9	11.1111
MMAR_RS05500	MMAR_1113	membrane protein	Rv3437	14	0	0	14	0	0.7143	122.4	NE	3	14	21.4286
MMAR_RS05505	MMAR_1114	glutamine amidotransferase	Rv3436c	26	25	0	1	0	0.0385	8	ES	5	26	19.2308
MMAR_RS05510	MMAR_1115	membrane protein	Rv3435c	8	0	0	8	0	0.875	136.14	NE	0	8	0
MMAR_RS05515	MMAR_1116	hypothetical protein	Rv3434c	13	0	0	13	0	1	525.38	NE	0	13	0
MMAR_RS05520	MMAR_1117	membrane protein	Rv3433c	19	0	0	19	0	0.6842	298.92	NE	1	19	5.26316
MMAR_RS05525	MMAR_1118	glutamate decarboxylase	Rv3432c	27	0	0	27	0	0.7407	162.05	NE	3	27	11.1111
MMAR_RS05530	MMAR_1119	alanine racemase	Rv3423c	12	11	0	1	0	0.0833	25	ES	2	12	16.6667
MMAR_RS05535	MMAR_1120	alpha/beta hydrolase	NA	9	2	0	7	0	0.5556	209.6	NE	1	9	11.1111
MMAR_RS05540	MMAR_1121	tRNA threonylcarbamoyladenosine biosynthesis	Rv3422c	2	2	0	0	0	0	0	ES	0	2	0
MMAR_RS05545	MMAR_1122	tRNA threonylcarbamoyladenosine biosynthesis	Rv3421c	10	9	0	1	0	0.1	3	ES	2	10	20
MMAR_RS05550	MMAR_1123	alanine acetyltransferase	Rv3420c	13	1	0	12	0	0.6923	73.22	NE	2	13	15.3846
MMAR_RS05555	MMAR_1124	tRNA threonylcarbamoyladenosine modification	Rv3419c	11	11	0	0	0	0	0	ES	2	11	18.1818
MMAR_RS05560	MMAR_1125	molecular chaperone GroES	Rv3418c	5	5	0	0	0	0	0	ES	0	5	0
MMAR_RS05565	MMAR_1126	molecular chaperone GroEL	Rv3417c	9	0	0	0	9	0.7778	678.29	GA	0	9	0
MMAR_RS05570	MMAR_1127	hypothetical protein	NA	12	0	0	0	12	0.6667	262.62	GA	4	12	33.3333
MMAR_RS05575	MMAR_1128	hypothetical protein	NA	4	0	0	0	4	1	304.75	GA	0	4	0
MMAR_RS05580	MMAR_1129	hypothetical protein	Rv3558	26	0	0	0	26	0.8846	496.22	GA	4	26	15.3846
MMAR_RS05585	MMAR_1130	hypothetical protein	Rv3558	18	0	0	0	18	0.9444	293.12	GA	0	18	0
MMAR_RS05590	MMAR_1131	metal-dependent hydrolase	NA	26	0	0	0	26	1	391.58	GA	0	26	0
MMAR_RS05595	MMAR_1132	WhiB family transcriptional regulator	Rv3416	3	0	0	0	3	1	624.67	GA	0	3	0
MMAR_RS05600	MMAR_1133	hypothetical protein	Rv3415c	11	0	0	11	0	0.6364	193.43	NE	1	11	9.09091
MMAR_RS05605	MMAR_1134	RNA polymerase sigma factor SigD	Rv3414c	8	0	0	8	0	0.875	453.14	NE	1	8	12.5
MMAR_RS05610	MMAR_1135	hypothetical protein	Rv3413c	4	0	0	4	0	0.75	191.33	NE	1	4	25
MMAR_RS05615	MMAR_1136	hypothetical protein	Rv3412	7	0	0	7	0	1	260.14	NE	0	7	0
MMAR_RS05620	MMAR_1137	inosine-5-monophosphate dehydrogenase	Rv3411c	13	12	0	1	0	0.0769	58	ES	1	13	7.69231
MMAR_RS05625	MMAR_1138	inosine-5-monophosphate dehydrogenase	Rv3410c	7	0	0	7	0	0.7143	36.4	NE	0	7	0
MMAR_RS05630	MMAR_1139	hypothetical protein	NA	21	0	0	21	0	0.8571	251	NE	6	21	28.5714
MMAR_RS05635	MMAR_1140	cholesterol oxidase	Rv3409c	21	0	0	21	0	0.9048	217	NE	3	21	14.2857
MMAR_RS05640	MMAR_1141	dioxygenase	Rv3406	11	0	0	11	0	0.6364	168.29	NE	2	11	18.1818
MMAR_RS05645	MMAR_1142	TetR family transcriptional regulator	Rv3405c	4	0	0	4	0	0.5	27.5	NE	2	4	50
MMAR_RS05650	MMAR_1143	glycosyl hydrolase	Rv3401	42	0	0	42	0	0.7857	194.52	NE	4	42	9.52381
MMAR_RS05655	MMAR_1144	hypothetical protein	Rv3400	13	0	0	13	0	0.7692	167.7	NE	1	13	7.69231
MMAR_RS05665	MMAR_1145	TetR family transcriptional regulator	NA	7	0	0	7	0	0.5714	103.25	NE	1	7	14.2857
MMAR_RS05670	MMAR_1146	transporter	NA	20	0	0	20	0	0.75	67	NE	0	20	0
MMAR_RS05675	MMAR_1147	transcriptional regulator	NA	6	0	0	6	0	0.6667	167.75	NE	0	6	0
MMAR_RS05680	MMAR_1148	GMP synthase	Rv3396c	12	11	0	1	0	0.0833	475	ES	0	12	0
MMAR_RS05685	MMAR_1149	membrane protein	Rv3395A	7	0	0	7	0	0.8571	261	NE	1	7	14.2857
MMAR_RS05690	MMAR_1150	hypothetical protein	Rv3395c	8	0	0	8	0	0.625	170.8	NE	3	8	37.5
MMAR_RS05695	MMAR_1151	DNA polymerase	Rv3394c	13	0	0	13	0	0.4615	67.33	NE	1	13	7.69231
MMAR_RS05700	MMAR_1152	nucleoside hydrolase	Rv3393	13	0	0	13	0	0.6154	134.38	NE	0	13	0
MMAR_RS05705	MMAR_1153	short-chain dehydrogenase	Rv3391	33	0	0	33	0	0.6364	96.62	NE	5	33	15.1515
MMAR_RS05710	MMAR_1154	lipoprotein, LpqD	Rv3390	9	0	0	9	0	0.7778	246.86	NE	1	9	11.1111
MMAR_RS05715	MMAR_1155	dehydrogenase	Rv3389c	7	0	0	7	0	0.8571	92	NE	1	7	14.2857
MMAR_RS05720	MMAR_1156	trehalose-phosphate phosphatase	Rv3372	10	10	0	0	0	0	0	ES	3	10	30
MMAR_RS05725	MMAR_1157	diacylglycerol O-acyltransferase	Rv3371	16	0	0	16	0	0.5	77.12	NE	2	16	12.5
MMAR_RS05730	MMAR_1158	DNA polymerase	Rv3370c	50	0	0	50	0	0.72	94.97	NE	4	50	8
MMAR_RS05735	MMAR_1159	PPOX class F420-dependent enzyme	Rv3369	9	0	0	9	0	0.6667	47	NE	2	9	22.2222
MMAR_RS05740	MMAR_1160	nitroreductase	Rv3368c	10	0	0	10	0	1	93.9	NE	0	10	0
MMAR_RS05745	MMAR_1161	hypothetical protein	Rv3367	26	0	0	26	0	0.6538	118.41	NE	6	26	23.0769
MMAR_RS05750	MMAR_1162	hypothetical protein	NA	22	0	0	22	0	0.4545	79.5	NE	6	22	27.2727
MMAR_RS05755	MMAR_1163	RNA methyltransferase	Rv3366	9	0	0	9	0	0.7778	142.43	NE	1	9	11.1111
MMAR_RS05760	MMAR_1164	SAM-dependent methyltransferase	NA	8	0	0	8	0	0.875	196.86	NE	0	8	0
MMAR_RS05765	MMAR_1165	regultory protein	Rv3365c	19	0	0	19	0	0.8421	35.62	NE	1	19	5.26316
MMAR_RS05770	MMAR_1166	hypothetical protein	Rv3364c	3	0	0	3	0	0.6667	97	NE	1	3	33.3333
MMAR_RS05775	MMAR_1167	hypothetical protein	Rv3363c	6	0	0	6	0	0.1667	161	NE	1	6	16.6667
MMAR_RS05780	MMAR_1168	ATP-binding protein	Rv3362c	7	0	0	7	0	0.5714	172.75	NE	2	7	28.5714
MMAR_RS05785	MMAR_1169	hypothetical protein	Rv3361c	4	0	0	4	0	0.5	209	NE	0	4	0
MMAR_RS05790	MMAR_1170	fatty-acid-CoA ligase FadD29	NA	33	0	0	33	0	0.697	234.09	NE	2	33	6.06061
MMAR_RS05795	MMAR_1171	8-amino-7-oxononanoate synthase	NA	84	11	0	73	0	0.6548	246.73	ES	2	84	2.38095
MMAR_RS05800	MMAR_1172	dehydrogenase	NA	23	0	0	23	0	0.8696	211.75	NE	1	23	4.34783
MMAR_RS05805	MMAR_1173	ABC transporter ATP-binding protein	NA	22	0	0	22	0	0.7727	336.71	NE	3	22	13.6364
MMAR_RS05810	MMAR_1174	ABC transporter ATP-binding protein	NA	22	0	0	22	0	0.8182	197.33	NE	3	22	13.6364
MMAR_RS05815	MMAR_1175	NADH:flavin oxidoreductase	Rv3359	10	0	0	10	0	1	407.2	NE	0	10	0
MMAR_RS05820	MMAR_1176	bifunctional protein FolD	Rv3356c	8	8	0	0	0	0	0	ES	0	8	0
MMAR_RS05825	MMAR_1177	hypothetical protein	Rv3346c,Rv3355c	2	2	0	0	0	0	0	ES	0	2	0
MMAR_RS05830	MMAR_1178	hypothetical protein	Rv3354	11	0	0	11	0	0.6364	164.86	NE	1	11	9.09091
MMAR_RS05835	MMAR_1179	oxidoreductase	NA	16	0	0	16	0	0.8125	127.46	NE	1	16	6.25
MMAR_RS05840	MMAR_1180	polyketide synthase	NA	96	0	0	96	0	0.6146	119.49	NE	12	96	12.5
MMAR_RS05845	MMAR_1181	hypothetical protein	NA	3	0	0	3	0	0.6667	572	NE	1	3	33.3333
MMAR_RS05850	MMAR_1182	membrane protein	NA	5	0	0	5	0	0.6	141.67	NE	1	5	20
MMAR_RS05855	MMAR_1183	SAM-dependent methyltransferase	Rv3342	10	0	0	10	0	0.8	171.88	NE	1	10	10
MMAR_RS05860	MMAR_1184	homoserine O-acetyltransferase	Rv3341	10	10	0	0	0	0	0	ES	2	10	20
MMAR_RS05865	MMAR_1185	O-acetylhomoserine	Rv3340	20	19	0	1	0	0.05	110	ES	1	20	5
MMAR_RS05870	MMAR_1186	isocitrate dehydrogenase	Rv3339c	20	0	0	0	20	0.85	506.88	GA	1	20	5
MMAR_RS05875	MMAR_1187	hydrolase	Rv3338	10	0	0	0	10	0.9	482.33	GA	0	10	0
MMAR_RS05880	MMAR_1188	tryptophanyl-tRNA synthetase	Rv3336c	14	13	0	1	0	0.0714	374	ES	1	14	7.14286
MMAR_RS05885	MMAR_1189	membrane protein	Rv3335c	16	0	0	16	0	0.625	169.6	NE	1	16	6.25
MMAR_RS05890	MMAR_1190	N-acetylglucosamine-6-phosphate deacetylase	Rv3332	7	0	0	7	0	0.5714	259.75	NE	1	7	14.2857
MMAR_RS05895	MMAR_1191	MFS transporter	Rv3331	23	0	0	23	0	0.6087	74.79	NE	1	23	4.34783
MMAR_RS05900	MMAR_1192	D-alanyl-D-alanine carboxypeptidase	Rv3330	16	0	0	16	0	0.625	67.6	NE	2	16	12.5
MMAR_RS05905	MMAR_1193	transcriptional regulator	NA	7	0	0	7	0	0.7143	84.4	NE	2	7	28.5714
MMAR_RS05910	MMAR_1194	hypothetical protein	NA	16	0	0	16	0	0.5625	234.67	NE	3	16	18.75
MMAR_RS05915	MMAR_1195	hypothetical protein	Rv0746	28	0	0	28	0	0.7143	89.85	NE	6	28	21.4286
MMAR_RS05920	MMAR_1196	RNA polymerase sigma factor SigJ	Rv3328c	8	0	0	8	0	0.625	718.2	NE	1	8	12.5
MMAR_RS05925	MMAR_1197	transposase	NA	11	0	0	11	0	0.5455	200.67	NE	3	11	27.2727
MMAR_RS05930	MMAR_1198	hypothetical protein	NA	5	0	0	5	0	1	228.4	NE	0	5	0
MMAR_RS05935	MMAR_1199	PE-PGRS family protein	NA	64	0	0	64	0	0.5469	246.06	NE	18	64	28.125
MMAR_RS05940	MMAR_1200	succinate dehydrogenase	Rv3319	6	0	0	6	0	1	555	NE	0	6	0
MMAR_RS05945	MMAR_1201	succinate dehydrogenase	Rv3318	28	0	0	28	0	0.8929	466.88	NE	2	28	7.14286
MMAR_RS05950	MMAR_1202	succinate dehydrogenase	Rv3317	7	0	0	7	0	0.7143	512	NE	0	7	0
MMAR_RS05955	MMAR_1203	succinate dehydrogenase	Rv3316	7	0	0	7	0	1	445.71	NE	0	7	0
MMAR_RS05960	MMAR_1204	cytidine deaminase	Rv3315c	5	0	0	5	0	0.6	85.67	NE	1	5	20
MMAR_RS05965	MMAR_1205	thymidine phosphorylase	Rv3314c	7	0	0	7	0	0.7143	166.8	NE	2	7	28.5714
MMAR_RS05970	MMAR_1206	adenosine deaminase	Rv3313c	17	0	0	17	0	0.6471	212.55	NE	4	17	23.5294
MMAR_RS05975	MMAR_1207	hypothetical protein	NA	32	0	0	32	0	0.6875	69.68	NE	4	32	12.5
MMAR_RS05980	MMAR_1208	hypothetical protein	NA	30	0	0	30	0	0.5333	103.19	NE	4	30	13.3333
MMAR_RS05985	MMAR_1209	aldolase	NA	21	0	0	21	0	0.8095	195.53	NE	2	21	9.52381
MMAR_RS05990	MMAR_1210	allantoicase	NA	14	0	0	14	0	0.5714	115.25	NE	3	14	21.4286
MMAR_RS05995	MMAR_1211	allantoinase	NA	15	0	0	15	0	0.6667	88.5	NE	1	15	6.66667
MMAR_RS06000	MMAR_1212	nitrate reductase	NA	34	0	0	34	0	0.8235	263.93	NE	2	34	5.88235
MMAR_RS06005	MMAR_1213	13e12 repeat family protein	Rv0393	22	0	0	22	0	0.6818	391.73	NE	3	22	13.6364
MMAR_RS06010	MMAR_1214	alpha/beta hydrolase	Rv3312c	12	0	0	12	0	0.75	218.56	NE	3	12	25
MMAR_RS06015	MMAR_1215	hypothetical protein	Rv3311	17	0	0	17	0	0.8824	337.4	NE	0	17	0
MMAR_RS06020	MMAR_1216	acid phosphatase	Rv3310	18	0	0	18	0	0.8889	183.81	NE	3	18	16.6667
MMAR_RS06025	MMAR_1217	uracil phosphoribosyltransferase	Rv3309c	13	0	0	13	0	0.7692	172.5	NE	4	13	30.7692
MMAR_RS06030	MMAR_1218	phosphomannomutase	Rv3308	21	0	0	21	0	0.6667	145.5	NE	4	21	19.0476
MMAR_RS06035	MMAR_1219	purine nucleoside phosphorylase	Rv3307	7	0	0	7	0	0.7143	96	NE	0	7	0
MMAR_RS06040	MMAR_1220	peptidase M20	Rv3306c	10	0	0	10	0	0.8	127.25	NE	2	10	20
MMAR_RS06045	MMAR_1221	N-acyl-L-amino acid amidohydrolase	Rv3305c	16	0	0	16	0	0.8125	132.62	NE	3	16	18.75
MMAR_RS06050	MMAR_1222	hypothetical protein	NA	10	0	0	10	0	0.8	108.38	NE	0	10	0
MMAR_RS06055	MMAR_1223	gamma-glutamyl cyclotransferase	Rv3304	8	0	0	8	0	0.75	55.5	NE	0	8	0
MMAR_RS06060	MMAR_1224	flavoprotein disulfide reductase	Rv3303c	11	0	0	11	0	0.6364	187.29	NE	2	11	18.1818
MMAR_RS06065	MMAR_1225	glycerol-3-phosphate dehydrogenase	Rv3302c	26	26	0	0	0	0	0	ES	3	26	11.5385
MMAR_RS06075	MMAR_1226	glutamate synthase	NA	20	0	0	20	0	0.7	222.71	NE	5	20	25
MMAR_RS06080	MMAR_1227	hypothetical protein	NA	4	0	0	4	0	0.5	102.5	NE	1	4	25
MMAR_RS06085	MMAR_1228	ATPase	NA	26	0	0	26	0	0.6154	42.44	NE	5	26	19.2308
MMAR_RS06090	MMAR_1229	PhoU family transcriptional regulator	Rv3301c	11	0	0	11	0	0.8182	82	NE	1	11	9.09091
MMAR_RS06095	MMAR_1230	magnesium transporter	NA	14	0	0	14	0	0.6429	75.22	NE	2	14	14.2857
MMAR_RS06100	MMAR_1231	pseudouridine synthase	Rv3300c	14	0	0	14	0	0.5	324.14	NE	2	14	14.2857
MMAR_RS06105	MMAR_1232	arylsulfatase	Rv3299c	42	0	0	42	0	0.6905	183.93	NE	4	42	9.52381
MMAR_RS06110	MMAR_1233	hypothetical protein	NA	4	0	0	4	0	0.75	41.33	NE	1	4	25
MMAR_RS06115	MMAR_1234	phosphate-binding protein	NA	14	0	0	14	0	0.5	214.29	NE	3	14	21.4286
MMAR_RS06120	MMAR_1235	hypothetical protein	NA	14	0	0	14	0	0.7857	177.82	NE	0	14	0
MMAR_RS06125	MMAR_1236	esterase	Rv3298c	14	0	0	14	0	0.9286	101.92	NE	1	14	7.14286
MMAR_RS06130	MMAR_1237	DNA glycosylase	Rv3297	8	0	0	8	0	0.375	143.33	NE	2	8	25
MMAR_RS06135	MMAR_1238	DEAD/DEAH box helicase	Rv3296	47	0	11	27	9	0.7021	101.18	NE	2	47	4.25532
MMAR_RS06140	MMAR_1239	TetR family transcriptional regulator	Rv3295	10	0	0	0	10	1	493.6	GA	1	10	10
MMAR_RS06145	MMAR_1240	aldehyde dehydrogenase	Rv3293	19	0	0	0	19	0.8947	262.12	GA	1	19	5.26316
MMAR_RS06150	MMAR_1241	hypothetical protein	Rv3292	19	0	0	0	19	0.8947	453.82	GA	2	19	10.5263
MMAR_RS06155	MMAR_1242	AsnC family transcriptional regulator	Rv3291c	8	0	0	0	8	0.875	832	GA	1	8	12.5
MMAR_RS06160	MMAR_1243	L-lysine aminotransferase	Rv3290c	17	0	0	9	8	0.8824	311.13	NE	3	17	17.6471
MMAR_RS06165	MMAR_1244	membrane protein	Rv3289c	6	0	0	6	0	0.5	638.33	NE	0	6	0
MMAR_RS06170	MMAR_1245	hypothetical protein	Rv3288c	6	0	0	6	0	0.8333	546	NE	1	6	16.6667
MMAR_RS06175	MMAR_1247	anti-sigma factor RsbW	Rv3287c	2	0	0	2	0	1	204.5	NE	0	2	0
MMAR_RS06180	MMAR_1248	RNA polymerase sigma factor SigF	Rv3286c	8	0	0	8	0	0.625	195	NE	3	8	37.5
MMAR_RS06185	MMAR_1249	TetR family transcriptional regulator	NA	6	0	0	6	0	0.8333	75.6	NE	1	6	16.6667
MMAR_RS06190	MMAR_1250	non-ribosomal peptide synthetase	NA	92	0	0	92	0	0.7826	178.89	NE	7	92	7.6087
MMAR_RS06195	MMAR_1251	acetyl-/propionyl-CoA carboxylase subunit alpha	Rv3285	13	12	0	1	0	0.0769	636	ES	1	13	7.69231
MMAR_RS06200	MMAR_1252	cysteine desufuration protein SufE	Rv3284	4	0	0	4	0	1	81	NE	0	4	0
MMAR_RS06205	MMAR_1253	thiosulfate sulfurtransferase	Rv3283	14	0	0	14	0	0.8571	123.58	NE	1	14	7.14286
MMAR_RS06210	MMAR_1254	maf-like protein	Rv3282	8	0	0	8	0	1	403.12	NE	0	8	0
MMAR_RS06215	MMAR_1255	hypothetical protein	NA	3	3	0	0	0	0	0	ES	1	3	33.3333
MMAR_RS06220	MMAR_1256	methylmalonyl-CoA carboxyltransferase	Rv3280	26	26	0	0	0	0	0	ES	4	26	15.3846
MMAR_RS06225	MMAR_1257	biotin--[acetyl-CoA-carboxylase] synthetase	Rv3279c	7	0	0	7	0	0	0	NE	2	7	28.5714
MMAR_RS06230	MMAR_1258	membrane protein	Rv3278c	7	0	0	7	0	0.8571	380.5	NE	1	7	14.2857
MMAR_RS06235	MMAR_1259	membrane protein	Rv3277	8	0	0	8	0	0	0	NE	1	8	12.5
MMAR_RS06240	MMAR_1260	phosphoribosylaminoimidazole carboxylase	Rv3276c	12	10	0	2	0	0.0833	24	ES	2	12	16.6667
MMAR_RS06245	MMAR_1261	N5-carboxyaminoimidazole ribonucleotide mutase	Rv3275c	7	4	0	3	0	0.4286	102	ES	1	7	14.2857
MMAR_RS06250	MMAR_1262	acyl-CoA dehydrogenase	Rv3274c	10	0	0	10	0	0.9	87	NE	1	10	10
MMAR_RS06255	MMAR_1263	chemotaxis protein CheY	NA	9	0	0	9	0	0.8889	186.62	NE	1	9	11.1111
MMAR_RS06260	MMAR_1264	histidine kinase	NA	19	0	0	19	0	0.5789	77.55	NE	3	19	15.7895
MMAR_RS06265	MMAR_1265	chemotaxis protein CheY	NA	10	0	0	10	0	0.9	96.22	NE	0	10	0
MMAR_RS06270	MMAR_1266	carbonic anhydrase	Rv3273	19	0	0	19	0	0.7368	227.93	NE	1	19	5.26316
MMAR_RS06275	MMAR_1267	acyl-CoA transferase	Rv3272	13	0	0	13	0	0.8462	161.09	NE	1	13	7.69231
MMAR_RS06280	MMAR_1268	TetR family transcriptional regulator	NA	12	0	0	12	0	0.75	101.11	NE	4	12	33.3333
MMAR_RS06285	MMAR_1269	hydrolase	Rv1215c	23	0	0	23	0	0.6087	62.57	NE	0	23	0
MMAR_RS06290	MMAR_1270	hypothetical protein	Rv3271c	4	0	0	4	0	0.75	160	NE	1	4	25
MMAR_RS06295	MMAR_1271	copper-transporting ATPase	Rv3270	27	0	0	27	0	0.5185	167	NE	4	27	14.8148
MMAR_RS06300	MMAR_1272	hypothetical protein	NA	3	0	0	3	0	1	234.33	NE	0	3	0
MMAR_RS06305	MMAR_1273	hypothetical protein	Rv3268	6	0	0	6	0	1	188.33	NE	0	6	0
MMAR_RS06310	MMAR_1274	LytR family transcriptional regulator	Rv3267	15	0	15	0	0	0.0667	8	GD	4	15	26.6667
MMAR_RS06315	MMAR_1275	dTDP-4-dehydrorhamnose reductase	Rv3266c	12	12	0	0	0	0	0	ES	1	12	8.33333
MMAR_RS06320	MMAR_1276	dTDP-Rha--alpha-D-GlcNAc-pyrophosphate	Rv3265c	15	15	0	0	0	0.0667	2	ES	2	15	13.3333
MMAR_RS06325	MMAR_1277	GDP-mannose pyrophosphorylase	Rv3264c	13	12	0	1	0	0.0769	52	ES	0	13	0
MMAR_RS06330	MMAR_1278	NUDIX hydrolase	NA	4	0	0	4	0	1	406.25	NE	0	4	0
MMAR_RS06335	MMAR_1279	lactate dehydrogenase	Rv3263	16	0	0	16	0	0.875	243.5	NE	3	16	18.75
MMAR_RS06340	MMAR_1280	F420-0--gamma-glutamyl ligase	Rv3262	11	0	11	0	0	0	0	GD	1	11	9.09091
MMAR_RS06345	MMAR_1281	2-phospho-L-lactate transferase	Rv3261	14	0	12	2	0	0.2857	43.75	GD	3	14	21.4286
MMAR_RS06350	MMAR_1282	Sporulation regulatory protein	Rv3260c	2	0	0	2	0	0	0	NE	0	2	0
MMAR_RS06360	MMAR_1285	phosphomannomutase	Rv3257c	19	19	0	0	0	0	0	ES	2	19	10.5263
MMAR_RS06365	MMAR_1286	hypothetical protein	Rv3256c	9	0	0	9	0	1	105.89	NE	0	9	0
MMAR_RS06370	MMAR_1287	mannose-6-phosphate isomerase	Rv3255c	18	18	0	0	0	0	0	ES	2	18	11.1111
MMAR_RS06375	MMAR_1288	hypothetical protein	Rv3254	19	0	0	19	0	0.9474	155.06	NE	2	19	10.5263
MMAR_RS06380	MMAR_1289	hypothetical protein	NA	24	0	0	24	0	0.8333	237.2	NE	1	24	4.16667
MMAR_RS06385	MMAR_1290	amino acid permease	Rv3253c	26	0	0	26	0	0.8846	136.35	NE	1	26	3.84615
MMAR_RS06390	MMAR_1291	alkane 1-monooxygenase	Rv3252c	22	0	0	22	0	0.7727	378.59	NE	0	22	0
MMAR_RS06395	MMAR_1292	rubredoxin	NA	4	0	0	4	0	0.75	425.33	NE	0	4	0
MMAR_RS06400	MMAR_1293	rubredoxin	Rv3250c	4	0	0	4	0	0.75	334	NE	1	4	25
MMAR_RS06405	MMAR_1294	TetR family transcriptional regulator	Rv3249c	10	0	0	10	0	0.9	133.22	NE	0	10	0
MMAR_RS06410	MMAR_1295	adenosylhomocysteinase	Rv3248c	19	19	0	0	0	0	0	ES	2	19	10.5263
MMAR_RS06415	MMAR_1296	hypothetical protein	NA	15	0	0	15	0	0.8667	353.62	NE	0	15	0
MMAR_RS06420	MMAR_1297	hypothetical protein	NA	30	0	0	30	0	0.8	279.5	NE	7	30	23.3333
MMAR_RS06425	MMAR_1298	thymidylate kinase	Rv3247c	10	10	0	0	0	0	0	ES	1	10	10
MMAR_RS06430	MMAR_1299	two-component system response regulator	Rv3246c	8	8	0	0	0	0	0	ES	3	8	37.5
MMAR_RS06435	MMAR_1300	two-component system sensor histidine kinase	Rv3245c	14	14	0	0	0	0	0	ES	1	14	7.14286
MMAR_RS06440	MMAR_1301	hypothetical protein	Rv3244c	17	17	0	0	0	0.0588	1	ES	3	17	17.6471
MMAR_RS06445	MMAR_1302	hypothetical protein	NA	6	0	0	0	6	0.6667	87.75	GA	0	6	0
MMAR_RS06450	MMAR_1303	phosphoribosyltransferase	Rv3242c	3	0	0	0	3	0.3333	125	GA	0	3	0
MMAR_RS06455	MMAR_1304	hypothetical protein	Rv3241c	11	0	0	0	11	0.9091	495	GA	1	11	9.09091
MMAR_RS06460	MMAR_1305	preprotein translocase subunit SecA	Rv3240c	39	37	0	2	0	0.0256	24	ES	2	39	5.12821
MMAR_RS06465	MMAR_1306	membrane protein	Rv3239c	33	0	0	33	0	0.7879	209.77	NE	2	33	6.06061
MMAR_RS06470	MMAR_1307	membrane protein	Rv3238c	26	0	0	26	0	0.7308	340.47	NE	3	26	11.5385
MMAR_RS06475	MMAR_1308	potassium transporter TrkA	Rv3237c	7	0	0	7	0	0.5714	215.25	NE	1	7	14.2857
MMAR_RS06480	MMAR_1309	potassium transporter	Rv3236c	13	0	0	13	0	0.7692	279.3	NE	2	13	15.3846
MMAR_RS06485	MMAR_1310	hypothetical protein	Rv3235	5	0	0	5	0	0.8	101.75	NE	0	5	0
MMAR_RS06490	MMAR_1311	diacylglycerol O-acyltransferase	NA	21	0	0	21	0	0.7143	552.93	NE	3	21	14.2857
MMAR_RS06495	MMAR_1312	transcriptional regulator	Rv3232c	22	0	0	22	0	0.7727	384.18	NE	2	22	9.09091
MMAR_RS06500	MMAR_1313	hypothetical protein	Rv3231c	8	0	0	8	0	0.875	625.71	NE	0	8	0
MMAR_RS06505	MMAR_1314	stearoyl-CoA 9-desaturase	Rv3230c	11	0	0	11	0	0.6364	32	NE	1	11	9.09091
MMAR_RS06510	MMAR_1315	stearoyl-CoA 9-desaturase	Rv3229c	21	0	0	21	0	0.7143	64.2	NE	2	21	9.52381
MMAR_RS06515	MMAR_1316	stearoyl-CoA 9-desaturase	NA	26	0	0	26	0	0.5769	97.13	NE	3	26	11.5385
MMAR_RS06520	MMAR_1317	acetyl-CoA acetyltransferase	NA	13	0	0	13	0	0.4615	162.67	NE	2	13	15.3846
MMAR_RS06525	MMAR_1318	transcriptional regulator	NA	7	0	0	7	0	0.7143	106.2	NE	0	7	0
MMAR_RS06530	MMAR_1319	GTPase EngC	Rv3228	8	8	0	0	0	0	0	ES	0	8	0
MMAR_RS06535	MMAR_1320	3-phosphoshikimate 1-carboxyvinyltransferase	Rv3227	8	8	0	0	0	0	0	ES	2	8	25
MMAR_RS06540	MMAR_1321	bacteriophage protein	Rv3226c	4	0	0	4	0	0.75	62	NE	0	4	0
MMAR_RS06545	MMAR_1322	3-hydroxybutyryl-CoA dehydrogenase	NA	18	0	0	18	0	0.8333	245	NE	2	18	11.1111
MMAR_RS06550	MMAR_1323	PucR family transcriptional regulator	NA	18	0	0	18	0	0.5556	232.2	NE	3	18	16.6667
MMAR_RS06555	MMAR_1324	hypothetical protein	NA	44	0	0	44	0	0.6818	103.7	NE	7	44	15.9091
MMAR_RS06560	MMAR_1325	hypothetical protein	NA	18	0	0	18	0	0.8889	261.94	NE	1	18	5.55556
MMAR_RS06565	MMAR_1326	hypothetical protein	NA	5	0	0	5	0	1	230.4	NE	0	5	0
MMAR_RS06570	MMAR_1327	RD1 region associated protein	NA	10	0	0	10	0	0.6	132.83	NE	1	10	10
MMAR_RS06575	MMAR_1328	hypothetical protein	NA	8	0	0	8	0	0.125	51	NE	1	8	12.5
MMAR_RS06580	MMAR_1329	hypothetical protein	NA	20	0	0	20	0	0.7	163.21	NE	1	20	5
MMAR_RS06585	MMAR_1330	DNA-binding protein	NA	2	0	0	2	0	1	207.5	NE	0	2	0
MMAR_RS06590	MMAR_1331	hypothetical protein	NA	19	0	0	19	0	0.8947	342.53	NE	0	19	0
MMAR_RS06595	MMAR_1332	hypothetical protein	NA	6	0	0	6	0	0.6667	97.75	NE	1	6	16.6667
MMAR_RS06600	MMAR_1333	short-chain dehydrogenase	Rv3224	12	0	0	12	0	0.75	352.56	NE	1	12	8.33333
MMAR_RS06605	MMAR_1334	RNA polymerase sigma factor RpoE	Rv3223c	14	0	0	14	0	0.8571	449.33	NE	1	14	7.14286
MMAR_RS06610	MMAR_1335	anti-sigma factor	Rv3221A	6	0	0	6	0	0.5	67.67	NE	0	6	0
MMAR_RS06615	MMAR_1336	acetyl-CoA carboxylase	Rv3221c	3	0	0	3	0	0.3333	208	NE	1	3	33.3333
MMAR_RS06620	MMAR_1337	ATPase	Rv3220c	14	12	0	2	0	0.1429	126.5	ES	1	14	7.14286
MMAR_RS06625	MMAR_1338	WhiB family transcriptional regulator	Rv3219	3	0	0	3	0	0	0	NE	0	3	0
MMAR_RS06630	MMAR_1339	diacylglycerol kinase	Rv3218	6	0	0	6	0	0.8333	42.4	NE	0	6	0
MMAR_RS06635	MMAR_1340	membrane protein	Rv3217c	4	0	0	4	0	0.75	81	NE	0	4	0
MMAR_RS06640	MMAR_1341	N-acetyltransferase GCN5	Rv3216	7	0	0	7	0	0.8571	168	NE	0	7	0
MMAR_RS06645	MMAR_1342	hypothetical protein	Rv3215	12	11	0	1	0	0.0833	8	ES	2	12	16.6667
MMAR_RS06650	MMAR_1343	acid phosphatase	NA	5	0	0	5	0	0.8	103.75	NE	0	5	0
MMAR_RS06655	MMAR_1344	chromosome partitioning protein ParA	Rv3213c	8	1	0	7	0	0.5	150.5	NE	0	8	0
MMAR_RS06660	MMAR_1345	hypothetical protein	Rv3212	13	13	0	0	0	0	0	ES	0	13	0
MMAR_RS06665	MMAR_1346	DEAD/DEAH box helicase	Rv3211	16	1	0	0	15	0.75	72.83	GA	2	16	12.5
MMAR_RS06670	MMAR_1347	hydroxylase	Rv3210c	12	0	0	0	12	0.8333	3305.8	GA	2	12	16.6667
MMAR_RS06675	MMAR_1348	threonine and proline rich protein	NA	24	0	0	0	24	0.8333	381.85	GA	2	24	8.33333
MMAR_RS06680	MMAR_1349	hypothetical protein	Rv3208A	2	0	0	0	2	1	377.5	GA	0	2	0
MMAR_RS06685	MMAR_1350	TetR family transcriptional regulator	Rv3208	13	0	12	0	1	0.5385	79.57	GD	3	13	23.0769
MMAR_RS06690	MMAR_1351	hypothetical protein	Rv3207c	21	21	0	0	0	0.0476	2	ES	1	21	4.7619
MMAR_RS06695	MMAR_1352	molybdopterin biosynthesis protein MoeZ	Rv3206c	16	14	0	2	0	0.125	423.5	ES	0	16	0
MMAR_RS06700	MMAR_1353	aminoglycoside phosphotransferase	Rv3205c	8	0	0	8	0	1	150	NE	0	8	0
MMAR_RS06705	MMAR_1354	DNA-methyltransferase	Rv3204	6	0	0	6	0	0.5	209.33	NE	1	6	16.6667
MMAR_RS06710	MMAR_1355	alpha/beta hydrolase	Rv3203	10	0	0	10	0	1	151.8	NE	0	10	0
MMAR_RS06715	MMAR_1356	hypothetical protein	NA	6	0	0	6	0	1	654	NE	0	6	0
MMAR_RS06720	MMAR_1357	hypothetical protein	NA	6	0	0	6	0	0.8333	399.8	NE	1	6	16.6667
MMAR_RS06725	MMAR_1358	ATP-dependent DNA helicase	Rv3202c	22	0	22	0	0	0.4091	14.89	GD	3	22	13.6364
MMAR_RS06730	MMAR_1359	ATP-dependent DNA helicase	Rv3201c	43	0	20	23	0	0.4651	35.95	NE	9	43	20.9302
MMAR_RS06735	MMAR_1360	NAD-binding protein of Kef-type K+ transporter	Rv3200c	14	0	0	14	0	1	142.43	NE	0	14	0
MMAR_RS06740	MMAR_1361	NADH pyrophosphatase	Rv3199c	8	0	0	8	0	0.875	129.57	NE	0	8	0
MMAR_RS06745	MMAR_1362	hypothetical protein	Rv0835	14	0	0	10	4	0.9286	508.62	NE	1	14	7.14286
MMAR_RS06750	MMAR_1363	glutaredoxin	Rv3198A	7	0	0	0	7	1	342.71	GA	0	7	0
MMAR_RS06755	MMAR_1364	ATP-dependent DNA helicase	Rv3198c	29	25	0	4	0	0.1379	35.75	ES	6	29	20.6897
MMAR_RS06760	MMAR_1365	transcriptional regulator	Rv3197A	5	0	0	5	0	0.8	18	NE	0	5	0
MMAR_RS06765	MMAR_1366	ABC transporter ATP-binding protein	Rv3197	16	0	0	16	0	0.625	232.3	NE	3	16	18.75
MMAR_RS06770	MMAR_1368	cyclodehydratase	Rv3196	4	0	0	4	0	0.75	148.67	NE	1	4	25
MMAR_RS06775	MMAR_1369	hypothetical protein	Rv3195	8	0	0	8	0	0.375	7.33	NE	2	8	25
MMAR_RS06780	MMAR_1370	signal protein PDZ	Rv3194c	16	0	0	16	0	0.8125	67.46	NE	0	16	0
MMAR_RS06785	MMAR_1371	membrane protein	Rv3193c	60	0	0	60	0	0.7833	26.49	NE	5	60	8.33333
MMAR_RS06790	MMAR_1372	F420-dependent oxidoreductase	NA	15	0	0	15	0	0.7333	221	NE	2	15	13.3333
MMAR_RS06800	MMAR_1373	transposase	Rv2812	13	0	13	0	0	0	0	GD	2	13	15.3846
MMAR_RS06810	MMAR_1374	peptidyl-prolyl cis-trans isomerase	NA	6	0	0	6	0	0.6667	104.25	NE	0	6	0
MMAR_RS06815	MMAR_1375	arylsulfatase	NA	33	0	0	33	0	0.697	104.96	NE	1	33	3.0303
MMAR_RS06820	MMAR_1376	hypothetical protein	NA	10	0	0	10	0	0.6	66.17	NE	0	10	0
MMAR_RS06825	MMAR_1377	F420-dependent oxidoreductase	NA	5	0	0	5	0	0.8	51.25	NE	0	5	0
MMAR_RS06830	MMAR_1378	Cro/Cl family transcriptional regulator	Rv1129c	19	0	0	19	0	0.3158	120.33	NE	1	19	5.26316
MMAR_RS06835	MMAR_1379	2-methylcitrate dehydratase	Rv1130	15	0	0	15	0	0.7333	111.55	NE	0	15	0
MMAR_RS06840	MMAR_1380	2-methylisocitrate lyase	NA	14	0	0	14	0	0.4286	125	NE	1	14	7.14286
MMAR_RS06845	MMAR_1381	citrate synthase	Rv1131	23	0	0	23	0	0.5217	81.67	NE	3	23	13.0435
MMAR_RS06850	MMAR_1382	hypothetical protein	NA	4	0	0	4	0	0.25	163	NE	2	4	50
MMAR_RS06855	MMAR_1383	hypothetical protein	NA	1	0	0	1	0	0	0	NE	0	1	0
MMAR_RS06860	MMAR_1384	hypothetical protein	NA	8	0	0	8	0	1	195.12	NE	0	8	0
MMAR_RS06865	MMAR_1385	hypothetical protein	NA	9	0	0	9	0	0.8889	345.88	NE	0	9	0
MMAR_RS06870	MMAR_1386	hypothetical protein	NA	6	0	0	6	0	0.3333	69.5	NE	1	6	16.6667
MMAR_RS06875	MMAR_1387	monoamine oxidase	NA	23	0	0	23	0	0.5652	66.23	NE	2	23	8.69565
MMAR_RS06880	MMAR_1388	non-heme haloperoxidase Hpx	Rv3171c	13	0	0	13	0	0.6154	147.38	NE	3	13	23.0769
MMAR_RS06885	MMAR_1389	monooxygenase	Rv3170	19	0	0	19	0	0.6316	125.42	NE	3	19	15.7895
MMAR_RS06890	MMAR_1390	F420-dependent oxidoreductase	NA	16	0	0	16	0	0.8125	149.77	NE	1	16	6.25
MMAR_RS06895	MMAR_1391	hypothetical protein	Rv0746	23	0	0	23	0	0.2609	92.83	NE	7	23	30.4348
MMAR_RS06900	MMAR_1392	hypothetical protein	NA	18	0	0	18	0	0.6667	88.42	NE	3	18	16.6667
MMAR_RS06905	MMAR_1393	aminoglycoside phosphotransferase	Rv3168	20	0	0	20	0	0.7	60.07	NE	1	20	5
MMAR_RS06910	MMAR_1394	TetR family transcriptional regulator	NA	6	0	0	6	0	0.3333	72	NE	0	6	0
MMAR_RS06915	MMAR_1395	oxidoreductase	NA	11	1	0	10	0	0.4545	52.8	NE	2	11	18.1818
MMAR_RS06920	MMAR_1396	transposase	NA	16	16	0	0	0	0	0	ES	3	16	18.75
MMAR_RS06925	MMAR_1397	hypothetical protein	NA	14	0	0	14	0	0.6429	389.89	NE	1	14	7.14286
MMAR_RS06930	MMAR_1398	hypothetical protein	Rv3165c	5	0	0	5	0	0.8	41.25	NE	1	5	20
MMAR_RS06935	MMAR_1399	ATPase	Rv3164c	13	0	0	13	0	0.7692	191.8	NE	1	13	7.69231
MMAR_RS06940	MMAR_1400	hypothetical protein	Rv3163c	13	0	0	13	0	0.6154	114	NE	2	13	15.3846
MMAR_RS06945	MMAR_1401	membrane protein	Rv3162c	8	0	0	8	0	0.875	318.57	NE	0	8	0
MMAR_RS06950	MMAR_1402	hypothetical protein	NA	21	0	0	21	0	0.8095	337.35	NE	3	21	14.2857
MMAR_RS06955	MMAR_1403	transposase	NA	16	16	0	0	0	0	0	ES	3	16	18.75
MMAR_RS27785	MMAR_1404	phage excisionase	NA	14	0	0	14	0	0.4286	213.17	NE	1	14	7.14286
MMAR_RS06975	MMAR_1406	hypothetical protein	NA	9	0	0	9	0	0.8889	267.12	NE	0	9	0
MMAR_RS06980	MMAR_1407	transposase	NA	16	16	0	0	0	0	0	ES	3	16	18.75
MMAR_RS06990	MMAR_1408	integrase	NA	16	16	0	0	0	0	0	ES	0	16	0
MMAR_RS06995	MMAR_1409	hypothetical protein	Rv3333c	18	0	0	18	0	0.8333	141.2	NE	1	18	5.55556
MMAR_RS07015	MMAR_1413	TetR family transcriptional regulator	NA	7	0	0	7	0	1	222	NE	0	7	0
MMAR_RS07020	MMAR_1414	adenylate cyclase CyaA	NA	14	0	0	14	0	0.7143	127.1	NE	2	14	14.2857
MMAR_RS07025	MMAR_1415	type 11 methyltransferase	NA	6	0	0	6	0	0.8333	73.4	NE	0	6	0
MMAR_RS07035	MMAR_1418	hypothetical protein	NA	29	0	0	29	0	0.6207	563.11	NE	6	29	20.6897
MMAR_RS07040	MMAR_1419	hypothetical protein	NA	3	0	0	3	0	0.6667	65.5	NE	0	3	0
MMAR_RS07045	MMAR_1420	carbonic anhydrase	NA	14	0	0	14	0	0.9286	127.92	NE	0	14	0
MMAR_RS27795	MMAR_1421	hypothetical protein	NA	8	0	0	8	0	0.875	336	NE	0	8	0
MMAR_RS27800	MMAR_1423	anchored-membrane serine/threonine-protein	NA	33	0	0	33	0	0.8788	199.55	NE	3	33	9.09091
MMAR_RS07060	MMAR_1425	transposase	NA	2	0	0	2	0	1	59.5	NE	0	2	0
MMAR_RS07065	MMAR_1426	hypothetical protein	Rv1813c	11	0	0	0	11	0.9091	741.4	GA	0	11	0
MMAR_RS07070	MMAR_1427	hypothetical protein	NA	7	0	0	0	7	0.8571	145.67	GA	2	7	28.5714
MMAR_RS07075	MMAR_1429	hypothetical protein	NA	9	0	0	0	9	0.7778	824	GA	0	9	0
MMAR_RS07080	MMAR_1430	hypothetical protein	Rv0968,Rv1993c	2	0	0	0	2	1	56	GA	1	2	50
MMAR_RS07085	MMAR_1431	metal-transporting ATPase	Rv0969	23	0	0	0	23	0.7391	145.65	GA	1	23	4.34783
MMAR_RS07090	MMAR_1432	hypothetical protein	Rv0970	17	0	0	0	17	1	605.24	GA	1	17	5.88235
MMAR_RS07095	MMAR_1433	integrase	NA	18	0	0	14	4	0.7778	198.29	NE	1	18	5.55556
MMAR_RS07115	MMAR_1438	hypothetical protein	NA	20	0	0	20	0	0.6	93	NE	2	20	10
MMAR_RS07120	MMAR_1439	hypothetical protein	NA	3	0	0	3	0	0.6667	48	NE	0	3	0
MMAR_RS07125	MMAR_1440	transposase	NA	11	0	0	8	3	0.9091	220.6	NE	2	11	18.1818
MMAR_RS07130	MMAR_1441	hypothetical protein	NA	8	0	0	0	8	1	1136.12	GA	0	8	0
MMAR_RS07135	MMAR_1442	hypothetical protein	Rv1450c	39	12	0	17	10	0.4359	186.82	ES	20	39	51.2821
MMAR_RS07140	MMAR_1443	ABC transporter	NA	28	6	0	1	21	0.6786	461.32	GA	2	28	7.14286
MMAR_RS07145	MMAR_1444	TetR family transcriptional regulator	NA	11	0	0	11	0	1	324	NE	0	11	0
MMAR_RS07150	MMAR_1445	transposase	NA	16	16	0	0	0	0	0	ES	3	16	18.75
MMAR_RS07155	MMAR_1447	hypothetical protein	NA	8	0	0	8	0	0.5	201.75	NE	0	8	0
MMAR_RS07160	MMAR_1448	copper-exporting ATPase	NA	35	0	0	35	0	0.6286	132.32	NE	4	35	11.4286
MMAR_RS07165	MMAR_1449	hypothetical protein	NA	26	0	0	26	0	0.7692	321.7	NE	1	26	3.84615
MMAR_RS07180	MMAR_1452	integrase	NA	15	14	0	1	0	0.0667	4	ES	0	15	0
MMAR_RS07185	MMAR_1453	transposase	NA	4	4	0	0	0	0	0	ES	0	4	0
MMAR_RS07190	MMAR_1454	MazF family transcriptional regulator	NA	7	0	0	7	0	0.5714	173	NE	0	7	0
MMAR_RS07195	MMAR_1455	integrase	NA	16	16	0	0	0	0	0	ES	0	16	0
MMAR_RS07200	MMAR_1456	transposase	NA	5	4	0	0	1	0.2	34	ES	0	5	0
MMAR_RS07205	MMAR_1457	hypothetical protein	NA	4	0	0	0	4	0.5	526	GA	1	4	25
MMAR_RS07220	MMAR_1460	hypothetical protein	Rv1809	25	0	0	0	25	0.84	865.81	GA	4	25	16
MMAR_RS07225	MMAR_1461	hypothetical protein	Rv1808	25	0	0	0	25	0.84	507.57	GA	3	25	12
MMAR_RS07230	MMAR_1462	amino acid oxidase	NA	23	0	0	19	4	0.8261	349.26	NE	0	23	0
MMAR_RS07240	MMAR_1465	hypothetical protein	NA	10	0	0	10	0	1	542.4	NE	0	10	0
MMAR_RS07245	MMAR_1466	transposase	NA	19	0	0	19	0	0.6316	149.67	NE	5	19	26.3158
MMAR_RS07255	MMAR_1468	transposase	NA	16	16	0	0	0	0	0	ES	3	16	18.75
MMAR_RS07260	MMAR_1469	PPE family protein	Rv3159c,Rv3533c	34	0	0	34	0	0.9118	269.06	NE	4	34	11.7647
MMAR_RS07265	MMAR_1470	NADH:ubiquinone oxidoreductase subunit N	Rv3158	19	0	0	19	0	0.7895	245.07	NE	2	19	10.5263
MMAR_RS07270	MMAR_1471	NADH:ubiquinone oxidoreductase subunit M	Rv3157	21	0	0	21	0	0.8095	255	NE	1	21	4.7619
MMAR_RS07275	MMAR_1472	NADH:ubiquinone oxidoreductase subunit L	Rv3156	25	0	0	25	0	0.76	290.79	NE	3	25	12
MMAR_RS07280	MMAR_1473	NADH-quinone oxidoreductase subunit K	Rv3155	5	0	0	5	0	0.8	407.25	NE	0	5	0
MMAR_RS07285	MMAR_1474	NADH:ubiquinone oxidoreductase subunit J	Rv3154	7	0	0	7	0	1	209.29	NE	0	7	0
MMAR_RS07290	MMAR_1475	NADH-quinone oxidoreductase subunit I	Rv3153	14	0	0	14	0	0.7857	267.91	NE	1	14	7.14286
MMAR_RS07295	MMAR_1476	NADH-quinone oxidoreductase subunit H	Rv3152	16	0	0	16	0	0.8125	431.92	NE	0	16	0
MMAR_RS07300	MMAR_1477	NADH dehydrogenase subunit G	Rv3151	23	0	0	23	0	0.8261	119.21	NE	2	23	8.69565
MMAR_RS07305	MMAR_1478	NADH dehydrogenase subunit F	Rv3150	22	0	0	22	0	0.6818	168.07	NE	2	22	9.09091
MMAR_RS07310	MMAR_1479	NADH dehydrogenase subunit E	Rv3149	10	0	0	10	0	0.6	309.33	NE	1	10	10
MMAR_RS07315	MMAR_1480	NADH-quinone oxidoreductase subunit D	Rv3148	18	0	0	18	0	0.5	187.78	NE	0	18	0
MMAR_RS07320	MMAR_1481	NADH-quinone oxidoreductase subunit C	Rv3147	19	0	0	19	0	0.7368	96.43	NE	0	19	0
MMAR_RS07325	MMAR_1482	NADH-quinone oxidoreductase subunit B	Rv3146	7	0	0	7	0	0.8571	222.17	NE	0	7	0
MMAR_RS07335	MMAR_1484	hypothetical protein	Rv3144c	13	0	0	13	0	0.6923	152.89	NE	3	13	23.0769
MMAR_RS07340	MMAR_1485	phospholipase C	NA	30	0	0	30	0	0.7	442.14	NE	3	30	10
MMAR_RS07345	MMAR_1486	chemotaxis protein CheY	Rv3143	7	0	0	7	0	1	177	NE	0	7	0
MMAR_RS07350	MMAR_1487	hypothetical protein	NA	2	0	0	2	0	0	0	NE	1	2	50
MMAR_RS07355	MMAR_1488	ketosteroid isomerase	NA	6	0	0	6	0	0.5	124.67	NE	0	6	0
MMAR_RS07360	MMAR_1489	hypothetical protein	NA	3	0	0	3	0	1	131.67	NE	0	3	0
MMAR_RS07365	MMAR_1490	acyl-CoA dehydrogenase	NA	9	0	0	9	0	0.5556	113.2	NE	1	9	11.1111
MMAR_RS07370	MMAR_1491	acyl-CoA dehydrogenase	NA	16	0	0	16	0	0.625	110.9	NE	1	16	6.25
MMAR_RS07375	MMAR_1492	TetR family transcriptional regulator	NA	10	0	0	10	0	0.7	77.14	NE	0	10	0
MMAR_RS07380	MMAR_1493	hydroxymethylglutaryl-CoA lyase	NA	8	0	0	8	0	0.875	205.29	NE	0	8	0
MMAR_RS07385	MMAR_1494	CoA transferase	NA	18	0	0	18	0	0.6667	105.33	NE	3	18	16.6667
MMAR_RS07390	MMAR_1495	alpha/beta hydrolase	NA	22	0	0	22	0	0.8636	85.37	NE	1	22	4.54545
MMAR_RS07395	MMAR_1496	oxidoreductase	NA	17	0	0	17	0	0.5882	203.7	NE	2	17	11.7647
MMAR_RS07400	MMAR_1497	hypothetical protein	NA	43	0	0	43	0	0.7442	301.5	NE	8	43	18.6047
MMAR_RS07405	MMAR_1498	NADPH:quinone oxidoreductase	Rv3141	13	0	0	13	0	0.6154	46.38	NE	1	13	7.69231
MMAR_RS07410	MMAR_1499	quinone oxidoreductase	NA	12	0	0	12	0	0.5	104.33	NE	1	12	8.33333
MMAR_RS07415	MMAR_1500	amidohydrolase	NA	20	10	0	10	0	0.3	112.5	ES	6	20	30
MMAR_RS07420	MMAR_1501	extradiol ring-cleavage dioxygenase	NA	12	0	0	12	0	0.5833	36	NE	1	12	8.33333
MMAR_RS07425	MMAR_1502	2-hydroxy-6-ketonona-2,4-dienedioic acid	NA	18	0	0	18	0	0.5556	35.6	NE	0	18	0
MMAR_RS07430	MMAR_1503	FAD-binding monooxygenase	NA	22	0	4	18	0	0.5455	65.08	NE	1	22	4.54545
MMAR_RS07435	MMAR_1504	TetR family transcriptional regulator	Rv0302	7	0	7	0	0	0.5714	8.75	GD	0	7	0
MMAR_RS07440	MMAR_1505	acetaldehyde dehydrogenase	NA	9	0	3	6	0	0.4444	24.5	NE	2	9	22.2222
MMAR_RS07445	MMAR_1506	4-hydroxy-2-oxovalerate aldolase 1	NA	12	0	0	12	0	0.3333	72	NE	2	12	16.6667
MMAR_RS07450	MMAR_1507	decarboxylase	NA	11	0	0	11	0	0.4545	93.8	NE	2	11	18.1818
MMAR_RS07455	MMAR_1508	acetolactate synthase	NA	21	0	0	21	0	0.6667	245.71	NE	1	21	4.7619
MMAR_RS07460	MMAR_1509	acyl-CoA dehydrogenase	Rv3140	14	0	0	14	0	0.7143	71.2	NE	0	14	0
MMAR_RS07465	MMAR_1510	butyryl-CoA dehydrogenase	Rv3139	18	0	0	18	0	0.7222	139	NE	2	18	11.1111
MMAR_RS07470	MMAR_1511	histidinol-phosphatase	Rv3137	8	0	0	8	0	0	0	NE	1	8	12.5
MMAR_RS07475	MMAR_1512	hypothetical protein	NA	7	0	0	7	0	1	166.29	NE	0	7	0
MMAR_RS07480	MMAR_1513	hypothetical protein	Rv3136	18	0	0	18	0	0.8333	156.6	NE	2	18	11.1111
MMAR_RS07485	MMAR_1514	hypothetical protein	NA	21	0	0	21	0	0.619	76.08	NE	3	21	14.2857
MMAR_RS07490	MMAR_1515	universal stress protein	Rv3134c	14	0	0	14	0	0.7143	71.2	NE	2	14	14.2857
MMAR_RS07495	MMAR_1516	LuxR family transcriptional regulator	Rv3133c	6	0	0	6	0	0.8333	99.6	NE	0	6	0
MMAR_RS07500	MMAR_1517	histidine kinase	Rv3132c	18	0	0	18	0	0.5	91.33	NE	1	18	5.55556
MMAR_RS07505	MMAR_1518	NAD(P)H nitroreductase	NA	9	0	0	9	0	0.3333	180	NE	2	9	22.2222
MMAR_RS07510	MMAR_1519	diacylglycerol O-acyltransferase	Rv3130c	17	0	0	17	0	0.3529	58.83	NE	7	17	41.1765
MMAR_RS07515	MMAR_1520	cyanoglobin	NA	7	0	0	7	0	0.4286	62.67	NE	1	7	14.2857
MMAR_RS07520	MMAR_1521	pyridoxamine 5'-phosphate oxidase	Rv3129	5	0	0	5	0	0.8	69.5	NE	1	5	20
MMAR_RS07525	MMAR_1522	NAD(P)H nitroreductase	Rv3127	11	0	0	11	0	0.5455	39.17	NE	0	11	0
MMAR_RS07530	MMAR_1523	hypothetical protein	Rv1128c,Rv1702c,Rv3467	15	0	0	15	0	0.6667	81.1	NE	1	15	6.66667
MMAR_RS07535	MMAR_1524	membrane protein	NA	0	0	0	0	0	0	0	N/A	0	0	#DIV/0!
MMAR_RS07540	MMAR_1525	FAD-linked oxidase	Rv3107c	17	0	0	17	0	0.6471	66.91	NE	1	17	5.88235
MMAR_RS07545	MMAR_1526	NADP oxidoreductase	Rv3106	11	0	0	11	0	0.8182	94.11	NE	3	11	27.2727
MMAR_RS07550	MMAR_1527	peptide chain release factor 2	Rv3105c	16	15	0	1	0	0.0625	385	ES	0	16	0
MMAR_RS07555	MMAR_1528	mechanosensitive ion channel protein MscS	Rv3104c	10	0	0	10	0	1	234.6	NE	1	10	10
MMAR_RS07560	MMAR_1530	cell division protein FtsE	Rv3102c	6	6	0	0	0	0	0	ES	0	6	0
MMAR_RS07565	MMAR_1531	cell division protein FtsX	Rv3101c	19	19	0	0	0	0	0	ES	1	19	5.26316
MMAR_RS07570	MMAR_1532	SsrA-binding protein	Rv3100c	6	5	0	0	1	0.1667	324	ES	0	6	0
MMAR_RS07575	MMAR_1533	hypothetical protein	NA	18	0	0	0	18	0.8333	213.33	GA	2	18	11.1111
MMAR_RS07580	MMAR_1534	hypothetical protein	NA	37	0	0	0	37	0.973	737.78	GA	0	37	0
MMAR_RS07585	MMAR_1535	ATPase AAA	NA	17	0	0	0	17	0.8235	335.07	GA	1	17	5.88235
MMAR_RS07590	MMAR_1536	hypothetical protein	NA	16	0	0	0	16	0.9375	229.87	GA	1	16	6.25
MMAR_RS07595	MMAR_1537	hypothetical protein	Rv3099c	7	0	0	0	7	0.8571	273.17	GA	0	7	0
MMAR_RS07600	MMAR_1538	PE family protein	Rv2519	34	0	0	0	34	0.8824	389.63	GA	0	34	0
MMAR_RS07605	MMAR_1540	hypothetical protein	NA	3	0	0	0	3	0.6667	263	GA	0	3	0
MMAR_RS07610	MMAR_1541	hypothetical protein	NA	10	0	0	0	10	0.6	268	GA	1	10	10
MMAR_RS07615	MMAR_1542	hypothetical protein	NA	9	0	0	0	9	0.8889	200	GA	0	9	0
MMAR_RS07620	MMAR_1543	hypothetical protein	NA	13	0	0	0	13	0.8462	633.82	GA	1	13	7.69231
MMAR_RS07625	MMAR_1544	PadR family transcriptional regulator	NA	11	0	0	0	11	0.9091	144.5	GA	0	11	0
MMAR_RS07630	MMAR_1545	hypothetical protein	NA	13	0	0	0	13	1	650.38	GA	0	13	0
MMAR_RS07640	MMAR_1547	PPE family protein	Rv3097c	27	0	0	0	27	0.8148	544.55	GA	1	27	3.7037
MMAR_RS07645	MMAR_1548	glutaminase	NA	14	0	0	3	11	0.8571	332.08	GA	3	14	21.4286
MMAR_RS07650	MMAR_1549	hypothetical protein	NA	4	0	0	4	0	0.75	255.67	NE	1	4	25
MMAR_RS07655	MMAR_1550	hypothetical protein	NA	27	0	0	27	0	0.8148	277.23	NE	4	27	14.8148
MMAR_RS07660	MMAR_1551	phytanoyl-CoA dioxygenase	Rv3633	14	0	0	14	0	1	353.5	NE	0	14	0
MMAR_RS07665	MMAR_1552	hypothetical protein	NA	2	0	0	2	0	0.5	477	NE	0	2	0
MMAR_RS07670	MMAR_1553	hypothetical protein	NA	9	0	0	9	0	0.7778	298.71	NE	0	9	0
MMAR_RS07675	MMAR_1554	hypothetical protein	Rv3096	19	0	0	19	0	0.8947	350.29	NE	0	19	0
MMAR_RS07680	MMAR_1555	transcriptional regulator	Rv3095	4	0	0	4	0	0.75	81.33	NE	1	4	25
MMAR_RS07685	MMAR_1556	hydroxylase	Rv3094c	15	0	0	15	0	0.6667	152.9	NE	2	15	13.3333
MMAR_RS07690	MMAR_1557	oxidoreductase	Rv3093c	13	0	0	13	0	0.3077	78	NE	2	13	15.3846
MMAR_RS07695	MMAR_1558	NADP-dependent oxidoreductase	NA	19	0	0	19	0	0.6842	60.46	NE	3	19	15.7895
MMAR_RS07700	MMAR_1559	hypothetical protein	NA	13	0	0	13	0	0.5385	120.29	NE	2	13	15.3846
MMAR_RS07705	MMAR_1560	nucleoside triphosphate pyrophosphohydrolase	NA	17	0	0	17	0	0.4118	199.29	NE	1	17	5.88235
MMAR_RS07710	MMAR_1561	tRNA dimethylallyltransferase	NA	17	0	0	17	0	0.6471	62.27	NE	2	17	11.7647
MMAR_RS07715	MMAR_1562	hypothetical protein	NA	10	0	0	10	0	0.8	148.88	NE	0	10	0
MMAR_RS07720	MMAR_1563	hypothetical protein	NA	7	0	0	7	0	0.7143	61.8	NE	0	7	0
MMAR_RS07725	MMAR_1564	cytochrome P450	NA	12	0	0	12	0	0.75	160.22	NE	0	12	0
MMAR_RS07730	MMAR_1565	methyltransferase	NA	12	0	0	12	0	0.8333	173.9	NE	0	12	0
MMAR_RS07735	MMAR_1566	dimethylallyladenosine tRNA	NA	21	0	0	21	0	0.7143	116.87	NE	4	21	19.0476
MMAR_RS07740	MMAR_1567	ABC transporter	Rv3092c	12	0	0	12	0	0.75	243.33	NE	1	12	8.33333
MMAR_RS07745	MMAR_1568	short-chain dehydrogenase	NA	8	0	0	8	0	1	141.5	NE	0	8	0
MMAR_RS07750	MMAR_1569	TetR family transcriptional regulator	NA	10	0	0	10	0	0.9	192.67	NE	0	10	0
MMAR_RS07755	MMAR_1570	hypothetical protein	NA	7	0	0	7	0	1	204.43	NE	0	7	0
MMAR_RS07760	MMAR_1571	hypothetical protein	Rv3091	17	0	0	17	0	0.8824	234.93	NE	1	17	5.88235
MMAR_RS07765	MMAR_1572	hypothetical protein	Rv3090	7	0	0	7	0	0.7143	275.2	NE	1	7	14.2857
MMAR_RS07770	MMAR_1573	hypothetical protein	NA	26	0	0	26	0	0.6538	105	NE	3	26	11.5385
MMAR_RS07775	MMAR_1574	hypothetical protein	NA	6	0	0	6	0	0.5	46	NE	2	6	33.3333
MMAR_RS07780	MMAR_1575	F420-dependent oxidoreductase	Rv3079c	12	0	0	12	0	0.75	82.56	NE	0	12	0
MMAR_RS07785	MMAR_1576	hypothetical protein	NA	7	0	0	7	0	0.7143	140.6	NE	0	7	0
MMAR_RS07790	MMAR_1577	hydrolase	Rv3077	27	0	0	27	0	0.7037	144.42	NE	1	27	3.7037
MMAR_RS07795	MMAR_1578	cyclase	Rv3076	7	0	0	7	0	0.8571	50.67	NE	1	7	14.2857
MMAR_RS07800	MMAR_1579	hydrolase	NA	20	0	0	20	0	0.65	140.54	NE	1	20	5
MMAR_RS07805	MMAR_1580	dehydrogenase	NA	23	0	0	23	0	0.6087	76.64	NE	1	23	4.34783
MMAR_RS07810	MMAR_1581	membrane protein	NA	19	0	0	19	0	0.8421	151.5	NE	0	19	0
MMAR_RS07815	MMAR_1582	PucR family transcriptional regulator	Rv1429	14	0	0	14	0	0.7857	132.91	NE	1	14	7.14286
MMAR_RS07820	MMAR_1583	hypothetical protein	Rv3075c	12	0	0	12	0	1	423.25	NE	1	12	8.33333
MMAR_RS07825	MMAR_1584	HNH endonuclease	Rv3074	18	0	0	18	0	0.7222	64.85	NE	1	18	5.55556
MMAR_RS07830	MMAR_1585	hypothetical protein	Rv3073c	6	0	0	6	0	0.6667	95.5	NE	1	6	16.6667
MMAR_RS07835	MMAR_1586	F420-dependent oxidoreductase	NA	11	0	0	11	0	0.6364	118.29	NE	1	11	9.09091
MMAR_RS07840	MMAR_1587	siderophore biosynthesis protein	Rv1347c	18	0	0	18	0	0.7778	50.07	NE	0	18	0
MMAR_RS07845	MMAR_1588	hypothetical protein	NA	16	0	0	16	0	0.4375	23.57	NE	1	16	6.25
MMAR_RS07850	MMAR_1589	camphor resistance protein CrcB	Rv3070	5	0	0	5	0	0.2	3	NE	0	5	0
MMAR_RS07855	MMAR_1590	camphor resistance protein CrcB	Rv3069	8	0	0	8	0	0.75	35.83	NE	0	8	0
MMAR_RS07860	MMAR_1591	phosphoglucomutase	Rv3068c	24	0	0	24	0	0.7083	170.47	NE	2	24	8.33333
MMAR_RS07895	MMAR_1595	S-adenosyl-L-methionine-dependent	NA	15	0	0	15	0	0.7333	190.91	NE	1	15	6.66667
MMAR_RS07900	MMAR_1596	hypothetical protein	NA	10	0	0	10	0	0.6	271.5	NE	1	10	10
MMAR_RS07905	MMAR_1597	transcriptional regulator	NA	12	0	0	12	0	0.4167	135.6	NE	1	12	8.33333
MMAR_RS07910	MMAR_1598	transposase	NA	6	0	0	6	0	0.6667	93.5	NE	0	6	0
MMAR_RS07915	MMAR_1599	integrase	NA	13	0	0	13	0	0.6154	86.12	NE	2	13	15.3846
MMAR_RS07920	MMAR_1600	hypothetical protein	NA	5	0	0	5	0	1	232.8	NE	0	5	0
MMAR_RS07925	MMAR_1601	PE-PGRS family protein	NA	6	0	0	6	0	0.6667	79.25	NE	1	6	16.6667
MMAR_RS07930	MMAR_1602	oxidoreductase	NA	18	0	0	18	0	0.5	81.89	NE	4	18	22.2222
MMAR_RS07935	MMAR_1603	PucR family transcriptional regulator	Rv1429	19	0	0	19	0	0.2105	57	NE	3	19	15.7895
MMAR_RS07940	MMAR_1604	glycerol acyltransferase	NA	12	0	0	12	0	0.4167	40.4	NE	2	12	16.6667
MMAR_RS07945	MMAR_1605	acyltransferase	NA	10	0	0	10	0	0.6	25	NE	1	10	10
MMAR_RS07950	MMAR_1606	acyl-CoA synthetase	NA	21	0	0	21	0	0.5714	39.58	NE	1	21	4.7619
MMAR_RS07955	MMAR_1607	succinate-semialdehyde dehydrogenase	NA	26	0	10	16	0	0.4231	204.18	NE	2	26	7.69231
MMAR_RS07960	MMAR_1608	alkyl sulfatase	NA	32	0	0	32	0	0.7812	161.92	NE	2	32	6.25
MMAR_RS07965	MMAR_1609	hypothetical protein	NA	7	0	0	7	0	0.8571	111.5	NE	0	7	0
MMAR_RS07970	MMAR_1610	hypothetical protein	NA	9	0	0	9	0	1	167	NE	0	9	0
MMAR_RS07975	MMAR_1611	DNA-binding transcriptional regulator	Rv3066	10	0	0	10	0	0.9	126.44	NE	0	10	0
MMAR_RS07980	MMAR_1612	multidrug transporter	Rv3065	4	0	0	4	0	1	312.25	NE	0	4	0
MMAR_RS07985	MMAR_1613	hypothetical protein	NA	9	0	0	9	0	1	119.89	NE	0	9	0
MMAR_RS07990	MMAR_1614	short-chain dehydrogenase	NA	10	0	0	10	0	0.7	75.29	NE	1	10	10
MMAR_RS07995	MMAR_1615	molecular chaperone Hsp70	NA	22	0	0	22	0	0.7727	94.82	NE	3	22	13.6364
MMAR_RS08000	MMAR_1616	carbon starvation protein CstA	Rv3063	29	0	0	29	0	0.7931	395.13	NE	3	29	10.3448
MMAR_RS08005	MMAR_1618	multicopper oxidase	NA	34	0	0	34	0	0.7941	254.63	NE	1	34	2.94118
MMAR_RS08010	MMAR_1619	hypothetical protein	NA	15	0	0	15	0	0.6	82.11	NE	0	15	0
MMAR_RS08015	MMAR_1620	hypothetical protein	NA	15	0	0	15	0	0.8	173.25	NE	0	15	0
MMAR_RS08020	MMAR_1621	transcriptional regulator	Rv1675c	13	0	0	13	0	0.1538	82.5	NE	1	13	7.69231
MMAR_RS08025	MMAR_1622	hypothetical protein	NA	6	0	0	6	0	0.1667	17	NE	1	6	16.6667
MMAR_RS08030	MMAR_1623	DNA ligase	Rv3062	17	0	0	17	0	0.5294	80.56	NE	4	17	23.5294
MMAR_RS08035	MMAR_1624	3-hydroxy-2-methylbutyryl-CoA dehydrogenase	NA	9	0	0	9	0	0.6667	55	NE	1	9	11.1111
MMAR_RS08040	MMAR_1625	acyl-CoA dehydrogenase	Rv3061c	22	0	0	22	0	0.5	79.91	NE	2	22	9.09091
MMAR_RS08045	MMAR_1626	HxlR family transcriptional regulator	Rv1725c	8	0	0	8	0	0.5	159.5	NE	3	8	37.5
MMAR_RS08050	MMAR_1627	hypothetical protein	NA	12	0	0	12	0	0.5	50.67	NE	3	12	25
MMAR_RS08055	MMAR_1628	hypothetical protein	NA	10	0	0	10	0	0.7	92.29	NE	2	10	20
MMAR_RS08060	MMAR_1629	acetyl-CoA acetyltransferase	NA	17	0	0	17	0	0.5882	196.6	NE	2	17	11.7647
MMAR_RS08065	MMAR_1630	GntR family transcriptional regulator	NA	21	0	0	21	0	0.619	162.54	NE	2	21	9.52381
MMAR_RS08070	MMAR_1631	hypothetical protein	NA	17	0	0	17	0	0.6471	265.73	NE	2	17	11.7647
MMAR_RS08075	MMAR_1633	hypothetical protein	NA	2	0	0	2	0	1	217	NE	0	2	0
MMAR_RS08080	MMAR_1634	cytochrome P450	Rv3059	26	0	0	26	0	0.9231	226.58	NE	1	26	3.84615
MMAR_RS08085	MMAR_1635	TetR family transcriptional regulator	Rv3058c	7	0	0	7	0	0.8571	410	NE	0	7	0
MMAR_RS08090	MMAR_1636	short-chain dehydrogenase	Rv3057c	14	0	0	14	0	0.7143	134	NE	2	14	14.2857
MMAR_RS08095	MMAR_1637	TetR family transcriptional regulator	Rv3055	5	0	0	5	0	0.6	127.67	NE	0	5	0
MMAR_RS08100	MMAR_1638	FMN reductase	Rv3054c	11	0	0	11	0	0.6364	174.57	NE	1	11	9.09091
MMAR_RS08105	MMAR_1639	PPE family protein	NA	167	0	0	154	13	0.8623	317.78	NE	17	167	10.1796
MMAR_RS08110	MMAR_1640	glutaredoxin	Rv3053c	6	6	0	0	0	0	0	ES	0	6	0
MMAR_RS08115	MMAR_1641	ribonucleotide reduction protein	Rv3052c	14	14	0	0	0	0	0	ES	3	14	21.4286
MMAR_RS08120	MMAR_1642	ribonucleotide reductase of class Ib (aerobic),	Rv3051c	44	43	0	1	0	0.0227	238	ES	1	44	2.27273
MMAR_RS08125	MMAR_1643	AsnC family transcriptional regulator	Rv3050c	4	0	0	4	0	1	433.5	NE	0	4	0
MMAR_RS08130	MMAR_1644	4-hydroxyacetophenone monooxygenase	Rv3049c	29	0	0	29	0	0.931	371.93	NE	2	29	6.89655
MMAR_RS08135	MMAR_1645	TetR family transcriptional regulator	NA	7	0	0	7	0	1	175.14	NE	0	7	0
MMAR_RS08140	MMAR_1646	polyketide cyclase	NA	3	0	0	3	0	0.6667	198	NE	0	3	0
MMAR_RS08145	MMAR_1647	ribonucleotide-diphosphate reductase subunit	Rv3048c	21	20	0	1	0	0.0476	695	ES	1	21	4.7619
MMAR_RS08150	MMAR_1648	hypothetical protein	Rv3046c	4	0	0	4	0	0.25	63	NE	2	4	50
MMAR_RS08155	MMAR_1649	zinc-binding dehydrogenase	Rv3045	14	0	0	14	0	0.7857	248.91	NE	1	14	7.14286
MMAR_RS08160	MMAR_1650	Fe3+-citrate ABC transporter substrate-binding	Rv3044	11	11	0	0	0	0.1818	1	ES	1	11	9.09091
MMAR_RS08165	MMAR_1651	cytochrome C oxidase subunit I	Rv3043c	19	19	0	0	0	0	0	ES	1	19	5.26316
MMAR_RS08170	MMAR_1652	phosphoserine phosphatase	Rv3042c	10	9	0	1	0	0.1	168	ES	1	10	10
MMAR_RS08175	MMAR_1653	ArsR family transcriptional regulator	Rv0081	4	0	0	4	0	1	130	NE	0	4	0
MMAR_RS08180	MMAR_1654	oxidoreductase	Rv0082	3	0	0	3	0	0.6667	164	NE	0	3	0
MMAR_RS08185	MMAR_1655	hypothetical protein	Rv0083	22	0	0	22	0	0.5	114.27	NE	6	22	27.2727
MMAR_RS08190	MMAR_1656	formate hydrogenlyase	Rv0084	10	0	0	10	0	0.8	39.75	NE	2	10	20
MMAR_RS08195	MMAR_1657	hypothetical protein	Rv0085	4	0	0	4	0	0.5	88.5	NE	0	4	0
MMAR_RS08200	MMAR_1658	hydrogenase	Rv0086	10	0	0	10	0	0.6	65	NE	0	10	0
MMAR_RS08205	MMAR_1659	formate hydrogenase	Rv0087	16	0	0	16	0	0.6875	58.18	NE	2	16	12.5
MMAR_RS08210	MMAR_1660	iron ABC transporter ATP-binding protein	Rv3041c	9	0	0	9	0	0.5556	47.6	NE	0	9	0
MMAR_RS08215	MMAR_1661	NUDIX hydrolase	Rv3040c	8	0	0	8	0	0.75	37.67	NE	0	8	0
MMAR_RS08220	MMAR_1662	enoyl-CoA hydratase	Rv3039c	7	1	0	6	0	0.1429	54	NE	0	7	0
MMAR_RS08225	MMAR_1663	methyltransferase type 11	Rv3038c	14	13	0	1	0	0.0714	41	ES	0	14	0
MMAR_RS08230	MMAR_1664	S-adenosylmethionine-dependent	Rv3037c	17	0	0	17	0	0.5294	156.67	NE	3	17	17.6471
MMAR_RS08235	MMAR_1665	Immunogenic protein MPT64/MPB64 precursor	Rv3036c	12	0	0	12	0	0.9167	384.36	NE	1	12	8.33333
MMAR_RS08240	MMAR_1666	hypothetical protein	NA	6	0	0	6	0	0.6667	128.75	NE	1	6	16.6667
MMAR_RS08245	MMAR_1667	hypothetical protein	Rv3035	20	19	0	1	0	0.05	43	ES	1	20	5
MMAR_RS08250	MMAR_1668	acetyltransferase	Rv3034c	8	0	8	0	0	0	0	GD	0	8	0
MMAR_RS08255	MMAR_1669	lysophospholipase	NA	9	0	0	9	0	0.6667	415.17	NE	3	9	33.3333
MMAR_RS08260	MMAR_1670	hypothetical protein	Rv3033	5	0	0	5	0	0.8	314.25	NE	0	5	0
MMAR_RS08265	MMAR_1671	deoxyribodipyrimidine photolyase	NA	17	0	0	17	0	0.5882	106.6	NE	3	17	17.6471
MMAR_RS08270	MMAR_1672	TspO and MBR s	NA	8	0	0	8	0	0.5	48.75	NE	2	8	25
MMAR_RS08275	MMAR_1673	membrane protein	NA	25	0	0	25	0	0.64	97.94	NE	6	25	24
MMAR_RS08280	MMAR_1674	class C beta-lactamase	NA	28	0	0	28	0	0.7857	132.59	NE	2	28	7.14286
MMAR_RS08285	MMAR_1675	MarR family transcriptional regulator	NA	11	0	0	11	0	0.7273	239.75	NE	0	11	0
MMAR_RS08290	MMAR_1676	hypothetical protein	NA	8	0	0	8	0	1	81.12	NE	0	8	0
MMAR_RS08295	MMAR_1677	heme-binding protein	NA	10	0	0	10	0	0.8	124	NE	1	10	10
MMAR_RS08300	MMAR_1678	hypothetical protein	NA	10	0	0	10	0	0.9	319.56	NE	2	10	20
MMAR_RS08305	MMAR_1679	nucleoside-diphosphate sugar epimerase	NA	20	0	0	20	0	0.4	83.12	NE	2	20	10
MMAR_RS08310	MMAR_1680	dehydrogenase	NA	14	0	1	13	0	0.6429	76.78	NE	1	14	7.14286
MMAR_RS08315	MMAR_1681	glycogen synthase	Rv3032	16	0	16	0	0	0	0	GD	3	16	18.75
MMAR_RS08320	MMAR_1682	1,4-alpha-glucan-branching protein	Rv3031	17	0	17	0	0	0	0	GD	3	17	17.6471
MMAR_RS08325	MMAR_1683	SAM-dependent methyltransferase	Rv3030	12	0	12	0	0	0.25	2.33	GD	1	12	8.33333
MMAR_RS08330	MMAR_1684	electron transfer flavoprotein subunit beta	Rv3029c	4	0	4	0	0	0.25	4	GD	0	4	0
MMAR_RS08335	MMAR_1685	electron transfer flavoprotein subunit alpha	Rv3028c	8	0	8	0	0	0	0	GD	0	8	0
MMAR_RS08340	MMAR_1686	phosphohistidine phosphatase	NA	18	0	0	18	0	0.6667	107.25	NE	2	18	11.1111
MMAR_RS08345	MMAR_1687	lysophospholipase	Rv3026c	5	0	0	5	0	0.8	144	NE	1	5	20
MMAR_RS08350	MMAR_1688	hypothetical protein	NA	8	0	0	8	0	0.875	178.71	NE	0	8	0
MMAR_RS08355	MMAR_1689	cysteine desulfurase	Rv3025c	7	7	0	0	0	0	0	ES	1	7	14.2857
MMAR_RS08360	MMAR_1690	tRNA	Rv3024c	17	16	0	1	0	0.0588	42	ES	5	17	29.4118
MMAR_RS08365	MMAR_1691	hypothetical protein	Rv3016	9	0	0	9	0	0.6667	82.17	NE	2	9	22.2222
MMAR_RS08370	MMAR_1692	methionine synthase	Rv3015c	7	0	0	7	0	0.7143	116	NE	2	7	28.5714
MMAR_RS08375	MMAR_1693	radical SAM protein	Rv0213c	26	0	0	26	0	0.8077	137.81	NE	2	26	7.69231
MMAR_RS08380	MMAR_1694	DNA ligase	Rv3014c	22	21	0	1	0	0.0455	49	ES	2	22	9.09091
MMAR_RS08385	MMAR_1695	TetR family transcriptional regulator	Rv1556	7	0	0	7	0	1	79.86	NE	0	7	0
MMAR_RS08390	MMAR_1696	membrane protein	NA	4	0	0	4	0	1	219.25	NE	0	4	0
MMAR_RS08400	MMAR_1698	transposase	NA	4	4	0	0	0	0	0	ES	0	4	0
MMAR_RS08405	MMAR_1699	integrase	NA	15	14	0	1	0	0.0667	15	ES	0	15	0
MMAR_RS08415	MMAR_1700	hypothetical protein	Rv3013	7	0	0	7	0	0.7143	107.2	NE	1	7	14.2857
MMAR_RS08420	MMAR_1701	aspartyl/glutamyl-tRNA(Asn/Gln) amidotransferase	Rv3012c	2	2	0	0	0	0	0	ES	1	2	50
MMAR_RS08425	MMAR_1702	glutamyl-tRNA(Gln) amidotransferase subunit A	Rv3011c	25	25	0	0	0	0.04	3	ES	4	25	16
MMAR_RS08430	MMAR_1703	6-phosphofructokinase	Rv3010c	10	0	0	10	0	0.6	22.83	NE	0	10	0
MMAR_RS08435	MMAR_1704	aspartyl/glutamyl-tRNA amidotransferase subunit	Rv3009c	23	22	0	1	0	0.0435	25	ES	0	23	0
MMAR_RS08440	MMAR_1705	oxidoreductase	Rv3007c	7	0	0	7	0	0.5714	75.25	NE	0	7	0
MMAR_RS08445	MMAR_1706	hypothetical protein	Rv3006	13	12	0	1	0	0.0769	13	ES	3	13	23.0769
MMAR_RS08450	MMAR_1707	membrane protein	Rv3005c	13	13	0	0	0	0.0769	1	ES	1	13	7.69231
MMAR_RS08455	MMAR_1708	hypothetical protein	NA	5	1	0	4	0	0.8	85.5	NE	0	5	0
MMAR_RS08460	MMAR_1710	acetolactate synthase	Rv3003c	17	17	0	0	0	0.0588	1	ES	0	17	0
MMAR_RS08465	MMAR_1711	acetolactate synthase	Rv3002c	5	4	0	1	0	0.4	7	ES	0	5	0
MMAR_RS08470	MMAR_1712	ketol-acid reductoisomerase	Rv3001c	11	10	0	1	0	0.0909	43	ES	1	11	9.09091
MMAR_RS08475	MMAR_1713	hypothetical protein	NA	11	0	0	11	0	0.8182	185.33	NE	0	11	0
MMAR_RS08480	MMAR_1714	dehydrogenase	Rv2997	24	0	0	24	0	0.5417	179.23	NE	4	24	16.6667
MMAR_RS08485	MMAR_1715	3-phosphoglycerate dehydrogenase	Rv2996c	11	11	0	0	0	0	0	ES	1	11	9.09091
MMAR_RS08490	MMAR_1716	3-isopropylmalate dehydrogenase	Rv2995c	15	14	0	1	0	0.0667	63	ES	3	15	20
MMAR_RS08495	MMAR_1717	MFS transporter	Rv2994	21	2	0	19	0	0.7143	140.2	NE	4	21	19.0476
MMAR_RS08500	MMAR_1718	2-hydroxyhepta-2,4-diene-1,7-dioate isomerase	Rv2993c	12	1	0	11	0	0.6667	53.75	NE	1	12	8.33333
MMAR_RS08505	MMAR_1719	glutamyl-tRNA synthetase	Rv2992c	26	25	1	0	0	0.0385	51	ES	2	26	7.69231
MMAR_RS08520	MMAR_1720	PPOX class F420-dependent enzyme	Rv2991	8	0	0	8	0	0.75	859.5	NE	2	8	25
MMAR_RS08525	MMAR_1721	oxidoreductase	Rv0021c	14	0	0	14	0	0.7143	179.3	NE	1	14	7.14286
MMAR_RS08530	MMAR_1722	membrane protein	Rv0402c	38	0	0	38	0	0.7895	465.23	NE	4	38	10.5263
MMAR_RS08535	MMAR_1723	membrane protein	Rv0403c	8	0	0	8	0	0.875	491.71	NE	0	8	0
MMAR_RS08540	MMAR_1724	8-amino-7-oxononanoate synthase	NA	25	0	0	25	0	0.88	368.45	NE	3	25	12
MMAR_RS08545	MMAR_1725	IclR family transcriptional regulator	Rv2989	13	0	1	12	0	0.5385	47.57	NE	3	13	23.0769
MMAR_RS08550	MMAR_1726	3-isopropylmalate dehydratase large subunit	Rv2988c	15	0	15	0	0	0	0	GD	2	15	13.3333
MMAR_RS08555	MMAR_1727	3-isopropylmalate dehydratase small subunit	Rv2987c	10	0	10	0	0	0.2	14	GD	0	10	0
MMAR_RS08560	MMAR_1728	DNA-binding protein	Rv2986c	4	0	4	0	0	0.25	3	GD	0	4	0
MMAR_RS08565	MMAR_1729	NUDIX hydrolase	Rv2985	16	0	0	16	0	0.625	122.5	NE	1	16	6.25
MMAR_RS08570	MMAR_1730	polyphosphate kinase	Rv2984	27	0	0	27	0	0.6667	22.17	NE	0	27	0
MMAR_RS08575	MMAR_1731	2-phospho-L-lactate guanylyltransferase	Rv2983	6	0	0	6	0	0.1667	83	NE	1	6	16.6667
MMAR_RS08580	MMAR_1732	glycerol-3-phosphate dehydrogenase	Rv2982c	22	0	0	22	0	0.7273	162.75	NE	2	22	9.09091
MMAR_RS08585	MMAR_1733	D-alanine--D-alanine ligase	Rv2981c	12	12	0	0	0	0	0	ES	3	12	25
MMAR_RS08590	MMAR_1734	membrane protein	Rv2980	7	7	0	0	0	0	0	ES	1	7	14.2857
MMAR_RS08595	MMAR_1735	thiamine monophosphate kinase	Rv2977c	9	0	0	9	0	0.1111	3	NE	0	9	0
MMAR_RS08600	MMAR_1736	hypothetical protein	NA	7	0	0	7	0	0.5714	84.75	NE	0	7	0
MMAR_RS08605	MMAR_1737	uracil-DNA glycosylase	Rv2976c	10	0	0	10	0	0.4	113.75	NE	3	10	30
MMAR_RS08610	MMAR_1738	alcohol dehydrogenase	NA	9	0	0	9	0	0.4444	52	NE	3	9	33.3333
MMAR_RS08615	MMAR_1739	oxidoreductase	NA	9	0	0	9	0	0.7778	216.14	NE	2	9	22.2222
MMAR_RS08620	MMAR_1740	50S ribosomal protein L28	NA	2	0	2	0	0	0	0	GD	0	2	0
MMAR_RS08625	MMAR_1741	dihydroxyacetone kinase	Rv2974c	17	0	5	12	0	0.5882	94.6	NE	4	17	23.5294
MMAR_RS08630	MMAR_1742	ATP-dependent DNA helicase RecG	Rv2973c	22	0	0	22	0	0.5455	26.42	NE	2	22	9.09091
MMAR_RS08635	MMAR_1743	membrane protein	Rv2972c	10	0	0	10	0	0.9	346.11	NE	1	10	10
MMAR_RS08640	MMAR_1744	2,5-diketo-D-gluconic acid reductase	Rv2971	8	0	0	8	0	0.125	3	NE	1	8	12.5
MMAR_RS08645	MMAR_1745	hypothetical protein	NA	4	0	0	4	0	0.75	436.33	NE	1	4	25
MMAR_RS08650	MMAR_1746	lipase	Rv2970c	9	0	0	9	0	0.8889	65.88	NE	1	9	11.1111
MMAR_RS08655	MMAR_1747	membrane protein	Rv2969c	7	7	0	0	0	0	0	ES	0	7	0
MMAR_RS08660	MMAR_1748	membrane protein	Rv2968c	9	8	0	1	0	0.2222	167	ES	0	9	0
MMAR_RS08665	MMAR_1749	pyruvate carboxylase	Rv2967c	39	0	0	39	0	0.641	26.4	NE	2	39	5.12821
MMAR_RS08670	MMAR_1750	methyltransferase	Rv2966c	4	0	0	4	0	1	35.5	NE	0	4	0
MMAR_RS08675	MMAR_1751	phosphopantetheine adenylyltransferase	Rv2965c	5	0	0	5	0	0.2	93	NE	1	5	20
MMAR_RS08680	MMAR_1752	hypothetical protein	NA	7	0	0	7	0	1	118.57	NE	0	7	0
MMAR_RS08685	MMAR_1753	formyltetrahydrofolate deformylase	Rv2964	11	0	0	11	0	0.7273	115.5	NE	1	11	9.09091
MMAR_RS08690	MMAR_1754	membrane protein	Rv2963	13	0	0	13	0	0.7692	163.9	NE	0	13	0
MMAR_RS08695	MMAR_1755	glycosyl transferase family 1	Rv2962c	24	0	0	24	0	0.7083	251.06	NE	4	24	16.6667
MMAR_RS08700	MMAR_1756	hypothetical protein	NA	16	0	0	16	0	0.875	316.5	NE	0	16	0
MMAR_RS08705	MMAR_1757	trans-acting enoyl reductase	Rv2953	26	0	0	26	0	0.7692	221.35	NE	1	26	3.84615
MMAR_RS08710	MMAR_1758	photosystem I reaction center subunit VIII	Rv2951c	12	0	0	12	0	0.5833	125.86	NE	2	12	16.6667
MMAR_RS08715	MMAR_1759	long-chain-fatty-acid--AMP ligase FadD29	Rv2950c	31	0	0	31	0	0.7419	448.78	NE	4	31	12.9032
MMAR_RS08720	MMAR_1760	chorismate pyruvate lyase	Rv2949c	20	0	0	20	0	0.7	222.5	NE	1	20	5
MMAR_RS08725	MMAR_1761	p-hydroxybenzoic acid--AMP ligase FadD22	Rv2948c	27	0	0	27	0	0.7778	546.57	NE	3	27	11.1111
MMAR_RS08730	MMAR_1762	polyketide synthase	Rv2946c	50	0	0	50	0	0.8	339.77	NE	6	50	12
MMAR_RS08735	MMAR_1763	hypothetical protein	Rv2945c	7	0	0	7	0	0	0	NE	1	7	14.2857
MMAR_RS08740	MMAR_1764	membrane protein	Rv2942	32	24	0	6	2	0.1875	114.83	ES	7	32	21.875
MMAR_RS08745	MMAR_1765	long-chain-fatty-acid--AMP ligase FadD28	Rv2941	23	0	0	0	23	0.913	512.81	GA	1	23	4.34783
MMAR_RS08750	MMAR_1766	SAM-dependent methyltransferase	NA	25	0	0	0	25	0.88	414.73	GA	1	25	4
MMAR_RS08755	MMAR_1767	polyketide synthase	Rv2940c	69	0	0	0	69	0.8551	439.59	GA	5	69	7.24638
MMAR_RS08760	MMAR_1768	phthiocerol/phthiodiolone dimycocerosyl	Rv2939	20	0	0	0	20	0.7	414.36	GA	3	20	15
MMAR_RS08765	MMAR_1769	peptide ABC transporter permease	Rv2938	10	0	8	0	2	0.3	26.67	GD	0	10	0
MMAR_RS08770	MMAR_1770	antibiotic transporter	Rv2937	18	18	0	0	0	0	0	ES	2	18	11.1111
MMAR_RS08775	MMAR_1771	daunorubicin resistance protein DrrA family ABC	Rv2936	11	11	0	0	0	0.0909	1	ES	1	11	9.09091
MMAR_RS08780	MMAR_1772	polyketide synthase	Rv2935	45	0	0	0	45	0.7778	571.11	GA	3	45	6.66667
MMAR_RS08785	MMAR_1773	polyketide synthase	Rv2934	43	0	0	25	18	0.7907	356.71	NE	7	43	16.2791
MMAR_RS08790	MMAR_1774	polyketide synthase	Rv2933	61	0	0	61	0	0.7869	269.25	NE	7	61	11.4754
MMAR_RS08795	MMAR_1775	polyketide synthase	Rv2932	59	0	0	59	0	0.5763	399.82	NE	7	59	11.8644
MMAR_RS08800	MMAR_1776	polyketide synthase	Rv2931	49	6	0	32	11	0.5918	264.93	NE	5	49	10.2041
MMAR_RS08805	MMAR_1777	long-chain-fatty-acid--AMP ligase FadD26	Rv2930	28	0	0	0	28	0.9286	389.15	GA	1	28	3.57143
MMAR_RS08810	MMAR_1778	thioesterase	Rv2928	24	0	0	24	0	0.75	207.56	NE	3	24	12.5
MMAR_RS08815	MMAR_1779	hypothetical protein	NA	6	0	0	6	0	0.8333	336.4	NE	1	6	16.6667
MMAR_RS08820	MMAR_1780	cell division protein	Rv2927c	10	0	0	10	0	0.4	90.75	NE	1	10	10
MMAR_RS08825	MMAR_1781	hypothetical protein	Rv2926c	6	2	0	4	0	0.5	867	NE	1	6	16.6667
MMAR_RS08830	MMAR_1782	ribonuclease III	Rv2925c	9	8	0	1	0	0.1111	109	ES	0	9	0
MMAR_RS08835	MMAR_1783	formamidopyrimidine-DNA glycosylase	Rv2924c	11	0	0	11	0	0.6364	149.57	NE	1	11	9.09091
MMAR_RS08840	MMAR_1784	hypothetical protein	NA	8	0	0	8	0	0.75	82.5	NE	2	8	25
MMAR_RS08845	MMAR_1785	chromosome partitioning protein Smc	Rv2922c	17	0	8	9	0	0.5294	16.78	NE	0	17	0
MMAR_RS08850	MMAR_1786	signal recognition particle-docking protein	Rv2921c	5	0	5	0	0	0	0	GD	2	5	40
MMAR_RS08855	MMAR_1787	ammonia channel protein	Rv2920c	20	0	0	20	0	0.65	127.46	NE	2	20	10
MMAR_RS08860	MMAR_1788	nitrogen regulatory protein P-II 1	Rv2919c	5	0	0	5	0	1	147.2	NE	0	5	0
MMAR_RS08865	MMAR_1789	PII uridylyl-transferase	Rv2918c	13	0	0	13	0	0.8462	57.55	NE	0	13	0
MMAR_RS08870	MMAR_1790	hypothetical protein	Rv2917	15	0	0	15	0	0.6	16.44	NE	2	15	13.3333
MMAR_RS08875	MMAR_1791	hypothetical protein	NA	2	0	0	2	0	1	28	NE	0	2	0
MMAR_RS08880	MMAR_1792	signal recognition particle protein	Rv2916c	8	0	0	8	0	0.25	308	NE	2	8	25
MMAR_RS08885	MMAR_1793	hypothetical protein	NA	13	0	0	13	0	0.9231	155.92	NE	1	13	7.69231
MMAR_RS08890	MMAR_1794	serine/threonine protein kinase	Rv2914c	23	0	0	23	0	0.8261	148.95	NE	2	23	8.69565
MMAR_RS08895	MMAR_1795	hypothetical protein	Rv2913c	16	0	0	16	0	0.6875	75	NE	0	16	0
MMAR_RS08900	MMAR_1796	TetR family transcriptional regulator	Rv2912c	10	0	0	10	0	0.7	30.57	NE	1	10	10
MMAR_RS08905	MMAR_1797	D-alanyl-D-alanine carboxypeptidase	Rv2911	9	0	0	9	0	0.6667	148.67	NE	2	9	22.2222
MMAR_RS08910	MMAR_1798	hypothetical protein	Rv2910c	8	0	0	8	0	0.625	59.4	NE	0	8	0
MMAR_RS08915	MMAR_1799	30S ribosomal protein S16	Rv2909c	5	0	0	5	0	0	0	NE	0	5	0
MMAR_RS08920	MMAR_1800	hypothetical protein	Rv2908c	3	1	0	2	0	0.6667	128	NE	0	3	0
MMAR_RS08925	MMAR_1801	ribosome maturation factor RimM	Rv2907c	7	7	0	0	0	0.1429	1	ES	0	7	0
MMAR_RS08930	MMAR_1802	tRNA (guanine(37)-N(1))-methyltransferase	Rv2906c	12	12	0	0	0	0.0833	1	ES	0	12	0
MMAR_RS08935	MMAR_1803	hypothetical protein	Rv2905	12	0	0	12	0	0.5833	41.29	NE	2	12	16.6667
MMAR_RS08940	MMAR_1804	50S ribosomal protein L19	Rv2904c	5	5	0	0	0	0	0	ES	0	5	0
MMAR_RS08945	MMAR_1805	signal peptidase I	Rv2903c	11	10	0	1	0	0.0909	122	ES	0	11	0
MMAR_RS08950	MMAR_1806	ribonuclease HII	Rv2902c	10	0	0	10	0	0.7	104.14	NE	1	10	10
MMAR_RS08955	MMAR_1807	hypothetical protein	Rv2901c	11	0	0	11	0	1	76.36	NE	0	11	0
MMAR_RS08960	MMAR_1808	transcription antitermination regulator	NA	9	0	0	9	0	0.6667	334.17	NE	2	9	22.2222
MMAR_RS08965	MMAR_1809	diacylglycerol O-acyltransferase	NA	13	0	0	13	0	0.8462	297.45	NE	0	13	0
MMAR_RS08970	MMAR_1810	epimerase	NA	17	0	0	17	0	0.7647	85.62	NE	2	17	11.7647
MMAR_RS08975	MMAR_1811	formate dehydrogenase accessory protein FdhD	Rv2899c	9	0	0	9	0	0.4444	122.25	NE	1	9	11.1111
MMAR_RS08980	MMAR_1812	hypothetical protein	Rv2898c	3	0	0	3	0	0	0	NE	0	3	0
MMAR_RS08985	MMAR_1813	hypothetical protein	Rv2897c	7	0	0	7	0	0.7143	75.2	NE	0	7	0
MMAR_RS08990	MMAR_1814	hypothetical protein	Rv2896c	12	0	0	12	0	0.6667	105.38	NE	0	12	0
MMAR_RS08995	MMAR_1815	hypothetical protein	Rv2895c	11	0	0	11	0	0.8182	167.22	NE	2	11	18.1818
MMAR_RS09000	MMAR_1816	lactate 2-monooxygenase	NA	15	0	0	15	0	0.8667	251.46	NE	2	15	13.3333
MMAR_RS09005	MMAR_1817	tyrosine recombinase XerC	Rv2894c	9	0	0	9	0	0.6667	8.17	NE	1	9	11.1111
MMAR_RS09010	MMAR_1818	peptidase M23	NA	4	0	0	4	0	1	97.5	NE	0	4	0
MMAR_RS09015	MMAR_1819	30S ribosomal protein S2	Rv2890c	7	7	0	0	0	0	0	ES	1	7	14.2857
MMAR_RS09020	MMAR_1820	elongation factor Ts	Rv2889c	6	5	0	1	0	0.1667	766	ES	0	6	0
MMAR_RS09025	MMAR_1821	amidase	Rv2888c	25	0	0	25	0	0.8	188.85	NE	2	25	8
MMAR_RS09030	MMAR_1822	transcriptional regulator	Rv2887	7	0	0	7	0	0.2857	21.5	NE	1	7	14.2857
MMAR_RS09035	MMAR_1823	hypothetical protein	NA	12	0	0	12	0	0.9167	210.45	NE	1	12	8.33333
MMAR_RS09040	MMAR_1824	glycerol acyltransferase	NA	10	0	0	10	0	0.7	214.86	NE	0	10	0
MMAR_RS09045	MMAR_1825	transcriptional regulator	Rv2884	10	0	0	10	0	0.7	129.29	NE	2	10	20
MMAR_RS09050	MMAR_1826	uridylate kinase	Rv2883c	12	11	0	1	0	0.0833	151	ES	0	12	0
MMAR_RS09055	MMAR_1827	ribosome-recycling factor	Rv2882c	13	13	0	0	0	0.0769	1	ES	1	13	7.69231
MMAR_RS09060	MMAR_1828	phosphatidate cytidylyltransferase	Rv2881c	10	10	0	0	0	0	0	ES	1	10	10
MMAR_RS09070	MMAR_1830	23S rRNA (adenine(2503)-C(2))-methyltransferase	NA	13	0	0	13	0	0.7692	193.6	NE	1	13	7.69231
MMAR_RS09075	MMAR_1831	hypothetical protein	Rv2878c	5	0	0	5	0	1	65.6	NE	0	5	0
MMAR_RS09080	MMAR_1832	membrane protein	Rv2877c	20	0	0	20	0	0.7	172.07	NE	1	20	5
MMAR_RS09090	MMAR_1834	cell surface protein	Rv2873,Rv2875	7	0	0	7	0	0.5714	373.5	NE	1	7	14.2857
MMAR_RS09095	MMAR_1835	thiol:disulfide interchange protein	Rv2874	26	0	0	26	0	0.8846	162.09	NE	0	26	0
MMAR_RS09100	MMAR_1836	1-deoxy-D-xylulose 5-phosphate reductoisomerase	Rv2870c	14	0	13	1	0	0.0714	64	GD	1	14	7.14286
MMAR_RS09105	MMAR_1837	zinc metalloprotease	Rv2869c	17	0	16	1	0	0.0588	129	GD	3	17	17.6471
MMAR_RS09110	MMAR_1838	4-hydroxy-3-methylbut-2-en-1-yl diphosphate	Rv2868c	10	0	0	10	0	0.2	240	NE	0	10	0
MMAR_RS09115	MMAR_1839	N-acetyltransferase GCN5	Rv2867c	7	0	0	7	0	0.5714	88.5	NE	2	7	28.5714
MMAR_RS09120	MMAR_1840	penicillin-binding protein	NA	22	0	0	22	0	0.6364	22	NE	4	22	18.1818
MMAR_RS09125	MMAR_1841	hypothetical protein	Rv2862c	3	0	0	3	0	0.6667	303.5	NE	0	3	0
MMAR_RS09130	MMAR_1842	methionine aminopeptidase	Rv2861c	13	13	0	0	0	0	0	ES	1	13	7.69231
MMAR_RS09135	MMAR_1843	alpha/beta hydrolase	NA	7	0	0	7	0	0.8571	50.67	NE	0	7	0
[truncated: 3,481 more rows]

## Sheet: Dd_24hpi
Locus	Locus2	Product	Mtb ortholog	Total TAs	ES sites	GD sites	NE sites	GA sites	Mean insertion	Mean count	Call
MMAR_RS00160	-	hypothetical protein	NA	9	0	0	0	9	0.8889	461.62	GA
MMAR_RS00165	-	hypothetical protein	NA	4	0	0	0	4	1	181.75	GA
MMAR_RS00170	-	hypothetical protein	NA	4	0	0	4	0	1	285.5	NE
MMAR_RS00275	-	hypothetical protein	NA	2	0	0	2	0	1	61.5	NE
MMAR_RS00510	-	polyketide synthase	NA	125	37	0	88	0	0.472	124.97	ES
MMAR_RS00520	-	hypothetical protein	NA	7	0	0	7	0	0.7143	180.4	NE
MMAR_RS00580	-	hypothetical protein	NA	7	0	0	7	0	0.7143	190.6	NE
MMAR_RS00790	-	membrane protein	NA	7	0	0	7	0	0.8571	823.5	NE
MMAR_RS00945	-	hypothetical protein	NA	1	0	0	1	0	0	0	NE
MMAR_RS01070	-	membrane protein	NA	7	0	0	7	0	0.7143	70.6	NE
MMAR_RS01180	-	hypothetical protein	NA	3	0	0	3	0	0.6667	37	NE
MMAR_RS01185	-	hypothetical protein	NA	11	0	0	11	0	0.3636	142	NE
MMAR_RS01385	-	hypothetical protein	NA	5	2	0	3	0	0.6	52	NE
MMAR_RS01560	-	LysR family transcriptional regulator	NA	13	0	0	13	0	0.9231	200.92	NE
MMAR_RS02130	-	hypothetical protein	NA	8	2	0	6	0	0.75	59.83	NE
MMAR_RS02260	-	acyl-CoA transferase	NA	12	0	0	12	0	0.5833	63.43	NE
MMAR_RS02375	-	hypothetical protein	NA	6	0	0	0	6	0.8333	208.2	GA
MMAR_RS02390	-	DNA polymerase	NA	17	0	0	0	17	0.8824	348.87	GA
MMAR_RS02395	-	hypothetical protein	NA	7	0	0	0	7	0.7143	98	GA
MMAR_RS02500	-	hypothetical protein	NA	2	0	0	0	2	0.5	38	GA
MMAR_RS02735	-	hypothetical protein	NA	4	0	0	4	0	0.5	332.5	NE
MMAR_RS02890	-	hypothetical protein	NA	1	0	0	1	0	1	34	NE
MMAR_RS02905	-	hypothetical protein	NA	7	0	0	7	0	0.8571	90.67	NE
MMAR_RS03015	-	thioredoxin reductase	NA	23	0	0	23	0	0.5217	80.17	NE
MMAR_RS03025	-	membrane protein	NA	0	0	0	0	0	0	0	N/A
MMAR_RS03045	-	hypothetical protein	NA	0	0	0	0	0	0	0	N/A
MMAR_RS03105	-	hypothetical protein	NA	4	0	0	4	0	0.75	367.67	NE
MMAR_RS03170	-	hypothetical protein	NA	5	0	0	5	0	0.6	27.67	NE
MMAR_RS03175	-	hypothetical protein	NA	9	0	0	9	0	0.1111	83	NE
MMAR_RS03365	-	hypothetical protein	NA	4	0	0	4	0	0.5	685	NE
MMAR_RS04120	-	aromatic aldehyde oxidoreductase iron-sulfur	NA	7	0	0	7	0	0.5714	67.75	NE
MMAR_RS04440	-	transcriptional regulator	NA	3	0	0	3	0	0.6667	222.5	NE
MMAR_RS04585	-	membrane protein	NA	2	0	0	2	0	1	73.5	NE
MMAR_RS05150	-	hypothetical protein	NA	4	0	0	4	0	1	464.25	NE
MMAR_RS05240	-	short-chain dehydrogenase	NA	7	0	0	7	0	0.5714	147.5	NE
MMAR_RS05245	-	oxidoreductase	NA	16	0	0	16	0	0.875	109.64	NE
MMAR_RS05660	-	hypothetical protein	NA	6	0	0	6	0	0.6667	191	NE
MMAR_RS06070	-	hypothetical protein	NA	0	0	0	0	0	0	0	N/A
MMAR_RS06355	-	hypothetical protein	NA	5	0	0	5	0	0.8	133	NE
MMAR_RS06805	-	hypothetical protein	NA	5	0	1	4	0	0.2	153	NE
MMAR_RS06965	-	hypothetical protein	NA	6	0	0	6	0	0.5	86.33	NE
MMAR_RS07000	-	hypothetical protein	NA	20	0	0	20	0	0.85	228.35	NE
MMAR_RS07005	-	hypothetical protein	NA	14	0	0	14	0	0.9286	205.46	NE
MMAR_RS07010	-	CopY family transcriptional regulator	NA	6	0	0	6	0	0.3333	357.5	NE
MMAR_RS07030	-	hypothetical protein	NA	7	0	0	7	0	0.8571	85.17	NE
MMAR_RS07100	-	integrase	NA	19	0	0	19	0	0.6316	152.5	NE
MMAR_RS07105	-	integrase	NA	20	0	0	20	0	0.8	71.81	NE
MMAR_RS07110	-	hypothetical protein	NA	15	0	0	15	0	0.6667	140.3	NE
MMAR_RS07170	-	hypothetical protein	NA	6	0	6	0	0	0.1667	17	GD
MMAR_RS07210	-	alkylmercury lyase	NA	4	0	0	0	4	0.75	375	GA
MMAR_RS07215	-	hypothetical protein	NA	3	0	0	0	3	0.6667	216.5	GA
MMAR_RS07235	-	hypothetical protein	NA	4	0	0	4	0	0.5	187.5	NE
MMAR_RS07250	-	transposase	NA	21	14	0	7	0	0.3333	71.43	ES
MMAR_RS07330	-	NADH dehydrogenase subunit A	NA	12	0	0	12	0	1	422.42	NE
MMAR_RS07635	-	hypothetical protein	NA	10	0	0	0	10	0.5	148.2	GA
MMAR_RS07870	-	hypothetical protein	NA	32	0	2	30	0	0.3438	76.27	NE
MMAR_RS07880	-	hypothetical protein	NA	43	0	36	7	0	0.4419	292.42	GD
MMAR_RS07885	-	hypothetical protein	NA	6	0	0	6	0	0.6667	291.5	NE
MMAR_RS07890	-	hypothetical protein	NA	3	0	0	3	0	1	18	NE
MMAR_RS08395	-	hypothetical protein	NA	2	0	0	2	0	0.5	38	NE
MMAR_RS08410	-	membrane protein	NA	44	0	0	44	0	0.7955	221.97	NE
MMAR_RS09085	-	hypothetical protein	NA	5	0	0	5	0	0.6	132	NE
MMAR_RS09160	-	hypothetical protein	NA	5	0	0	5	0	0.4	45	NE
MMAR_RS09380	-	translation initiation factor IF-2	NA	18	18	0	0	0	0	0	ES
MMAR_RS09640	-	hypothetical protein	NA	2	0	0	2	0	1	801	NE
MMAR_RS09885	-	NrdR family transcriptional regulator	NA	3	0	0	3	0	1	137.33	NE
MMAR_RS10080	-	hypothetical protein	NA	1	0	0	1	0	0	0	NE
MMAR_RS10085	-	1-deoxy-D-xylulose-5-phosphate synthase	NA	3	0	0	3	0	0.6667	57	NE
MMAR_RS10090	-	1-deoxy-D-xylulose-5-phosphate synthase	NA	2	0	0	2	0	0.5	60	NE
MMAR_RS10625	-	hypothetical protein	NA	4	0	0	4	0	0.75	37.67	NE
MMAR_RS10640	-	hypothetical protein	NA	12	0	0	12	0	0.6667	63.75	NE
MMAR_RS10660	-	methyltransferase type 11	NA	6	0	0	6	0	0.1667	51	NE
MMAR_RS10690	-	hypothetical protein	NA	5	0	0	5	0	0.6	455.67	NE
MMAR_RS11445	-	hypothetical protein	NA	3	0	0	3	0	0.3333	55	NE
MMAR_RS11735	-	hypothetical protein	NA	2	0	0	0	2	1	50	GA
MMAR_RS12040	-	hypothetical protein	NA	24	19	0	0	5	0.125	763.67	ES
MMAR_RS12050	-	hypothetical protein	NA	7	0	0	0	7	0.7143	378.6	GA
MMAR_RS12270	-	hypothetical protein	NA	5	0	0	5	0	0.4	30.5	NE
MMAR_RS12275	-	hypothetical protein	NA	13	0	13	0	0	0.3846	16.4	GD
MMAR_RS12280	-	methyl-accepting chemotaxis protein	NA	9	0	0	9	0	0.6667	81.33	NE
MMAR_RS12360	-	hypothetical protein	NA	5	0	0	5	0	0.6	70	NE
MMAR_RS12460	-	hypothetical protein	NA	5	0	0	5	0	0.6	10.33	NE
MMAR_RS12580	-	hypothetical protein	NA	3	0	0	3	0	0.3333	48	NE
MMAR_RS12625	-	hypothetical protein	NA	9	0	0	0	9	0.8889	176.12	GA
MMAR_RS12630	-	transposase	NA	8	0	0	0	8	0.875	862.29	GA
MMAR_RS12670	-	transcriptional regulator	NA	6	0	0	0	6	0.8333	192.2	GA
MMAR_RS12675	-	hypothetical protein	NA	19	0	0	13	6	0.7895	378.93	NE
MMAR_RS12680	-	hypothetical protein	NA	4	0	0	4	0	1	138.25	NE
MMAR_RS12685	-	hypothetical protein	NA	13	0	0	13	0	0.7692	107.4	NE
MMAR_RS12690	-	hypothetical protein	NA	4	0	0	4	0	1	20	NE
MMAR_RS12725	-	hypothetical protein	NA	6	0	0	6	0	0.8333	25.6	NE
MMAR_RS12745	-	hypothetical protein	NA	3	0	0	3	0	0.6667	130	NE
MMAR_RS13110	-	alpha/beta hydrolase	NA	29	0	0	29	0	0.6207	111.72	NE
MMAR_RS13270	-	hypothetical protein	NA	3	0	0	3	0	0.6667	693.5	NE
MMAR_RS13280	-	polyketide cyclase / dehydrase and lipid	NA	11	0	0	11	0	0.5455	98.33	NE
MMAR_RS13530	-	hypothetical protein	NA	16	0	0	16	0	0.5625	55.44	NE
MMAR_RS13920	-	hypothetical protein	NA	4	0	0	4	0	0.75	150	NE
MMAR_RS13990	-	TetR family transcriptional regulator	NA	6	0	0	6	0	0.3333	86	NE
MMAR_RS14030	-	hypothetical protein	NA	17	0	0	17	0	0.7647	158.85	NE
MMAR_RS14090	-	disease resistance protein	NA	12	1	0	11	0	0.8333	160.8	NE
MMAR_RS14100	-	disease resistance protein	NA	16	3	0	13	0	0.6875	259.27	NE
MMAR_RS14120	-	phosphotransferase	NA	6	0	0	6	0	0.6667	172.5	NE
MMAR_RS14135	-	hypothetical protein	NA	9	0	0	9	0	1	325.67	NE
MMAR_RS14420	-	hypothetical protein	NA	4	0	0	4	0	0.5	250.5	NE
MMAR_RS14430	-	hypothetical protein	NA	2	0	0	2	0	0.5	80	NE
MMAR_RS14480	-	hypothetical protein	NA	3	0	0	3	0	0.6667	353	NE
MMAR_RS14500	-	oxidoreductase	NA	4	0	0	4	0	1	242	NE
MMAR_RS14535	-	hypothetical protein	NA	3	0	0	3	0	0.3333	16	NE
MMAR_RS14670	-	hypothetical protein	NA	8	0	0	8	0	0.25	91.5	NE
MMAR_RS14745	-	hypothetical protein	NA	4	0	0	4	0	0.75	239.33	NE
MMAR_RS14750	-	hypothetical protein	NA	5	0	0	5	0	1	181	NE
MMAR_RS14755	-	hypothetical protein	NA	5	0	0	5	0	0.8	127.5	NE
MMAR_RS14815	-	hypothetical protein	NA	10	0	0	10	0	0.7	446.57	NE
MMAR_RS14820	-	hypothetical protein	NA	6	0	0	6	0	0.5	324.33	NE
MMAR_RS15160	-	hypothetical protein	NA	6	0	0	6	0	0.6667	54.75	NE
MMAR_RS15265	-	hypothetical protein	NA	16	0	0	16	0	0.875	113.29	NE
MMAR_RS15275	-	hypothetical protein	NA	5	0	0	5	0	0.8	194.75	NE
MMAR_RS15285	-	hypothetical protein	NA	6	0	0	6	0	0.8333	214.8	NE
MMAR_RS15455	-	polyketide synthase	NA	81	7	0	74	0	0.3827	38.06	NE
MMAR_RS15495	-	hypothetical protein	NA	3	0	0	3	0	0.3333	57	NE
MMAR_RS15590	-	hypothetical protein	NA	8	0	0	8	0	0.375	29.67	NE
MMAR_RS15625	-	hypothetical protein	NA	2	0	0	2	0	1	99	NE
MMAR_RS15705	-	hypothetical protein	NA	6	0	0	0	6	0.8333	425.8	GA
MMAR_RS15760	-	hypothetical protein	NA	6	0	0	6	0	0.3333	74.5	NE
MMAR_RS15800	-	prevent-host-death protein	NA	1	0	0	1	0	1	124	NE
MMAR_RS15825	-	transposase	NA	3	0	0	3	0	0.6667	39	NE
MMAR_RS15850	-	hypothetical protein	NA	9	0	0	9	0	0.7778	106	NE
MMAR_RS15860	-	Mobile element protein	NA	4	0	0	4	0	1	157	NE
MMAR_RS15975	-	hypothetical protein	NA	7	0	0	7	0	1	125.14	NE
MMAR_RS16250	-	hypothetical protein	NA	5	0	0	5	0	0.8	438.75	NE
MMAR_RS16300	-	non-ribosomal peptide synthetase	NA	511	206	115	190	0	0.2838	137.29	ES
MMAR_RS16310	-	non-ribosomal peptide synthetase	NA	229	121	42	66	0	0.214	129.12	ES
MMAR_RS16795	-	hypothetical protein	NA	4	0	0	4	0	0.75	126.33	NE
MMAR_RS16840	-	hypothetical protein	NA	6	0	0	6	0	1	424.5	NE
MMAR_RS16895	-	hypothetical protein	NA	15	0	0	15	0	0.4667	221.43	NE
MMAR_RS16965	-	hypothetical protein	NA	6	0	0	6	0	0.8333	1014.2	NE
MMAR_RS17255	-	integrase	NA	18	0	0	18	0	0.7778	135.14	NE
MMAR_RS17265	-	Mobile element protein	NA	9	0	0	9	0	0.6667	119.17	NE
MMAR_RS17270	-	transposase	NA	6	0	0	6	0	0.8333	122.6	NE
MMAR_RS17275	-	transposase	NA	1	0	0	1	0	1	181	NE
MMAR_RS17285	-	hypothetical protein	NA	9	0	0	9	0	0.5556	53.8	NE
MMAR_RS17295	-	hypothetical protein	NA	2	0	0	2	0	0.5	62	NE
MMAR_RS17605	-	allophanate hydrolase	NA	23	0	0	23	0	0.6522	65.13	NE
MMAR_RS17665	-	hypothetical protein	NA	5	0	0	5	0	0.6	252.33	NE
MMAR_RS17685	-	TetR family transcriptional regulator	NA	5	0	0	5	0	1	189.8	NE
MMAR_RS17780	-	hypothetical protein	NA	11	0	0	11	0	0.6364	137	NE
MMAR_RS17800	-	hypothetical protein	NA	9	0	0	5	4	1	1188.56	NE
MMAR_RS17805	-	hypothetical protein	NA	4	0	0	4	0	0.25	141	NE
MMAR_RS17845	-	hypothetical protein	NA	4	0	0	4	0	0.5	24.5	NE
MMAR_RS17850	-	hypothetical protein	NA	5	0	0	5	0	0.8	807.5	NE
MMAR_RS17855	-	integrase	NA	7	0	0	7	0	1	306.71	NE
MMAR_RS17880	-	integrase	NA	47	0	0	47	0	0.8723	181.07	NE
MMAR_RS17965	-	hypothetical protein	NA	1	0	0	1	0	1	44	NE
MMAR_RS17995	-	hypothetical protein	NA	8	0	0	8	0	0.625	39.4	NE
MMAR_RS18210	-	hypothetical protein	NA	5	0	0	5	0	0.4	187.5	NE
MMAR_RS18225	-	hypothetical protein	NA	4	0	0	0	4	0.5	778	GA
MMAR_RS18730	-	hypothetical protein	NA	3	0	0	3	0	0	0	NE
MMAR_RS18845	-	hypothetical protein	NA	0	0	0	0	0	0	0	N/A
MMAR_RS18855	-	DNA-binding protein	NA	5	0	0	5	0	0.8	43.5	NE
MMAR_RS18870	-	transposase	NA	17	9	0	8	0	0.4706	28.12	ES
MMAR_RS18890	-	integrase	NA	12	0	0	12	0	0.6667	123.12	NE
MMAR_RS18915	-	hypothetical protein	NA	7	0	0	7	0	0.8571	131.67	NE
MMAR_RS18920	-	hypothetical protein	NA	3	0	0	3	0	0.3333	5	NE
MMAR_RS18925	-	hypothetical protein	NA	1	0	0	1	0	0	0	NE
MMAR_RS19115	-	hypothetical protein	NA	3	0	0	3	0	0.6667	203	NE
MMAR_RS19160	-	hypothetical protein	NA	4	0	0	4	0	0.75	129.67	NE
MMAR_RS19360	-	hypothetical protein	NA	5	0	0	5	0	0.8	117.5	NE
MMAR_RS19365	-	hypothetical protein	NA	7	0	0	7	0	1	99.43	NE
MMAR_RS19370	-	hypothetical protein	NA	4	0	0	4	0	0.25	10	NE
MMAR_RS19380	-	hypothetical protein	NA	1	0	0	1	0	1	139	NE
MMAR_RS19385	-	hypothetical protein	NA	14	0	0	14	0	0.6429	128.33	NE
MMAR_RS19400	-	hypothetical protein	NA	23	0	0	23	0	0.6087	81.21	NE
MMAR_RS19420	-	hypothetical protein	NA	7	0	0	7	0	0.8571	98	NE
MMAR_RS19475	-	hypothetical protein	NA	10	0	0	10	0	0.5	68.2	NE
MMAR_RS19520	-	hypothetical protein	NA	3	0	0	3	0	1	42.33	NE
MMAR_RS19530	-	hypothetical protein	NA	12	0	0	12	0	0.9167	199.91	NE
MMAR_RS19535	-	hypothetical protein	NA	4	0	0	4	0	1	217.75	NE
MMAR_RS19540	-	hypothetical protein	NA	12	0	0	12	0	0.8333	199	NE
MMAR_RS19545	-	hypothetical protein	NA	3	0	0	3	0	1	70.67	NE
MMAR_RS19550	-	hypothetical protein	NA	1	0	0	1	0	1	370	NE
MMAR_RS19570	-	hypothetical protein	NA	1	0	0	1	0	1	259	NE
MMAR_RS19590	-	hypothetical protein	NA	3	0	3	0	0	0	0	GD
MMAR_RS19615	-	hypothetical protein	NA	4	0	4	0	0	0.25	22	GD
MMAR_RS19660	-	hypothetical protein	NA	5	0	0	5	0	0.6	59.33	NE
MMAR_RS19685	-	hypothetical protein	NA	4	0	0	4	0	0	0	NE
MMAR_RS19715	-	hypothetical protein	NA	5	0	0	5	0	0.6	53.33	NE
MMAR_RS19830	-	hypothetical protein	NA	8	0	0	8	0	0.75	58.83	NE
MMAR_RS19945	-	hypothetical protein	NA	2	0	0	2	0	1	81	NE
MMAR_RS20075	-	acyltransferase	NA	10	0	0	10	0	0.9	156.56	NE
MMAR_RS20240	-	toluene tolerance protein	NA	6	0	0	6	0	0.6667	169.75	NE
MMAR_RS20555	-	hypothetical protein	NA	4	0	0	4	0	0.5	24	NE
MMAR_RS20565	-	hypothetical protein	NA	17	0	0	17	0	0.7059	44.92	NE
MMAR_RS20805	-	hypothetical protein	NA	2	0	0	2	0	0.5	74	NE
MMAR_RS20860	-	hypothetical protein	NA	2	0	2	0	0	0	0	GD
MMAR_RS21170	-	hypothetical protein	NA	2	0	0	2	0	0.5	72	NE
MMAR_RS21230	-	hypothetical protein	NA	4	0	0	4	0	0.5	124	NE
MMAR_RS21450	-	hypothetical protein	NA	14	0	0	14	0	0.5714	147.75	NE
MMAR_RS21590	-	PE-PGRS family protein	NA	59	0	0	59	0	0.4576	64.89	NE
MMAR_RS21595	-	hypothetical protein	NA	5	0	0	5	0	0.8	36	NE
MMAR_RS21600	-	hypothetical protein	NA	4	0	0	4	0	0.75	53.67	NE
MMAR_RS21635	-	transposase	NA	11	0	0	11	0	0.8182	374.33	NE
MMAR_RS21660	-	hypothetical protein	NA	1	0	0	1	0	1	99	NE
MMAR_RS22105	-	hypothetical protein	NA	6	0	0	6	0	0.8333	242.6	NE
MMAR_RS22160	-	hypothetical protein	NA	1	0	0	1	0	0	0	NE
MMAR_RS22200	-	hypothetical protein	NA	9	0	0	9	0	0.8889	74.12	NE
MMAR_RS22205	-	hypothetical protein	NA	3	0	0	3	0	0.6667	490	NE
MMAR_RS22255	-	hypothetical protein	NA	25	0	0	25	0	0.68	120.59	NE
MMAR_RS22275	-	hypothetical protein	NA	5	2	0	3	0	0.6	462.67	NE
MMAR_RS22405	-	oxidoreductase	NA	8	0	0	8	0	1	284.88	NE
MMAR_RS22595	-	hypothetical protein	NA	2	0	0	2	0	1	696	NE
MMAR_RS22690	-	serine protease	NA	9	0	7	2	0	0.5556	32.4	GD
MMAR_RS22740	-	hypothetical protein	NA	3	0	0	3	0	0.6667	121	NE
MMAR_RS22880	-	hypothetical protein	NA	5	0	0	5	0	0.8	57.25	NE
MMAR_RS22995	-	hypothetical protein	NA	32	0	0	0	32	0.7812	213.88	GA
MMAR_RS23010	-	transposase	NA	4	0	0	4	0	0.5	103.5	NE
MMAR_RS23015	-	transposase	NA	5	0	0	5	0	1	225	NE
MMAR_RS23040	-	hypothetical protein	NA	11	0	0	11	0	0.8182	124.11	NE
MMAR_RS23080	-	hypothetical protein	NA	3	0	0	3	0	1	98	NE
MMAR_RS23180	-	hypothetical protein	NA	2	0	0	2	0	0.5	214	NE
MMAR_RS23200	-	hypothetical protein	NA	5	0	0	0	5	1	362.8	GA
MMAR_RS23315	-	MarR family transcriptional regulator	NA	2	0	0	2	0	0.5	253	NE
MMAR_RS23395	-	molybdenum cofactor biosynthesis protein	NA	3	0	0	3	0	1	259	NE
MMAR_RS23415	-	hypothetical protein	NA	5	0	0	5	0	0.4	205.5	NE
MMAR_RS24205	-	hypothetical protein	NA	2	0	0	2	0	1	219	NE
MMAR_RS24235	-	hypothetical protein	NA	7	0	0	7	0	0.7143	111.6	NE
MMAR_RS24280	-	cell division protein FtsK	NA	16	3	0	13	0	0.5625	218	NE
MMAR_RS24295	-	cell division protein FtsK	NA	10	1	0	9	0	0.5	86.4	NE
MMAR_RS24350	-	hypothetical protein	NA	1	0	0	1	0	1	16	NE
MMAR_RS25035	-	ferredoxin	NA	4	0	0	4	0	1	196.25	NE
MMAR_RS25270	-	hypothetical protein	NA	14	0	0	14	0	0.5	91.29	NE
MMAR_RS25545	-	hypothetical protein	NA	11	0	0	11	0	0.8182	359.22	NE
MMAR_RS25695	-	hypothetical protein	NA	5	0	0	5	0	0.6	25.33	NE
MMAR_RS26055	-	hypothetical protein	NA	15	0	0	15	0	0.6	96.67	NE
MMAR_RS26405	-	hypothetical protein	NA	12	0	0	0	12	0.8333	868.2	GA
MMAR_RS26565	-	PE-PGRS family protein	NA	91	0	18	73	0	0.4615	92.14	NE
MMAR_RS26680	-	hypothetical protein	NA	6	0	0	6	0	0.8333	189.8	NE
MMAR_RS27055	-	hypothetical protein	NA	2	0	0	2	0	1	18	NE
MMAR_RS27120	-	hypothetical protein	NA	4	0	0	4	0	0.25	11	NE
MMAR_RS27250	-	hypothetical protein	NA	4	0	0	4	0	0.5	43	NE
MMAR_RS27300	-	antiactivator of flagellar biosynthesis	NA	12	0	0	12	0	0.8333	217.9	NE
MMAR_RS27375	-	hypothetical protein	NA	16	0	0	0	16	0.8125	344.92	GA
MMAR_RS27420	-	secretion protein EccA	NA	6	0	0	0	6	1	439.67	GA
MMAR_RS27520	-	hypothetical protein	NA	16	16	0	0	0	0	0	ES
MMAR_RS27750	-	toxin-antitoxin system	NA	2	2	0	0	0	0	0	ES
MMAR_RS27760	-	hypothetical protein	NA	2	0	0	0	2	1	601	GA
MMAR_RS27765	-	hypothetical protein	NA	8	0	0	8	0	0.75	139.67	NE
MMAR_RS27790	-	hypothetical protein	NA	5	0	0	5	0	0.8	91.25	NE
MMAR_RS27805	-	hypothetical protein	NA	6	0	6	0	0	0.3333	10.5	GD
MMAR_RS27810	-	hypothetical protein	NA	3	0	3	0	0	0.3333	7	GD
MMAR_RS27815	-	hypothetical protein	NA	2	0	0	2	0	0.5	67	NE
MMAR_RS27820	-	hypothetical protein	NA	19	0	0	19	0	0.5263	107	NE
MMAR_RS27825	-	hypothetical protein	NA	60	0	0	60	0	0.5	127.03	NE
MMAR_RS27830	-	hypothetical protein	NA	4	4	0	0	0	0	0	ES
MMAR_RS27850	-	hypothetical protein	NA	4	0	0	4	0	0.5	53	NE
MMAR_RS27855	-	hypothetical protein	NA	3	0	0	3	0	0.6667	13	NE
MMAR_RS27860	-	hypothetical protein	NA	11	0	0	11	0	0.7273	131.12	NE
MMAR_RS27870	-	transposase	NA	2	0	0	2	0	1	386.5	NE
MMAR_RS27920	-	hypothetical protein	NA	8	0	0	8	0	0.875	259.71	NE
MMAR_RS27940	-	hypothetical protein	NA	11	0	0	11	0	0.7273	137.75	NE
MMAR_RS27945	-	hypothetical protein	NA	6	0	6	0	0	0	0	GD
MMAR_RS27965	-	hypothetical protein	NA	2	0	0	2	0	0.5	334	NE
MMAR_RS00010	MMAR_0001	chromosomal replication initiator protein DnaA	Rv0001	15	15	0	0	0	0	0	ES
MMAR_RS00015	MMAR_0002	DNA polymerase III subunit beta	Rv0002	13	13	0	0	0	0	0	ES
MMAR_RS00020	MMAR_0003	DNA recombination protein RecF	Rv0003	13	0	0	13	0	0.6154	21.75	NE
MMAR_RS00025	MMAR_0004	hypothetical protein	Rv0004	7	0	0	7	0	0.4286	101	NE
MMAR_RS00030	MMAR_0005	DNA gyrase subunit B	Rv0005	27	26	0	1	0	0.0741	20	ES
MMAR_RS00035	MMAR_0006	DNA gyrase subunit A	Rv0006	41	40	0	1	0	0.0244	400	ES
MMAR_RS00040	MMAR_0007	hypothetical protein	Rv0007	12	1	0	11	0	0.75	30.67	NE
MMAR_RS00055	MMAR_0008	SAM-dependent methyltransferase	NA	11	0	0	0	11	0.9091	634.9	GA
MMAR_RS00060	MMAR_0009	transcriptional regulator	NA	12	0	0	7	5	0.9167	525.27	NE
MMAR_RS00065	MMAR_0010	hypothetical protein	Rv0008c	4	0	0	4	0	0.75	188.67	NE
MMAR_RS00070	MMAR_0011	peptidyl-prolyl cis-trans isomerase	Rv0009	8	0	0	8	0	0.875	220.86	NE
MMAR_RS00075	MMAR_0012	hypothetical protein	Rv0010c	8	0	0	8	0	0.75	84.17	NE
MMAR_RS00080	MMAR_0013	cell division protein CrgA	Rv0011c	2	0	0	2	0	1	5	NE
MMAR_RS00085	MMAR_0014	membrane protein	Rv0012	11	0	0	11	0	0.9091	323.3	NE
MMAR_RS00090	MMAR_0015	anthranilate synthase	Rv0013	10	8	0	2	0	0.2	138.5	ES
MMAR_RS00095	MMAR_0016	serine/threonine protein kinase	Rv0014c	20	19	0	1	0	0.05	221	ES
MMAR_RS00100	MMAR_0017	serine/threonine protein kinase	Rv0015c	16	11	0	4	1	0.3125	83.2	ES
MMAR_RS00105	MMAR_0018	penicillin-binding protein A	Rv0016c	22	0	0	0	22	1	268.64	GA
MMAR_RS00110	MMAR_0019	cell division protein FtsW	Rv0017c	19	0	0	0	19	0.8421	247	GA
MMAR_RS00115	MMAR_0020	serine/threonine protein phosphatase	Rv0018c	24	10	0	0	14	0.5833	1790.79	ES
MMAR_RS00120	MMAR_0021	membrane protein	Rv0019c	15	2	0	0	13	0.9333	565.21	GA
MMAR_RS00125	MMAR_0022	hypothetical protein	Rv0020c	55	0	40	0	15	0.6364	301.83	GD
MMAR_RS00135	MMAR_0023	killer suppression protein	NA	12	0	0	0	12	1	1799.42	GA
MMAR_RS00140	MMAR_0024	plasmid maintenance system antidote protein	NA	18	10	0	0	8	0.3333	102.17	ES
MMAR_RS00145	MMAR_0025	hypothetical protein	NA	16	0	0	0	16	0.875	884.07	GA
MMAR_RS00150	MMAR_0026	hypothetical protein	NA	23	0	0	0	23	0.913	621.71	GA
MMAR_RS00155	MMAR_0027	thymidylate synthase ThyA	NA	23	0	0	0	23	0.8696	568.3	GA
MMAR_RS00175	MMAR_0030	short-chain dehydrogenase	NA	16	0	0	16	0	0.9375	161.53	NE
MMAR_RS00180	MMAR_0031	hypothetical protein	NA	10	0	0	10	0	0.7	160.43	NE
MMAR_RS00185	MMAR_0032	glycine/betaine ABC transporter	NA	13	0	0	13	0	0.7692	113.4	NE
MMAR_RS00190	MMAR_0033	permease	NA	4	0	0	3	1	0.75	150.67	NE
MMAR_RS00195	MMAR_0034	ABC transporter	NA	15	0	0	0	15	0.9333	415.57	GA
MMAR_RS00200	MMAR_0035	ABC transporter permease	NA	10	0	0	0	10	1	1401.8	GA
MMAR_RS00205	MMAR_0036	cold-shock protein	NA	7	0	0	7	0	0.8571	119.67	NE
MMAR_RS00210	MMAR_0037	membrane dipeptidase	NA	16	0	0	16	0	0.8125	387.92	NE
MMAR_RS00215	MMAR_0038	ammonia channel protein	NA	18	0	0	18	0	0.6667	168.83	NE
MMAR_RS00220	MMAR_0039	acetyltransferase	NA	5	0	0	5	0	0.8	313.5	NE
MMAR_RS00225	MMAR_0040	hypothetical protein	NA	14	0	0	14	0	0.6429	165.56	NE
MMAR_RS00230	MMAR_0041	transcriptional regulator	Rv0022c	5	1	0	4	0	0.4	123	NE
MMAR_RS00235	MMAR_0042	transcriptional regulator	Rv0023	13	13	0	0	0	0	0	ES
MMAR_RS00240	MMAR_0043	hypothetical protein	Rv0024	9	0	0	9	0	0.7778	95	NE
MMAR_RS00245	MMAR_0044	hypothetical protein	Rv0025	5	0	0	5	0	0.2	30	NE
MMAR_RS00250	MMAR_0045	hypothetical protein	Rv0026	10	0	0	10	0	0.7	128.14	NE
MMAR_RS00255	MMAR_0046	hypothetical protein	Rv0027	5	0	0	5	0	1	184	NE
MMAR_RS00260	MMAR_0047	hypothetical protein	Rv0028	3	0	0	3	0	1	49.33	NE
MMAR_RS00265	MMAR_0048	hypothetical protein	Rv0029	11	0	0	11	0	0.7273	186.5	NE
MMAR_RS00270	MMAR_0049	hypothetical protein	Rv0030	5	0	0	5	0	0.6	88.33	NE
MMAR_RS00280	MMAR_0051	hypothetical protein	Rv0036c	4	0	0	4	0	1	257	NE
MMAR_RS00285	MMAR_0052	MFS transporter	Rv0037c	11	0	0	11	0	0.7273	233.38	NE
MMAR_RS00290	MMAR_0053	hypothetical protein	Rv0038	7	0	0	7	0	0.8571	419.17	NE
MMAR_RS00295	MMAR_0054	hypothetical protein	NA	12	0	0	12	0	0.75	201	NE
MMAR_RS00300	MMAR_0055	membrane protein	Rv0039c	4	0	0	4	0	1	158.25	NE
MMAR_RS00305	MMAR_0056	hypothetical protein	Rv0040c	13	0	0	13	0	0.6923	100.44	NE
MMAR_RS00310	MMAR_0057	leucine--tRNA ligase	Rv0041	56	56	0	0	0	0.0357	1	ES
MMAR_RS00315	MMAR_0058	short-chain dehydrogenase	NA	10	0	0	10	0	0.6	80.67	NE
MMAR_RS00320	MMAR_0059	MarR family transcriptional regulator	Rv0042c	8	0	0	8	0	0.5	162.75	NE
MMAR_RS00325	MMAR_0060	peptide ABC transporter ATP-binding protein	NA	9	0	0	9	0	0.6667	146.5	NE
MMAR_RS00330	MMAR_0061	amino acid ABC transporter permease	NA	20	0	0	20	0	0.9	258.56	NE
MMAR_RS00335	MMAR_0062	GntR family transcriptional regulator	Rv0043c	12	0	0	12	0	0.75	302.11	NE
MMAR_RS00340	MMAR_0063	N5,N10-methylene tetrahydromethanopterin	Rv0044c	14	0	0	14	0	0.7857	345.36	NE
MMAR_RS00345	MMAR_0064	hydrolase	Rv0045c	7	0	0	7	0	0.8571	214.17	NE
MMAR_RS00350	MMAR_0065	inositol-3-phosphate synthase	Rv0046c	14	14	0	0	0	0	0	ES
MMAR_RS00355	MMAR_0066	PadR family transcriptional regulator	Rv0047c	9	0	0	9	0	0.6667	97.33	NE
MMAR_RS00360	MMAR_0067	hypothetical protein	Rv0048c	17	0	0	17	0	0.7647	409.54	NE
MMAR_RS00365	MMAR_0068	hypothetical protein	Rv0049	8	1	0	7	0	0.75	28.67	NE
MMAR_RS00370	MMAR_0069	penicillin-binding protein	Rv0050	30	13	0	17	0	0.5333	22.62	ES
MMAR_RS00375	MMAR_0070	membrane protein	Rv0051	28	0	0	28	0	0.7857	206.45	NE
MMAR_RS00380	MMAR_0071	transcriptional regulator	Rv0052	5	0	0	5	0	1	307	NE
MMAR_RS00385	MMAR_0072	30S ribosomal protein S6	Rv0053	5	0	0	5	0	0	0	NE
MMAR_RS00390	MMAR_0073	single-stranded DNA-binding protein	Rv0054	5	5	0	0	0	0	0	ES
MMAR_RS00395	MMAR_0074	30S ribosomal protein S18	Rv0055	3	2	0	1	0	0.3333	8	ES
MMAR_RS00400	MMAR_0075	50S ribosomal protein L9	Rv0056	5	0	0	5	0	1	219.8	NE
MMAR_RS00405	MMAR_0076	DNA helicase	NA	16	16	0	0	0	0	0	ES
MMAR_RS00410	MMAR_0078	glutathione peroxidase	NA	7	0	0	0	7	0.8571	689.83	GA
MMAR_RS00415	MMAR_0080	carbon monoxyde dehydrogenase large chain	NA	39	0	0	39	0	0.641	167.72	NE
MMAR_RS00420	MMAR_0081	carbon monoxide dehydrogenase medium chain	NA	19	0	0	19	0	0.7368	218.57	NE
MMAR_RS00425	MMAR_0082	(2Fe-2S)-binding protein	NA	6	0	0	6	0	1	211	NE
MMAR_RS00430	MMAR_0083	amidohydrolase	NA	18	0	0	18	0	0.8889	325.75	NE
MMAR_RS00435	MMAR_0084	short chain dehydrogenase/reductase	NA	11	0	0	11	0	0.7273	329.88	NE
MMAR_RS00440	MMAR_0085	transcriptional regulator	NA	41	0	0	41	0	0.8049	233.82	NE
MMAR_RS00445	MMAR_0086	alpha/beta hydrolase	NA	9	0	0	9	0	0.5556	182.4	NE
MMAR_RS00450	MMAR_0087	peptide synthetase	NA	23	0	0	23	0	0.7391	159.41	NE
MMAR_RS00455	MMAR_0088	TetR family transcriptional regulator	NA	9	0	0	9	0	0.8889	195.5	NE
MMAR_RS00460	MMAR_0090	integrase	NA	15	13	0	2	0	0.1333	10.5	ES
MMAR_RS00465	MMAR_0091	transposase	NA	4	4	0	0	0	0	0	ES
MMAR_RS00470	MMAR_0092	SAM-dependent methyltransferase	NA	3	0	0	3	0	0.3333	293	NE
MMAR_RS00475	MMAR_0093	MFS transporter	NA	41	0	0	41	0	0.7805	143.5	NE
MMAR_RS00480	MMAR_0094	membrane protein	NA	90	0	3	56	31	0.7889	291.27	NE
MMAR_RS00485	MMAR_0095	membrane protein	NA	14	0	10	4	0	0.3571	166	GD
MMAR_RS00490	MMAR_0097	hypothetical protein	Rv2377c	7	0	0	7	0	0.5714	35.5	NE
MMAR_RS00495	MMAR_0098	polyketide synthase	NA	55	0	0	55	0	0.6182	138.35	NE
MMAR_RS00500	MMAR_0099	non-ribosomal peptide synthetase	NA	212	70	0	136	6	0.4717	193.93	ES
MMAR_RS00505	MMAR_0100	chorismate pyruvate lyase	NA	15	0	0	15	0	0.6	614.33	NE
MMAR_RS00515	MMAR_0102	polyketide synthase	NA	98	0	25	73	0	0.4184	105.85	NE
MMAR_RS00525	MMAR_0104	coenzyme F390 synthetase	NA	18	0	0	18	0	0.6111	123.64	NE
MMAR_RS00530	MMAR_0105	hypothetical protein	NA	8	0	0	8	0	0.625	277.8	NE
MMAR_RS00535	MMAR_0106	MaoC family dehydratase	NA	17	0	0	6	11	0.8824	415.87	GA
MMAR_RS00540	MMAR_0107	endo-1,4-beta-glucanase	Rv0062	17	0	0	0	17	0.8824	462.07	GA
MMAR_RS00545	MMAR_0108	transcriptional regulator	NA	6	0	0	0	6	1	207.67	GA
MMAR_RS00550	MMAR_0109	hypothetical protein	NA	24	0	0	0	24	0.9583	1859.35	GA
MMAR_RS00555	MMAR_0110	oxidoreductase	Rv0063	20	0	0	0	20	0.95	251.21	GA
MMAR_RS00560	MMAR_0111	PE family protein	NA	22	0	0	0	22	0.8182	289.11	GA
MMAR_RS00565	MMAR_0112	haloalkane dehalogenase	Rv2579	12	0	0	0	12	0.9167	746.18	GA
MMAR_RS00570	MMAR_0115	membrane protein	Rv0615	3	0	0	3	0	1	81.33	NE
MMAR_RS00575	MMAR_0116	hypothetical protein	Rv0614	11	0	0	11	0	0.8182	106.56	NE
MMAR_RS00585	MMAR_0118	hypothetical protein	NA	14	0	0	14	0	0.6429	222.89	NE
MMAR_RS00590	MMAR_0119	nitroreductase	NA	20	0	0	20	0	0.65	218.92	NE
MMAR_RS00595	MMAR_0120	cell division protein	NA	15	0	0	15	0	0.4667	154.14	NE
MMAR_RS00600	MMAR_0121	hypothetical protein	Rv2900c	29	0	0	29	0	0.7586	210.27	NE
MMAR_RS00605	MMAR_0122	cytochrome P450	NA	11	0	0	11	0	0.6364	113.71	NE
MMAR_RS00610	MMAR_0123	LuxR family transcriptional regulator	NA	47	0	0	47	0	0.5957	178.43	NE
MMAR_RS00615	MMAR_0124	quinone oxidoreductase	NA	13	0	0	13	0	0.6923	95.89	NE
MMAR_RS00620	MMAR_0125	MarR family transcriptional regulator	NA	3	0	0	3	0	1	57.67	NE
MMAR_RS00625	MMAR_0126	hypothetical protein	NA	10	0	0	10	0	0.8	208.38	NE
MMAR_RS00630	MMAR_0127	alcohol dehydrogenase	Rv3086	15	0	0	15	0	0.6667	147.6	NE
MMAR_RS00635	MMAR_0128	oxidoreductase	NA	16	0	0	16	0	0.75	141.17	NE
MMAR_RS00640	MMAR_0129	monooxygenase	NA	4	0	0	4	0	1	257.5	NE
MMAR_RS00645	MMAR_0130	monooxygenase	NA	17	0	0	17	0	0.7647	309.92	NE
MMAR_RS00650	MMAR_0131	monooxygenase	NA	25	0	0	25	0	0.92	344.65	NE
MMAR_RS00655	MMAR_0132	transcriptional regulator	NA	5	0	0	5	0	0.8	156	NE
MMAR_RS00660	MMAR_0133	histidine kinase	NA	9	0	0	9	0	0.5556	104.2	NE
MMAR_RS00665	MMAR_0134	hypothetical protein	NA	4	0	0	4	0	0.75	118	NE
MMAR_RS00670	MMAR_0135	NUDIX hydrolase	NA	5	0	0	5	0	0.8	247.5	NE
MMAR_RS00675	MMAR_0136	MFS transporter	NA	21	0	0	21	0	0.8095	152.59	NE
MMAR_RS00680	MMAR_0137	hypothetical protein	NA	2	0	0	2	0	0.5	82	NE
MMAR_RS00685	MMAR_0138	amidohydrolase	NA	22	0	0	22	0	0.7727	128.94	NE
MMAR_RS00690	MMAR_0139	acyl-CoA dehydrogenase	NA	24	3	0	21	0	0.5833	111.71	NE
MMAR_RS00695	MMAR_0140	amidohydrolase	NA	16	6	0	10	0	0.625	322.7	ES
MMAR_RS00700	MMAR_0141	TetR family transcriptional regulator	NA	5	0	0	5	0	0.8	57.75	NE
MMAR_RS00705	MMAR_0142	thiolase	NA	15	0	0	15	0	0.8667	153.77	NE
MMAR_RS00710	MMAR_0143	hypothetical protein	NA	3	0	0	3	0	1	110.67	NE
MMAR_RS00715	MMAR_0144	membrane protein	NA	10	0	0	10	0	0.8	430.88	NE
MMAR_RS00720	MMAR_0145	MarR family transcriptional regulator	NA	11	0	0	11	0	0.6364	382.43	NE
MMAR_RS00725	MMAR_0146	ATP-binding protein	NA	12	0	0	12	0	0.75	126.11	NE
MMAR_RS00730	MMAR_0147	membrane protein	Rv0658c	13	0	0	13	0	0.6154	176.5	NE
MMAR_RS00735	MMAR_0148	glycosyl transferase family 1	NA	9	0	0	9	0	0.8889	135.88	NE
MMAR_RS00740	MMAR_0149	acyl-CoA dehydrogenase	NA	16	0	0	16	0	0.75	87.75	NE
MMAR_RS00745	MMAR_0150	transcriptional regulator	NA	9	0	0	9	0	0.7778	213	NE
MMAR_RS00750	MMAR_0151	GNAT family acetyltransferase	NA	16	0	0	16	0	0.5625	87.33	NE
MMAR_RS00755	MMAR_0152	PadR family transcriptional regulator	NA	11	0	0	11	0	1	42.91	NE
MMAR_RS00760	MMAR_0153	hypothetical protein	NA	7	0	0	7	0	0.8571	158.33	NE
MMAR_RS00765	MMAR_0154	F420-dependent oxidoreductase	NA	24	0	0	24	0	0.7083	284.06	NE
MMAR_RS00770	MMAR_0155	aminoglycoside phosphotransferase	NA	8	0	0	8	0	0.875	51.71	NE
MMAR_RS00775	MMAR_0156	acyl-CoA dehydrogenase	NA	17	0	0	17	0	0.7059	125.83	NE
MMAR_RS00780	MMAR_0157	cyclase	NA	11	0	0	11	0	0.3636	96.5	NE
MMAR_RS00785	MMAR_0158	isocitrate dehydrogenase	Rv0066c	28	0	0	28	0	0.75	14.62	NE
MMAR_RS00795	MMAR_0160	hypothetical protein	NA	19	0	0	19	0	1	358.32	NE
MMAR_RS00800	MMAR_0161	hypothetical protein	Rv2390c	13	0	0	13	0	0.7692	487.7	NE
MMAR_RS00805	MMAR_0162	hypothetical protein	NA	30	0	0	30	0	0.8	197.12	NE
MMAR_RS00810	MMAR_0163	transcriptional regulator	NA	24	0	0	24	0	0.5	136.92	NE
MMAR_RS00815	MMAR_0164	nucleoside-diphosphate sugar epimerase	NA	16	0	0	16	0	0.625	96.1	NE
MMAR_RS00820	MMAR_0165	fatty acid desaturase	NA	26	0	0	26	0	0.8077	73.67	NE
MMAR_RS00825	MMAR_0166	4-aminobutyrate aminotransferase	NA	21	0	0	21	0	0.7143	67.6	NE
MMAR_RS00830	MMAR_0167	glutamate decarboxylase	NA	20	0	0	20	0	0.35	24.86	NE
MMAR_RS00835	MMAR_0168	hypothetical protein	NA	13	0	0	13	0	0.6923	70.11	NE
MMAR_RS00840	MMAR_0169	hypothetical protein	Rv1443c	10	0	0	10	0	0.7	135.29	NE
MMAR_RS00845	MMAR_0170	hypothetical protein	NA	18	0	0	18	0	0.7222	101.23	NE
MMAR_RS00850	MMAR_0171	ABC transporter ATP-binding protein	NA	13	0	0	13	0	0.6923	138.89	NE
MMAR_RS00855	MMAR_0172	ABC transporter	NA	14	0	0	14	0	0.8571	475.17	NE
MMAR_RS00860	MMAR_0173	acyl carrier protein	NA	1	0	0	1	0	0	0	NE
MMAR_RS00865	MMAR_0174	long-chain fatty acid--CoA ligase	NA	23	0	0	23	0	0.6522	196.33	NE
MMAR_RS00870	MMAR_0175	integral membrane protein YrbE6A	NA	13	0	0	13	0	0.9231	219.67	NE
MMAR_RS00875	MMAR_0176	ABC transporter permease	NA	20	0	0	20	0	0.7	289.64	NE
MMAR_RS00880	MMAR_0177	mammalian cell entry protein	NA	24	0	0	24	0	0.7083	259.29	NE
MMAR_RS00885	MMAR_0178	mammalian cell entry protein	NA	22	0	0	22	0	0.6364	152.07	NE
MMAR_RS00890	MMAR_0179	mammalian cell entry protein	NA	15	0	0	15	0	0.6667	52.3	NE
MMAR_RS00895	MMAR_0180	mammalian cell entry protein	NA	23	0	0	23	0	0.6522	266.73	NE
MMAR_RS00900	MMAR_0181	mammalian cell entry protein	NA	14	0	0	14	0	0.5714	247.62	NE
MMAR_RS00905	MMAR_0182	mammalian cell entry protein	NA	30	0	0	30	0	0.8	116.79	NE
MMAR_RS00910	MMAR_0183	hypothetical protein	NA	35	0	0	35	0	0.5714	77.55	NE
MMAR_RS00915	MMAR_0184	type VII secretion protein EccB	NA	24	0	0	24	0	0.5417	156.38	NE
MMAR_RS00920	MMAR_0185	PbsX family transcriptional regulator	Rv3872	5	0	0	5	0	0.4	102	NE
MMAR_RS00925	MMAR_0186	hypothetical protein	NA	10	0	0	10	0	0.6	89.17	NE
MMAR_RS00930	MMAR_0187	ESAT-6-like protein EsxB	NA	3	0	0	3	0	0	0	NE
MMAR_RS00935	MMAR_0188	hypothetical protein	Rv3875	3	0	0	3	0	0.3333	20	NE
MMAR_RS00940	MMAR_0189	hypothetical protein	NA	5	0	0	5	0	0	0	NE
MMAR_RS00950	MMAR_0191	hypothetical protein	Rv3136	20	0	0	20	0	0.6	216.58	NE
MMAR_RS00955	MMAR_0195	EsxB-like protein, EsxB_2	NA	2	0	0	2	0	0.5	77	NE
MMAR_RS00960	MMAR_0196	hypothetical protein	NA	4	0	0	4	0	0	0	NE
MMAR_RS00965	MMAR_0197	hypothetical protein	NA	6	0	0	6	0	0.8333	220.2	NE
MMAR_RS00970	MMAR_0198	hypothetical protein	NA	3	0	0	3	0	1	124	NE
MMAR_RS00975	MMAR_0199	hypothetical protein	NA	23	0	0	23	0	0.7826	443.83	NE
MMAR_RS00980	MMAR_0200	hypothetical protein	NA	1	0	0	1	0	1	433	NE
MMAR_RS00985	MMAR_0201	hypothetical protein	NA	7	0	0	7	0	0.8571	399.83	NE
MMAR_RS00990	MMAR_0202	hypothetical protein	NA	30	11	0	19	0	0.5	96.53	ES
MMAR_RS00995	MMAR_0203	hypothetical protein	NA	27	11	0	16	0	0.5185	212.07	ES
MMAR_RS01000	MMAR_0204	TetR family transcriptional regulator	NA	6	0	0	6	0	0.8333	37.2	NE
MMAR_RS01005	MMAR_0205	23S rRNA methyltransferase	NA	29	0	0	29	0	0.8621	234.48	NE
MMAR_RS01010	MMAR_0207	serine dehydratase	Rv0069c	18	0	0	18	0	0.7222	147.08	NE
MMAR_RS01015	MMAR_0208	serine hydroxymethyltransferase	Rv0070	17	0	0	17	0	0.8824	200.8	NE
MMAR_RS01020	MMAR_0209	glycine cleavage system protein H	NA	7	0	0	7	0	0.8571	220.5	NE
MMAR_RS01025	MMAR_0210	glycine cleavage system protein T	NA	27	0	0	27	0	0.7778	168.9	NE
MMAR_RS01030	MMAR_0211	glycine dehydrogenase subunit 1	NA	35	0	0	35	0	0.6857	177.88	NE
MMAR_RS01035	MMAR_0212	(2Fe-2S)-binding protein	NA	20	0	0	20	0	0.65	237.69	NE
MMAR_RS01040	MMAR_0213	amidohydrolase	NA	23	0	0	23	0	0.8261	251.47	NE
MMAR_RS01045	MMAR_0214	anti-anti-sigma factor	NA	2	0	0	1	1	1	1673	GA
MMAR_RS01050	MMAR_0215	glutamine ABC transporter permease	Rv0072	14	0	0	4	10	0.8571	688.92	GA
MMAR_RS01055	MMAR_0216	glutamine ABC transporter ATP-binding protein	Rv0073	16	0	0	16	0	0.875	304.36	NE
MMAR_RS01060	MMAR_0217	polyhydroxybutyrate depolymerase	NA	9	0	0	9	0	0.7778	213.29	NE
MMAR_RS01065	MMAR_0218	acyltransferase	NA	20	0	0	20	0	0.95	193.68	NE
MMAR_RS01075	MMAR_0220	hypothetical protein	NA	23	0	0	23	0	0.6522	262.67	NE
MMAR_RS01080	MMAR_0221	hypothetical protein	NA	20	0	0	20	0	0.7	197.64	NE
MMAR_RS01085	MMAR_0222	TetR family transcriptional regulator	NA	9	0	0	9	0	0.6667	527	NE
MMAR_RS01090	MMAR_0223	oxidoreductase	NA	13	0	0	13	0	0.8462	103.64	NE
MMAR_RS01095	MMAR_0224	TetR family transcriptional regulator	Rv0078	7	0	0	7	0	0.7143	161	NE
MMAR_RS01100	MMAR_0225	hypothetical protein	NA	8	0	0	8	0	0.75	218.5	NE
MMAR_RS01105	MMAR_0226	TetR family transcriptional regulator	NA	8	0	0	8	0	1	101.12	NE
MMAR_RS01110	MMAR_0227	polyhydroxybutyrate depolymerase	NA	11	0	0	11	0	0.7273	59.25	NE
MMAR_RS01115	MMAR_0228	MarR family transcriptional regulator	NA	4	0	0	4	0	0.75	172	NE
MMAR_RS01120	MMAR_0229	transcriptional regulator	NA	10	0	0	10	0	0.4	111.25	NE
MMAR_RS01125	MMAR_0230	dioxygenase	Rv3161c	21	0	0	21	0	0.7143	349.8	NE
MMAR_RS01130	MMAR_0231	carbonate dehydratase	NA	23	0	0	23	0	0.6522	95.6	NE
MMAR_RS01135	MMAR_0232	hypothetical protein	NA	13	0	0	13	0	0.8462	288.45	NE
MMAR_RS01140	MMAR_0233	hypothetical protein	NA	2	0	0	2	0	0	0	NE
MMAR_RS01145	MMAR_0234	hypothetical protein	Rv0088	7	0	0	7	0	1	118.43	NE
MMAR_RS01150	MMAR_0235	pyridoxamine 5'-phosphate oxidase	NA	9	0	0	9	0	0.7778	204.14	NE
MMAR_RS01155	MMAR_0236	luciferase	NA	15	0	0	15	0	0.6	68.67	NE
MMAR_RS01160	MMAR_0237	transcriptional regulator	NA	8	0	0	8	0	1	193.75	NE
MMAR_RS01165	MMAR_0238	TetR family transcriptional regulator	NA	9	0	0	9	0	0.7778	170.86	NE
MMAR_RS01170	MMAR_0239	monooxygenase	NA	32	0	0	32	0	0.6562	231.33	NE
MMAR_RS01175	MMAR_0240	monooxygenase	NA	37	0	0	37	0	0.5676	69.71	NE
MMAR_RS01190	MMAR_0242	PE-PGRS family protein	NA	35	0	0	35	0	0.4857	120.59	NE
MMAR_RS01195	MMAR_0243	short-chain dehydrogenase	NA	8	0	0	8	0	0.625	24.2	NE
MMAR_RS01200	MMAR_0244	SAM-dependent methyltransferase	Rv0089	7	0	0	7	0	0.5714	59.25	NE
MMAR_RS01205	MMAR_0245	crotonase	NA	7	0	0	7	0	0.7143	145.6	NE
MMAR_RS01210	MMAR_0246	hypothetical protein	Rv0090	6	0	0	6	0	0.6667	126	NE
MMAR_RS01215	MMAR_0247	thioesterase	NA	8	0	0	8	0	0.5	38.25	NE
MMAR_RS01220	MMAR_0248	NAD-dependent epimerase	NA	12	0	0	12	0	0.3333	165.75	NE
MMAR_RS01225	MMAR_0249	TetR family transcriptional regulator	NA	7	0	0	7	0	0.7143	74	NE
MMAR_RS01230	MMAR_0250	hypothetical protein	NA	15	0	0	15	0	0.8	165.67	NE
MMAR_RS01235	MMAR_0251	MTA/SAH nucleosidase	Rv0091	14	0	0	14	0	0.7857	181.82	NE
MMAR_RS01240	MMAR_0253	polyketide cyclase	NA	5	0	0	5	0	0.8	283.5	NE
MMAR_RS01245	MMAR_0254	oxidoreductase	NA	6	0	0	6	0	0.3333	205	NE
MMAR_RS01250	MMAR_0255	hypothetical protein	NA	32	0	0	32	0	0.7812	215.8	NE
MMAR_RS01255	MMAR_0256	peptide synthase	NA	51	0	0	51	0	0.5098	51.35	NE
MMAR_RS01260	MMAR_0257	hypothetical protein	Rv0100	4	0	0	4	0	0.75	40.33	NE
MMAR_RS01265	MMAR_0258	acyl-CoA synthetase	Rv0099	28	0	0	28	0	0.5357	125.13	NE
MMAR_RS01270	MMAR_0259	hypothetical protein	Rv0098	12	0	0	12	0	0.75	27.78	NE
MMAR_RS01275	MMAR_0260	dioxygenase	Rv0097	16	0	0	16	0	0.8125	96	NE
MMAR_RS01280	MMAR_0261	hypothetical protein	Rv0096	28	27	0	1	0	0.0357	107	ES
MMAR_RS01285	MMAR_0262	O-methyltransferase	NA	14	0	0	14	0	0.5	11	NE
MMAR_RS01290	MMAR_0263	hypothetical protein	Rv0093c	5	0	0	5	0	0.6	68.33	NE
MMAR_RS01295	MMAR_0264	carbonate dehydratase	Rv0092	17	0	0	17	0	0.4118	18.71	NE
MMAR_RS01300	MMAR_0265	RNA polymerase subunit sigma	NA	7	0	0	7	0	1	132.71	NE
MMAR_RS01305	MMAR_0266	hypothetical protein	NA	6	0	0	6	0	1	294.83	NE
MMAR_RS01310	MMAR_0267	membrane protein	Rv0102	32	24	8	0	0	0.0312	15	ES
MMAR_RS01315	MMAR_0268	heavy metal transporter	NA	3	1	0	2	0	0.3333	203	NE
MMAR_RS01320	MMAR_0269	carbonate dehydratase	Rv0103c	34	0	0	34	0	0.6176	128.81	NE
MMAR_RS01325	MMAR_0271	3-beta hydroxysteroid dehydrogenase	NA	11	0	0	11	0	0.6364	86.14	NE
MMAR_RS01330	MMAR_0272	cytochrome P450	NA	21	0	0	21	0	0.6667	166.14	NE
MMAR_RS01335	MMAR_0273	amidohydrolase	NA	28	0	0	28	0	0.5357	161.2	NE
MMAR_RS01340	MMAR_0274	cytochrome P450	NA	19	0	0	19	0	0.7895	166.2	NE
MMAR_RS01345	MMAR_0275	4-hydroxy-3-methylbut-2-en-1-yl diphosphate	NA	20	0	0	20	0	0.7	126.93	NE
MMAR_RS01350	MMAR_0276	1-deoxy-D-xylulose-5-phosphate synthase	Rv3379c	25	0	0	25	0	0.72	188.78	NE
MMAR_RS01355	MMAR_0277	4-hydroxy-3-methylbut-2-enyl diphosphate	Rv3382c	18	0	0	18	0	0.8333	215.47	NE
MMAR_RS01360	MMAR_0278	hypothetical protein	NA	22	0	0	22	0	0.9091	337.4	NE
MMAR_RS01365	MMAR_0279	hypothetical protein	NA	16	0	0	16	0	0.8125	563.15	NE
MMAR_RS01370	MMAR_0280	membrane protein	NA	21	0	0	21	0	0.8095	245.24	NE
MMAR_RS01375	MMAR_0281	cytochrome P450	NA	31	0	0	31	0	0.6774	126.05	NE
MMAR_RS01380	MMAR_0282	polyprenyl synthetase	Rv3383c	20	0	0	20	0	0.55	58.73	NE
MMAR_RS01390	MMAR_0283	cytochrome P450	NA	15	0	0	15	0	0.7333	179	NE
MMAR_RS01395	MMAR_0284	phospholipase C	NA	28	0	0	28	0	0.8214	511.83	NE
MMAR_RS01400	MMAR_0285	hypothetical protein	Rv0104	15	0	0	15	0	0.7333	200	NE
MMAR_RS01405	MMAR_0286	cyclase	Rv1900c	13	0	0	13	0	0.8462	93.27	NE
MMAR_RS01410	MMAR_0287	TetR family transcriptional regulator	NA	10	0	0	10	0	0.9	899.44	NE
MMAR_RS01415	MMAR_0288	hypothetical protein	NA	17	0	0	17	0	0.9412	137.25	NE
MMAR_RS01420	MMAR_0289	30S ribosomal protein S18	Rv2055c	3	0	0	3	0	1	34.67	NE
MMAR_RS01425	MMAR_0290	30S ribosomal protein S14	Rv2056c	5	0	0	5	0	0.8	61	NE
MMAR_RS01430	MMAR_0291	50S ribosomal protein L33	Rv2057c	3	0	0	3	0	1	711.33	NE
MMAR_RS01435	MMAR_0292	50S ribosomal protein L28	Rv0105c	4	0	0	4	0	1	312.25	NE
MMAR_RS01440	MMAR_0293	hypothetical protein	NA	8	0	0	8	0	0.625	60.4	NE
MMAR_RS01445	MMAR_0294	50S ribosomal protein L31	NA	6	0	0	6	0	0.6667	109.5	NE
MMAR_RS01450	MMAR_0295	epimerase	NA	15	0	0	15	0	0.4667	265.86	NE
MMAR_RS01455	MMAR_0296	acyl-CoA synthetase	NA	17	0	0	17	0	0.7647	173.31	NE
MMAR_RS01460	MMAR_0297	haloacid dehalogenase	NA	30	0	0	30	0	0.7	131.67	NE
MMAR_RS01465	MMAR_0298	hypothetical protein	Rv0108c	3	0	0	3	0	1	503.67	NE
MMAR_RS01470	MMAR_0299	hypothetical protein	Rv0109	17	0	0	17	0	0.7059	532.67	NE
MMAR_RS01475	MMAR_0300	membrane protein	NA	18	0	0	18	0	0.8889	530.88	NE
MMAR_RS01480	MMAR_0301	hypothetical protein	NA	9	0	0	9	0	0.6667	238.33	NE
MMAR_RS01485	MMAR_0302	oxidoreductase	NA	10	0	0	10	0	0.8	192.62	NE
MMAR_RS01490	MMAR_0303	acyl-CoA synthetase	NA	17	0	0	17	0	0.5882	62.5	NE
MMAR_RS01495	MMAR_0304	GntR family transcriptional regulator	NA	13	0	0	13	0	0.6923	175.78	NE
MMAR_RS01500	MMAR_0305	gluconolaconase	NA	19	0	0	19	0	0.5789	84.45	NE
MMAR_RS01505	MMAR_0306	oxidoreductase	NA	6	0	0	6	0	0.8333	151.2	NE
MMAR_RS01510	MMAR_0307	(2Fe-2S)-binding protein	NA	20	0	0	20	0	0.7	95.43	NE
MMAR_RS01515	MMAR_0308	luciferase	NA	18	0	0	18	0	0.7222	72	NE
MMAR_RS01520	MMAR_0309	monooxygenase	NA	42	0	0	42	0	0.7619	244.56	NE
MMAR_RS01525	MMAR_0310	short-chain dehydrogenase	NA	11	0	0	11	0	0.9091	147.5	NE
MMAR_RS01530	MMAR_0311	hypothetical protein	NA	24	0	0	24	0	0.8333	168.6	NE
MMAR_RS01535	MMAR_0312	membrane protein	Rv0111	30	0	0	30	0	0.7667	97.52	NE
MMAR_RS01540	MMAR_0313	O-methyltransferase	NA	10	0	0	10	0	1	412	NE
MMAR_RS01545	MMAR_0314	hypothetical protein	NA	7	0	0	7	0	0.8571	275.17	NE
MMAR_RS01550	MMAR_0315	manganese transporter	NA	28	0	0	28	0	0.7857	165.77	NE
MMAR_RS01555	MMAR_0316	membrane protein	NA	15	0	0	15	0	0.8667	242.77	NE
MMAR_RS01565	MMAR_0318	oxalyl-CoA decarboxylase	Rv0118c	22	0	0	22	0	0.6818	58.33	NE
MMAR_RS01570	MMAR_0319	acyl-CoA synthetase	NA	11	0	0	11	0	0.6364	28.43	NE
MMAR_RS01575	MMAR_0320	hypothetical protein	NA	5	0	0	5	0	0.8	262.75	NE
MMAR_RS01580	MMAR_0321	elongation factor G	Rv0120c	26	0	0	26	0	0.6923	147.33	NE
MMAR_RS01585	MMAR_0322	PPOX class F420-dependent enzyme	Rv0121c	6	0	0	6	0	0.8333	85.6	NE
MMAR_RS01590	MMAR_0323	dioxygenase	NA	11	0	0	11	0	0.6364	436.14	NE
MMAR_RS01595	MMAR_0324	serine protease	Rv0125	7	0	0	7	0	0.7143	474.2	NE
MMAR_RS01600	MMAR_0325	trehalose synthase	Rv0126	32	0	0	32	0	0.9375	378.5	NE
MMAR_RS01605	MMAR_0326	maltokinase	Rv0127	19	0	0	19	0	0.9474	73.44	NE
MMAR_RS01610	MMAR_0327	membrane protein	Rv0128	7	0	0	7	0	0.8571	144	NE
MMAR_RS01615	MMAR_0328	hypothetical protein	Rv0129c	19	0	0	19	0	1	279.21	NE
MMAR_RS01620	MMAR_0329	phosphodiesterase	NA	13	0	0	13	0	0.5385	322.71	NE
MMAR_RS01625	MMAR_0330	enoyl-CoA hydratase	Rv0130	6	0	0	6	0	0.8333	19.6	NE
MMAR_RS01630	MMAR_0331	acyl-CoA dehydrogenase	Rv0131c	17	0	0	17	0	0.7647	76.62	NE
MMAR_RS01635	MMAR_0332	acetyltransferase	Rv0133	10	0	0	10	0	0.8	79.88	NE
MMAR_RS01640	MMAR_0333	hypothetical protein	NA	13	0	0	13	0	0.7692	217.3	NE
MMAR_RS01645	MMAR_0334	TetR family transcriptional regulator	NA	8	0	0	8	0	0.625	28.4	NE
MMAR_RS01650	MMAR_0335	oxidoreductase	NA	15	0	0	15	0	0.6667	205.6	NE
MMAR_RS01655	MMAR_0336	fatty acid desaturase	NA	17	0	0	17	0	0.6471	491.73	NE
MMAR_RS01660	MMAR_0337	cyclase	NA	4	0	0	4	0	1	66.25	NE
MMAR_RS01665	MMAR_0338	coenzyme F420-dependent oxidoreductase	NA	17	0	0	17	0	0.8824	135.93	NE
MMAR_RS01670	MMAR_0339	hypothetical protein	NA	14	0	0	14	0	0.7857	291.27	NE
MMAR_RS01675	MMAR_0340	TetR family transcriptional regulator	NA	5	0	0	5	0	0.4	33	NE
MMAR_RS01680	MMAR_0341	hypothetical protein	NA	18	0	0	18	0	0.7778	207.29	NE
MMAR_RS01685	MMAR_0342	epoxide hydrolase	Rv0134	13	0	0	13	0	0.5385	210.14	NE
MMAR_RS01690	MMAR_0343	zinc-binding dehydrogenase	NA	12	0	0	12	0	0.5	163.33	NE
MMAR_RS01695	MMAR_0344	hypothetical protein	NA	1	0	0	1	0	1	117	NE
MMAR_RS01700	MMAR_0345	TetR family transcriptional regulator	Rv0135c	7	0	0	7	0	0.8571	162.67	NE
MMAR_RS01705	MMAR_0346	cytochrome P450	Rv0136	14	0	0	14	0	0.8571	185.67	NE
MMAR_RS01710	MMAR_0347	peptide methionine sulfoxide reductase MsrA	Rv0137c	12	0	0	12	0	0.6667	264	NE
MMAR_RS01715	MMAR_0348	polyketide cyclase	Rv0138	6	0	0	6	0	1	448	NE
MMAR_RS01720	MMAR_0349	NAD-dependent dehydratase	Rv0139	14	0	0	14	0	0.8571	173	NE
MMAR_RS01725	MMAR_0350	hypothetical protein	Rv0140	11	0	0	11	0	1	195.18	NE
MMAR_RS01730	MMAR_0351	hypothetical protein	Rv0141c	7	0	0	7	0	1	280.71	NE
MMAR_RS01735	MMAR_0352	DNA glycosylase	Rv0142	6	0	0	6	0	0.3333	93.5	NE
MMAR_RS01740	MMAR_0353	putative transmembrane protein	Rv0143c	20	0	0	20	0	0.85	140.59	NE
MMAR_RS01745	MMAR_0354	short-chain dehydrogenase	NA	18	0	0	18	0	0.9444	204.53	NE
MMAR_RS01750	MMAR_0355	TetR family transcriptional regulator	Rv0144	6	0	0	6	0	1	173	NE
MMAR_RS01755	MMAR_0356	S-adenosyl-L-methionine-dependent	Rv0145	13	0	0	13	0	0.9231	242.83	NE
MMAR_RS01760	MMAR_0357	S-adenosyl-L-methionine-dependent	NA	11	0	0	11	0	0.8182	340	NE
MMAR_RS01765	MMAR_0358	SAM-dependent methyltransferase	NA	12	0	0	12	0	0.5833	304.29	NE
MMAR_RS01770	MMAR_0359	aldehyde dehydrogenase	Rv0147	17	0	0	17	0	0.9412	173.44	NE
MMAR_RS01775	MMAR_0360	serine/threonine protein kinase	NA	12	1	0	11	0	0.6667	107.62	NE
MMAR_RS01780	MMAR_0361	quinone oxidoreductase	Rv0149	15	14	0	1	0	0.1333	4	ES
MMAR_RS01785	MMAR_0362	hypothetical protein	NA	6	0	0	6	0	1	363.33	NE
MMAR_RS01790	MMAR_0363	hypothetical protein	NA	12	0	0	12	0	0.8333	307.1	NE
MMAR_RS01795	MMAR_0364	hypothetical protein	NA	4	0	0	4	0	0.75	293	NE
MMAR_RS01800	MMAR_0365	protein kinase	NA	43	0	0	43	0	0.6977	192.23	NE
MMAR_RS01805	MMAR_0366	protein kinase	NA	37	0	0	37	0	0.8378	237.16	NE
MMAR_RS01810	MMAR_0367	thioesterase	NA	14	0	0	14	0	0.7857	284.45	NE
MMAR_RS01815	MMAR_0368	non-ribosomal peptide synthetase	NA	131	0	0	131	0	0.8244	299.8	NE
MMAR_RS01820	MMAR_0369	PE family protein	NA	35	0	0	35	0	0.9714	403.5	NE
MMAR_RS01825	MMAR_0370	PE family protein	NA	36	0	0	36	0	0.9167	316.94	NE
MMAR_RS01830	MMAR_0371	PE family protein	NA	37	0	0	36	1	0.7568	277.64	NE
MMAR_RS01835	MMAR_0372	PE family protein	Rv0151c	35	0	0	0	35	0.8571	490.97	GA
MMAR_RS01840	MMAR_0373	phosphotyrosine protein phosphatase	Rv0153c	10	0	0	0	10	1	394.8	GA
MMAR_RS01845	MMAR_0374	acyl-CoA dehydrogenase	NA	10	0	0	0	10	1	436.7	GA
MMAR_RS01850	MMAR_0375	hypothetical protein	NA	11	0	0	0	11	0.7273	222.88	GA
MMAR_RS01855	MMAR_0376	hypothetical protein	NA	8	0	0	0	8	0.875	267.43	GA
MMAR_RS01860	MMAR_0377	NAD(P) transhydrogenase subunit alpha	Rv0155	9	0	0	0	9	0.8889	132.75	GA
MMAR_RS01865	MMAR_0378	NAD(P) transhydrogenase subunit alpha	Rv0156	5	0	0	0	5	1	276.2	GA
MMAR_RS01870	MMAR_0379	NAD(P) transhydrogenase subunit beta	Rv0157	13	0	0	0	13	1	343.62	GA
MMAR_RS01875	MMAR_0381	TetR family transcriptional regulator	Rv0158	20	0	0	0	20	1	413.9	GA
MMAR_RS01880	MMAR_0382	PE-PGRS family protein	NA	33	0	0	0	33	0.7879	1397.15	GA
MMAR_RS01885	MMAR_0383	PE family protein	Rv0159c	40	0	0	0	40	0.975	804.51	GA
MMAR_RS01890	MMAR_0384	PE family protein	Rv0160c	37	0	0	0	37	0.8649	589.19	GA
MMAR_RS01895	MMAR_0385	alpha/beta hydrolase	NA	15	0	0	15	0	0.5333	113	NE
MMAR_RS01900	MMAR_0386	diacylglycerol kinase	NA	18	0	0	18	0	0.8333	285.73	NE
MMAR_RS01905	MMAR_0387	3-alpha-hydroxysteroid dehydrogenase	NA	8	0	0	8	0	0.75	121.83	NE
MMAR_RS01910	MMAR_0388	oxidoreductase	Rv0161	13	0	0	13	0	0.6923	103.78	NE
MMAR_RS01915	MMAR_0389	TetR family transcriptional regulator	NA	8	0	0	8	0	0.5	21.25	NE
MMAR_RS01920	MMAR_0390	thioesterase	NA	7	0	0	7	0	0.7143	251.2	NE
MMAR_RS01925	MMAR_0391	gluconolactonase	NA	9	0	0	9	0	0.7778	119.86	NE
MMAR_RS01930	MMAR_0392	acyl-CoA thioesterase	NA	8	0	0	8	0	1	62	NE
MMAR_RS01935	MMAR_0393	F420-dependent oxidoreductase	NA	10	0	0	10	0	0.7	103	NE
MMAR_RS01940	MMAR_0394	hypothetical protein	NA	14	0	0	14	0	0.7857	50.73	NE
MMAR_RS01945	MMAR_0395	phosphotransferase	NA	23	0	0	23	0	0.6522	172.2	NE
MMAR_RS01950	MMAR_0396	CoA transferase	NA	11	0	0	11	0	0.6364	156.43	NE
MMAR_RS01955	MMAR_0397	hypothetical protein	NA	9	0	0	9	0	0.5556	47	NE
MMAR_RS01960	MMAR_0398	hypothetical protein	NA	15	0	0	15	0	0.7333	70.36	NE
MMAR_RS01965	MMAR_0399	cytochrome P450	NA	21	0	0	21	0	0.8095	93.71	NE
MMAR_RS01970	MMAR_0400	alcohol dehydrogenase	NA	11	0	0	11	0	0.5455	96	NE
MMAR_RS01975	MMAR_0401	aldolase	NA	11	0	0	11	0	0.3636	44	NE
MMAR_RS01980	MMAR_0402	oxidoreductase	NA	5	0	0	5	0	0.2	112	NE
MMAR_RS01985	MMAR_0403	monooxygenase	NA	29	0	0	29	0	0.7586	59.23	NE
MMAR_RS01990	MMAR_0404	alpha/beta hydrolase	NA	15	0	0	15	0	0.6	88.33	NE
MMAR_RS01995	MMAR_0405	zinc-type alcohol dehydrogenase	Rv0162c	9	0	0	9	0	0.8889	369	NE
MMAR_RS02000	MMAR_0406	4-hydroxybenzoyl-CoA thioesterase	Rv0163	6	0	0	6	0	1	393	NE
MMAR_RS02005	MMAR_0407	hypothetical protein	Rv0164	8	8	0	0	0	0	0	ES
MMAR_RS02010	MMAR_0408	GntR family transcriptional regulator	Rv0165c	8	0	0	0	8	0.875	413	GA
MMAR_RS02015	MMAR_0409	long-chain fatty acid--CoA ligase	Rv0166	26	0	0	7	19	0.7308	447.84	GA
MMAR_RS02020	MMAR_0410	ABC transporter permease	Rv0167	10	0	0	10	0	0.9	23	NE
MMAR_RS02025	MMAR_0411	ABC transporter permease	Rv0168	18	0	0	18	0	0.8889	55.69	NE
MMAR_RS02030	MMAR_0412	MCE-family protein Mce1A	NA	22	0	0	22	0	0.8636	109.74	NE
MMAR_RS02035	MMAR_0413	mammalian cell entry protein	Rv0170	14	0	0	14	0	0.9286	268.69	NE
MMAR_RS02040	MMAR_0414	mammalian cell entry protein	Rv0171	18	0	0	18	0	0.8889	112	NE
MMAR_RS02045	MMAR_0415	mammalian cell entry protein	Rv0172	21	0	0	21	0	0.8571	55.94	NE
MMAR_RS02050	MMAR_0416	mammalian cell entry protein	Rv0173	13	0	0	13	0	0.8462	59.82	NE
MMAR_RS02055	MMAR_0417	mammalian cell entry protein	Rv0174	23	0	0	23	0	0.8261	48.63	NE
MMAR_RS02060	MMAR_0418	Mce associated membrane protein	Rv0175	9	0	0	9	0	0.7778	27.57	NE
MMAR_RS02065	MMAR_0419	membrane protein	Rv0176	11	0	0	11	0	0.8182	18.22	NE
MMAR_RS02070	MMAR_0420	mammalian cell entry protein	Rv0177	9	0	0	9	0	0.7778	26.43	NE
MMAR_RS02075	MMAR_0421	mammalian cell entry protein	Rv0178	11	0	0	11	0	0.7273	40.12	NE
MMAR_RS02080	MMAR_0422	hypothetical protein	Rv0179c	16	0	0	16	0	0.875	326.14	NE
MMAR_RS02085	MMAR_0423	membrane protein	Rv0180c	23	0	0	23	0	1	147.35	NE
MMAR_RS02090	MMAR_0424	quercetin 2,3-dioxygenase	Rv0181c	9	0	0	9	0	0.7778	58.71	NE
MMAR_RS02095	MMAR_0425	hypothetical protein	NA	24	0	0	24	0	0.7917	249.32	NE
MMAR_RS02100	MMAR_0426	DNA-directed RNA polymerase sigma-70 factor	Rv0182c	15	0	0	15	0	0.8	289.08	NE
MMAR_RS02105	MMAR_0427	hydrolase	NA	16	0	0	16	0	0.9375	375.93	NE
MMAR_RS02110	MMAR_0428	hypothetical protein	Rv0184	9	0	0	9	0	0.8889	141.38	NE
MMAR_RS02115	MMAR_0429	hypothetical protein	Rv0185	4	0	0	4	0	0.75	146.33	NE
MMAR_RS02120	MMAR_0430	beta-glucosidase	Rv0186	29	0	0	29	0	0.5517	155.56	NE
MMAR_RS27755	MMAR_0431	hypothetical protein	NA	41	0	0	41	0	0.5854	73.96	NE
MMAR_RS02135	MMAR_0432	dihydroxy-acid dehydratase	Rv0189c	15	15	0	0	0	0	0	ES
MMAR_RS02140	MMAR_0433	hypothetical protein	Rv0190	4	0	0	4	0	0.75	102	NE
MMAR_RS02145	MMAR_0434	membrane protein	Rv0191	14	0	0	14	0	0.8571	202.42	NE
MMAR_RS02150	MMAR_0435	hypothetical protein	Rv0192	10	0	0	10	0	0.9	334.78	NE
MMAR_RS02155	MMAR_0436	TetR family transcriptional regulator	Rv0196	7	0	0	7	0	0.7143	210.8	NE
MMAR_RS02160	MMAR_0437	molybdopterin oxidoreductase	Rv0197	30	0	0	30	0	0.7333	103.14	NE
MMAR_RS02165	MMAR_0438	peptidase M13	Rv0198c	33	0	0	33	0	0.8788	208.72	NE
MMAR_RS02170	MMAR_0439	membrane protein	Rv0199	6	0	0	6	0	0.3333	162	NE
MMAR_RS02175	MMAR_0440	membrane protein	Rv0200	5	0	2	3	0	0.6	211.33	NE
MMAR_RS02180	MMAR_0441	hypothetical protein	Rv0201c	6	0	6	0	0	0	0	GD
MMAR_RS02185	MMAR_0442	membrane protein	Rv0202c	26	0	26	0	0	0.1538	7.5	GD
MMAR_RS02190	MMAR_0443	hypothetical protein	Rv0203	5	0	0	0	5	0.8	218.25	GA
MMAR_RS02195	MMAR_0444	membrane protein	Rv0204c	14	0	0	0	14	0.8571	106.08	GA
MMAR_RS02200	MMAR_0445	membrane protein	Rv0205	12	0	0	0	12	0.9167	1010.55	GA
MMAR_RS02205	MMAR_0446	membrane protein	Rv0206c	31	30	0	0	1	0.0323	275	ES
MMAR_RS02210	MMAR_0447	hypothetical protein	NA	7	0	0	7	0	0.8571	76	NE
MMAR_RS02215	MMAR_0448	tRNA (guanine-N(7)-)-methyltransferase	Rv0208c	15	14	0	1	0	0.0667	170	ES
MMAR_RS02220	MMAR_0449	hypothetical protein	Rv0209	9	0	0	0	9	0.6667	79.17	GA
MMAR_RS02225	MMAR_0450	hypothetical protein	Rv0210	10	0	0	0	10	0.5	1399.8	GA
MMAR_RS02230	MMAR_0451	phosphoenolpyruvate carboxykinase [GTP]	Rv0211	21	0	21	0	0	0.4762	5.4	GD
MMAR_RS02235	MMAR_0452	acyl-CoA synthetase	Rv0214	31	0	0	25	6	0.7742	340.17	NE
MMAR_RS02240	MMAR_0453	enoyl-CoA hydratase	NA	12	0	0	12	0	0.75	69	NE
MMAR_RS02245	MMAR_0454	hypothetical protein	NA	9	0	0	9	0	0.4444	108	NE
MMAR_RS02250	MMAR_0455	acyl-CoA dehydrogenase	Rv0215c	19	18	0	1	0	0.0526	51	ES
MMAR_RS02255	MMAR_0456	dehydratase	Rv0216	13	0	0	13	0	0.6154	107.75	NE
MMAR_RS02265	MMAR_0459	amidohydrolase	NA	6	0	0	6	0	1	61.83	NE
MMAR_RS02270	MMAR_0460	hypothetical protein	NA	5	0	0	5	0	0.8	121	NE
MMAR_RS02275	MMAR_0461	membrane protein	Rv0218	14	0	0	14	0	0.7857	118.73	NE
MMAR_RS02280	MMAR_0462	membrane protein	Rv0219	11	0	0	11	0	0.9091	112.8	NE
MMAR_RS02285	MMAR_0463	esterase	Rv0220	17	0	0	17	0	0.5882	94	NE
MMAR_RS02290	MMAR_0464	diacylglycerol O-acyltransferase	Rv0221	24	0	0	24	0	0.6667	85	NE
MMAR_RS02295	MMAR_0465	enoyl-CoA hydratase	Rv0222	6	0	0	6	0	0.3333	28.5	NE
MMAR_RS02300	MMAR_0466	long-chain-fatty-acid-CoA ligase	NA	20	0	0	20	0	0.7	92.29	NE
MMAR_RS02305	MMAR_0467	hypothetical protein	NA	1	0	0	1	0	1	254	NE
MMAR_RS02310	MMAR_0468	fatty-acid--CoA ligase	NA	34	0	0	34	0	0.5294	80.61	NE
MMAR_RS02315	MMAR_0469	peptide synthetase	NA	83	0	0	83	0	0.8434	231.26	NE
MMAR_RS02320	MMAR_0470	TetR family transcriptional regulator	NA	9	0	0	9	0	0.6667	153	NE
MMAR_RS02325	MMAR_0471	enoyl-CoA hydratase	NA	8	2	0	6	0	0.5	187.75	NE
MMAR_RS02330	MMAR_0472	aldehyde dehydrogenase	Rv0223c	16	0	0	16	0	0.875	223.71	NE
MMAR_RS02335	MMAR_0473	SAM-dependent methyltransferase	Rv0224c	12	11	0	1	0	0.0833	63	ES
MMAR_RS02340	MMAR_0474	glycosyl transferase	Rv0225	13	12	0	1	0	0.0769	92	ES
MMAR_RS02345	MMAR_0475	membrane protein	Rv0226c	20	18	0	2	0	0.1	300	ES
MMAR_RS02350	MMAR_0476	hypothetical protein	Rv0227c	19	18	0	1	0	0.0526	159	ES
MMAR_RS02355	MMAR_0477	acyltransferase	Rv0228	10	10	0	0	0	0	0	ES
MMAR_RS02360	MMAR_0478	hypothetical protein	Rv1818c	13	0	0	0	13	0.7692	100.6	GA
MMAR_RS02365	MMAR_0481	hypothetical protein	Rv2808	10	9	0	0	1	0.1	1551	ES
MMAR_RS02370	MMAR_0482	hypothetical protein	Rv1949c	21	0	0	0	21	1	511	GA
MMAR_RS02380	MMAR_0484	hypothetical protein	NA	8	0	0	0	8	0.5	399.5	GA
MMAR_RS02405	MMAR_0487	phosphotriesterase	Rv0230c	20	0	0	0	20	0.95	656.63	GA
MMAR_RS02410	MMAR_0488	acyl-CoA dehydrogenase	Rv0231	29	0	0	0	29	0.9655	632.57	GA
MMAR_RS02415	MMAR_0489	TetR family transcriptional regulator	Rv0232	11	0	0	1	10	0.9091	816.4	GA
MMAR_RS02420	MMAR_0490	succinate-semialdehyde dehydrogenase	Rv0234c	18	0	0	18	0	0.6667	180.08	NE
MMAR_RS02425	MMAR_0491	hypothetical protein	NA	18	0	0	18	0	0.8333	256.8	NE
MMAR_RS02430	MMAR_0492	hypothetical protein	Rv0834c	25	0	0	25	0	0.64	127.69	NE
MMAR_RS02435	MMAR_0493	membrane protein	Rv0235c	24	0	0	24	0	0.7917	172	NE
MMAR_RS02440	MMAR_0494	glycerophosphoryl diester phosphodiesterase	Rv0317c	5	0	0	5	0	0.6	87.33	NE
MMAR_RS02445	MMAR_0495	putative secreted protein	NA	10	0	0	10	0	0.8	361	NE
MMAR_RS02450	MMAR_0496	membrane protein	Rv0236c	42	38	0	4	0	0.0476	19.5	ES
MMAR_RS02455	MMAR_0498	hypothetical protein	NA	4	0	0	4	0	1	226.75	NE
MMAR_RS02460	MMAR_0499	beta-glucosidase	Rv0237	18	0	0	18	0	0.5556	135	NE
MMAR_RS02465	MMAR_0500	TetR family transcriptional regulator	Rv0238	11	0	0	11	0	0.8182	15.67	NE
MMAR_RS02470	MMAR_0501	chloride ion channel protein	NA	13	0	0	13	0	0.6154	128.88	NE
MMAR_RS02475	MMAR_0502	dehydratase	Rv0241c	15	0	0	15	0	0.6667	165.3	NE
MMAR_RS02480	MMAR_0503	3-ketoacyl-ACP reductase	Rv0242c	12	0	0	1	11	0.9167	535.91	GA
MMAR_RS02485	MMAR_0504	acetyl-CoA acetyltransferase	Rv0243	14	0	0	0	14	1	324.93	GA
MMAR_RS02490	MMAR_0505	butyryl-CoA dehydrogenase	Rv0244c	23	0	22	0	1	0.4783	39.27	GD
MMAR_RS02495	MMAR_0506	oxidoreductase	Rv0245	2	0	0	0	2	1	41	GA
MMAR_RS02505	MMAR_0508	membrane protein	Rv0246	14	0	0	0	14	0.7857	429.18	GA
MMAR_RS02510	MMAR_0510	fumarate reductase	Rv0247c	6	0	0	0	6	1	774.17	GA
MMAR_RS02515	MMAR_0511	succinate dehydrogenase	Rv0248c	23	0	0	0	23	1	729.43	GA
MMAR_RS02520	MMAR_0512	membrane protein	Rv0249c	35	0	0	0	35	0.8571	494.73	GA
MMAR_RS02525	MMAR_0513	hypothetical protein	Rv0250c	6	0	0	0	6	0.6667	590.5	GA
MMAR_RS02530	MMAR_0514	phosphonomutase	NA	5	0	0	5	0	1	142.6	NE
MMAR_RS02535	MMAR_0515	heat-shock protein Hsp20	Rv0251c	5	0	0	5	0	0.8	310.25	NE
MMAR_RS02540	MMAR_0516	nitrite reductase	Rv0252	36	0	0	36	0	0.5	91.22	NE
MMAR_RS02545	MMAR_0517	nitrite reductase	Rv0253	4	0	0	4	0	1	66.25	NE
MMAR_RS02550	MMAR_0518	hypothetical protein	Rv0258c	7	0	0	7	0	0.8571	190	NE
MMAR_RS02555	MMAR_0519	cobalamin biosynthesis protein CbiX	Rv0259c	7	0	0	7	0	0.5714	70.5	NE
MMAR_RS02560	MMAR_0520	uroporphyrinogen III synthetase	Rv0260c	19	0	0	19	0	0.5263	121.5	NE
MMAR_RS02565	MMAR_0521	MFS transporter	Rv0261c	25	0	0	25	0	0.6	152.4	NE
MMAR_RS02570	MMAR_0522	aminoglycoside 2'-N-acetyltransferase	Rv0262c	10	0	0	10	0	0.9	106.67	NE
MMAR_RS02575	MMAR_0523	allophanate hydrolase	Rv0263c	15	0	0	15	0	0.6667	184.2	NE
MMAR_RS02580	MMAR_0524	allophanate hydrolase	NA	14	0	0	14	0	0.7857	57.91	NE
MMAR_RS02585	MMAR_0525	iron ABC transporter substrate-binding protein	Rv0265c	6	0	0	6	0	0.6667	340.25	NE
MMAR_RS02590	MMAR_0526	nitrate transporter	Rv0267	19	0	0	0	19	0.8947	385.06	GA
MMAR_RS02595	MMAR_0527	hypothetical protein	Rv0269c	11	0	0	0	11	0.8182	257.67	GA
MMAR_RS02600	MMAR_0528	acyl-CoA synthetase	Rv0270	22	0	0	0	22	0.8636	321.95	GA
MMAR_RS02605	MMAR_0529	diacylglycerol O-acyltransferase	NA	24	0	0	0	24	0.7917	745.68	GA
MMAR_RS02610	MMAR_0530	acyl-CoA dehydrogenase	Rv0271c	35	0	0	35	0	0.6857	175.25	NE
MMAR_RS02615	MMAR_0531	2-hydroxyacid dehydrogenase	NA	10	0	0	10	0	0.5	85	NE
MMAR_RS02620	MMAR_0532	alpha/beta hydrolase	Rv0272c	19	0	0	19	0	0.5789	41.36	NE
MMAR_RS02625	MMAR_0533	TetR family transcriptional regulator	Rv0273c	12	0	0	12	0	0.9167	149.18	NE
MMAR_RS02630	MMAR_0534	glyoxalase	NA	9	0	0	9	0	0.6667	109.33	NE
MMAR_RS02635	MMAR_0535	hypothetical protein	NA	9	0	0	9	0	0.7778	193.43	NE
MMAR_RS02640	MMAR_0536	TetR family transcriptional regulator	Rv0275c	11	0	0	11	0	0.7273	218.25	NE
MMAR_RS02645	MMAR_0537	hypothetical protein	Rv0276	13	0	0	13	0	0.8462	329.09	NE
MMAR_RS02650	MMAR_0538	hypothetical protein	Rv0280	21	0	0	21	0	0.7619	328.38	NE
MMAR_RS02655	MMAR_0539	S-adenosyl-L-methionine-dependent	Rv0281	15	0	0	15	0	0.6	185.78	NE
MMAR_RS02660	MMAR_0541	type VII secretion AAA-ATPase EccA	Rv0282	25	25	0	0	0	0.12	1.33	ES
MMAR_RS02665	MMAR_0542	type VII secretion protein EccB	Rv0283	22	22	0	0	0	0	0	ES
MMAR_RS02670	MMAR_0543	type VII secretion protein EccC	Rv0284	41	40	0	1	0	0.0488	42.5	ES
MMAR_RS02675	MMAR_0544	cell motility protein	Rv0285	4	4	0	0	0	0	0	ES
MMAR_RS02680	MMAR_0545	hypothetical protein	Rv0286	21	20	1	0	0	0.0476	5	ES
MMAR_RS02685	MMAR_0546	type VII secretion system protein EsxS	Rv0287	3	0	3	0	0	0	0	GD
MMAR_RS02690	MMAR_0547	ESAT-6-like protein EsxH	Rv0288,Rv3019c	6	0	5	1	0	0.1667	48	GD
MMAR_RS02695	MMAR_0548	secretion protein EspG	Rv0289	9	0	0	9	0	0.1111	24	NE
MMAR_RS02700	MMAR_0549	type VII secretion integral membrane protein	Rv0290	15	15	0	0	0	0	0	ES
MMAR_RS02705	MMAR_0550	type VII secretion-associated serine protease	Rv0291	12	10	2	0	0	0.0833	17	ES
MMAR_RS02710	MMAR_0551	type VII secretion protein EccE	Rv0292	15	0	13	2	0	0.0667	41	GD
MMAR_RS02715	MMAR_0552	peptidase	Rv0293c	25	0	0	25	0	0.88	232.32	NE
MMAR_RS02720	MMAR_0553	trans-aconitate 2-methyltransferase	Rv0294	14	0	0	14	0	0.7143	135.6	NE
MMAR_RS02725	MMAR_0554	sulfatase	Rv0296c	28	0	0	28	0	0.6071	216.41	NE
MMAR_RS02730	MMAR_0555	oxidoreductase	Rv0306	4	0	0	4	0	1	403.5	NE
MMAR_RS02740	MMAR_0557	hypothetical protein	Rv0307c	9	0	0	9	0	0.4444	522.5	NE
MMAR_RS02745	MMAR_0558	membrane protein	Rv0308	9	0	0	9	0	0.5556	16.8	NE
MMAR_RS02750	MMAR_0559	hypothetical protein	Rv0309	11	0	0	11	0	0.7273	116.38	NE
MMAR_RS02755	MMAR_0560	bile acid 7-alpha dehydratase	Rv0310c	12	0	0	12	0	0.6667	131.62	NE
MMAR_RS02760	MMAR_0561	hypothetical protein	Rv0311	13	0	0	13	0	0.3846	178.8	NE
MMAR_RS02765	MMAR_0562	hypothetical protein	Rv0312	22	0	0	22	0	0.2727	120	NE
MMAR_RS02770	MMAR_0563	hypothetical protein	NA	15	0	0	15	0	0.6	132.33	NE
MMAR_RS02775	MMAR_0564	hypothetical protein	Rv0313	4	0	0	4	0	0.75	248.67	NE
MMAR_RS02780	MMAR_0565	membrane protein	Rv0314c	13	0	0	13	0	0.6154	132.25	NE
MMAR_RS02785	MMAR_0566	NADP-dependent oxidoreductase	NA	21	0	0	21	0	0.7143	166.93	NE
MMAR_RS02790	MMAR_0567	beta-1,3-glucanase	Rv0315	13	0	0	13	0	0.9231	342.5	NE
MMAR_RS02795	MMAR_0568	muconolactone delta-isomerase	Rv0316	2	0	0	2	0	0.5	19	NE
MMAR_RS02800	MMAR_0569	phosphoesterase	NA	12	0	0	12	0	0.5	144	NE
MMAR_RS02805	MMAR_0570	xylulokinase	NA	18	0	0	18	0	0.5	82.22	NE
MMAR_RS02810	MMAR_0571	mannitol 2-dehydrogenase	NA	21	0	0	21	0	0.7143	96.47	NE
MMAR_RS02815	MMAR_0572	hypothetical protein	Rv0124,Rv1396c,Rv2162c	13	0	0	13	0	0.5385	45.14	NE
MMAR_RS02820	MMAR_0573	hypothetical protein	NA	17	0	0	17	0	0.7059	177.58	NE
MMAR_RS02825	MMAR_0574	hypothetical protein	NA	13	0	0	13	0	0.9231	199.83	NE
MMAR_RS02830	MMAR_0575	hypothetical protein	NA	3	0	0	3	0	1	159	NE
MMAR_RS02835	MMAR_0576	steroid monooxygenase	NA	40	0	0	40	0	0.7	171.46	NE
MMAR_RS02840	MMAR_0577	transporter	NA	16	0	0	16	0	1	246.94	NE
MMAR_RS02845	MMAR_0578	2-epi-5-epi-valiolone synthase	NA	18	0	0	18	0	0.6667	216.33	NE
MMAR_RS02850	MMAR_0579	oxidoreductase	NA	10	0	0	10	0	0.9	241.44	NE
MMAR_RS02855	MMAR_0580	hydrolase	NA	5	0	0	5	0	0.8	144.25	NE
MMAR_RS02860	MMAR_0581	glucose kinase	NA	7	0	0	7	0	0.5714	51	NE
MMAR_RS02865	MMAR_0582	dehydrogenase	NA	6	0	0	6	0	0.3333	27.5	NE
MMAR_RS02870	MMAR_0583	epimerase	NA	10	0	0	10	0	0.7	129.29	NE
MMAR_RS02875	MMAR_0584	SAM-dependent methyltransferase	NA	18	0	0	18	0	0.9444	265.41	NE
MMAR_RS02880	MMAR_0585	hypothetical protein	NA	7	0	0	7	0	1	470.29	NE
MMAR_RS02885	MMAR_0586	hypothetical protein	NA	24	0	0	24	0	1	366.54	NE
MMAR_RS02895	MMAR_0587	oxidoreductase	NA	10	0	0	10	0	0.9	142.78	NE
MMAR_RS02900	MMAR_0589	resolvase	NA	13	0	0	13	0	0.7692	218	NE
MMAR_RS27770	MMAR_0592	hypothetical protein	NA	4	0	0	4	0	1	1284	NE
MMAR_RS02920	MMAR_0595	membrane protein	Rv0318c	4	0	0	4	0	1	303.75	NE
MMAR_RS02925	MMAR_0596	MFS transporter	Rv1672c	19	0	0	19	0	0.7368	421.21	NE
MMAR_RS02930	MMAR_0597	hypothetical protein	NA	6	0	0	6	0	1	111.5	NE
MMAR_RS02935	MMAR_0598	pyrrolidone-carboxylate peptidase	Rv0319	8	0	0	8	0	0.75	164.17	NE
MMAR_RS02940	MMAR_0599	hypothetical protein	Rv0320	11	0	0	11	0	0.8182	605.44	NE
MMAR_RS02945	MMAR_0600	deoxycytidine triphosphate deaminase	Rv0321	9	0	0	9	0	0.7778	466.86	NE
MMAR_RS02950	MMAR_0601	hypothetical protein	NA	11	0	0	11	0	0.7273	326.62	NE
MMAR_RS02955	MMAR_0602	hypothetical protein	NA	15	0	0	15	0	0.5333	300.88	NE
MMAR_RS02960	MMAR_0603	UDP-glucose 6-dehydrogenase	Rv0322	19	0	0	19	0	0.5789	83.55	NE
MMAR_RS02965	MMAR_0604	hypothetical protein	Rv0332	4	0	0	4	0	0.75	105.33	NE
MMAR_RS02970	MMAR_0605	hypothetical protein	Rv0333	2	0	0	2	0	1	40.5	NE
MMAR_RS02975	MMAR_0606	glucose-1-phosphate thymidylyltransferase	Rv0334	18	18	0	0	0	0	0	ES
MMAR_RS02980	MMAR_0607	hypothetical protein	NA	19	0	0	19	0	0.5789	95.18	NE
MMAR_RS02985	MMAR_0608	hypothetical protein	Rv1818c	18	0	0	18	0	0.6111	156.27	NE
MMAR_RS02990	MMAR_0609	hypothetical protein	NA	44	0	0	44	0	0.6364	102.79	NE
MMAR_RS02995	MMAR_0610	aminotransferase AlaT	Rv0337c	18	16	0	2	0	0.1111	395.5	ES
MMAR_RS03000	MMAR_0611	FeS-binding protein	Rv0338c	29	26	0	3	0	0.1034	7.67	ES
MMAR_RS03005	MMAR_0612	transcriptional regulator	Rv0339c	25	0	0	25	0	0.64	101.69	NE
MMAR_RS03010	MMAR_0613	hypothetical protein	Rv0340	8	0	0	8	0	0.125	107	NE
MMAR_RS03030	MMAR_0615	isoniazid-inducible protein iniA	Rv0342	15	0	0	15	0	0.6667	120.6	NE
MMAR_RS03035	MMAR_0616	isoniazid-inducible protein iniC	Rv0343	14	0	0	14	0	0.4286	130.67	NE
MMAR_RS03040	MMAR_0617	molecular chaperone	NA	27	0	0	27	0	0.5185	606.71	NE
MMAR_RS03050	MMAR_0619	hypothetical protein	NA	7	0	0	7	0	0.7143	28.8	NE
MMAR_RS03055	MMAR_0620	hypothetical protein	Rv0344c	5	0	0	5	0	1	242.2	NE
MMAR_RS03060	MMAR_0621	(2Fe-2S)-binding protein	NA	7	0	0	7	0	0.5714	141.5	NE
MMAR_RS03065	MMAR_0622	carbon-monoxide dehydrogenase	NA	16	10	0	6	0	0.4375	29.57	ES
MMAR_RS03070	MMAR_0623	xanthine dehydrogenase	NA	43	0	0	43	0	0.6047	75.69	NE
MMAR_RS03075	MMAR_0624	molybdopterin-guanine dinucleotide biosynthesis	Rv0345	10	0	0	10	0	0.7	114.57	NE
MMAR_RS03080	MMAR_0625	PE-PGRS family protein	Rv1214c,Rv3650	5	0	0	5	0	0.8	421.5	NE
MMAR_RS03085	MMAR_0627	L-asparagine permease	Rv0346c	24	0	0	24	0	0.9167	475.91	NE
MMAR_RS03090	MMAR_0628	oxidoreductase	NA	17	0	0	17	0	0.8235	467.86	NE
MMAR_RS03095	MMAR_0629	short-chain dehydrogenase	NA	6	0	0	6	0	0.8333	51	NE
MMAR_RS03100	MMAR_0630	transcriptional regulator	NA	6	0	0	6	0	1	76.17	NE
MMAR_RS03110	MMAR_0631	potassium-transporting ATPase subunit A	Rv1029	16	0	0	16	0	0.875	396.5	NE
MMAR_RS03115	MMAR_0632	potassium-transporting ATPase subunit B	Rv1030	17	0	0	17	0	0.7059	282.17	NE
MMAR_RS03120	MMAR_0633	K+-transporting ATPase subunit C	NA	7	0	0	7	0	0.5714	106.75	NE
MMAR_RS03125	MMAR_0634	histidine kinase	Rv1028c	24	0	0	24	0	0.5	162.33	NE
MMAR_RS03130	MMAR_0635	two-component system response regulator	Rv1027c	8	0	0	8	0	0.625	111.8	NE
MMAR_RS27775	MMAR_0636	hypothetical protein	NA	13	0	0	13	0	0.8462	270.55	NE
MMAR_RS03140	MMAR_0637	molecular chaperone DnaK	Rv0350	17	17	0	0	0	0	0	ES
MMAR_RS03145	MMAR_0638	co-chaperone GrpE	Rv0351	8	1	7	0	0	0.25	3.5	GD
MMAR_RS03150	MMAR_0639	molecular chaperone DnaJ	Rv0352	14	0	12	0	2	0.2143	48.33	GD
MMAR_RS03155	MMAR_0640	MerR family transcriptional regulator	Rv0353	3	0	0	0	3	1	49.33	GA
MMAR_RS03160	MMAR_0641	PPE family protein	Rv3347c	96	0	0	0	96	0.9375	491.94	GA
MMAR_RS03165	MMAR_0642	PPE family protein	Rv0355c	149	0	0	96	53	0.8591	388.85	NE
MMAR_RS03180	MMAR_0643	aldose 1-epimerase	NA	14	0	0	14	0	0.7857	80.09	NE
MMAR_RS03185	MMAR_0644	monooxygenase	Rv0385	19	19	0	0	0	0.1053	1	ES
MMAR_RS03190	MMAR_0645	chaperone protein ClpB	Rv0384c	23	0	0	23	0	0.8261	106.79	NE
MMAR_RS03195	MMAR_0646	enoyl-CoA hydratase	NA	10	0	0	10	0	0.7	153.57	NE
MMAR_RS03200	MMAR_0647	hypothetical protein	Rv0383c	10	0	0	10	0	0.3	336	NE
MMAR_RS03205	MMAR_0648	short-chain dehydrogenase	NA	17	1	0	16	0	0.8824	247.33	NE
MMAR_RS03210	MMAR_0649	orotate phosphoribosyltransferase	Rv0382c	9	9	0	0	0	0	0	ES
MMAR_RS03215	MMAR_0650	hypothetical protein	Rv0381c	15	0	0	15	0	0.8	268.83	NE
MMAR_RS03220	MMAR_0651	RNA methyltransferase	Rv0380c	6	0	0	6	0	0.8333	54	NE
MMAR_RS03225	MMAR_0652	calcium dodecin	Rv0379	3	0	0	3	0	1	478.33	NE
MMAR_RS03230	MMAR_0653	LysR family transcriptional regulator	Rv0377	3	0	0	3	0	1	326.33	NE
MMAR_RS03235	MMAR_0654	hypothetical protein	Rv0376c	16	0	0	16	0	0.6875	91.64	NE
MMAR_RS03240	MMAR_0655	carbon monoxide dehydrogenase medium subunit	Rv0375c	12	0	0	12	0	0.75	301	NE
MMAR_RS03245	MMAR_0656	carbon monoxide dehydrogenase	Rv0374c	2	0	0	2	0	0.5	88	NE
MMAR_RS03250	MMAR_0657	carbon monoxide dehydrogenase	Rv0373c	35	0	0	35	0	0.7429	138.62	NE
MMAR_RS03255	MMAR_0658	hypothetical protein	Rv0372c	9	0	0	9	0	0.5556	28.2	NE
MMAR_RS03260	MMAR_0659	hypothetical protein	Rv0371c	13	0	0	13	0	0.3846	91.4	NE
MMAR_RS03265	MMAR_0660	oxidoreductase	Rv0370c	17	0	0	17	0	0.4118	41	NE
MMAR_RS03270	MMAR_0661	membrane oxidoreductase	NA	2	0	0	2	0	0.5	160	NE
MMAR_RS03275	MMAR_0662	VWA domain-containing protein	Rv0368c	12	0	0	12	0	0.8333	95.9	NE
MMAR_RS03280	MMAR_0663	ethanolamine ammonia-lyase small subunit	NA	9	0	0	9	0	0.4444	139.25	NE
MMAR_RS03285	MMAR_0664	ethanolamine ammonia-lyase	NA	19	0	0	15	4	0.8947	210	NE
MMAR_RS03290	MMAR_0665	ethanolamine transporter	NA	30	0	0	0	30	0.9333	658.39	GA
MMAR_RS03295	MMAR_0666	adenylate cyclase	NA	22	0	0	0	22	0.8636	400.16	GA
MMAR_RS03300	MMAR_0667	fructose-bisphosphate aldolase	Rv0365c	13	1	0	0	12	0.8462	671.73	GA
MMAR_RS03305	MMAR_0668	membrane protein	Rv0364	13	13	0	0	0	0	0	ES
MMAR_RS03310	MMAR_0669	fructose-bisphosphate aldolase	Rv0363c	17	17	0	0	0	0	0	ES
MMAR_RS03315	MMAR_0670	magnesium transporter	Rv0362	14	0	0	14	0	0.7857	353.18	NE
MMAR_RS03320	MMAR_0671	membrane protein	Rv0361	11	0	0	11	0	0.6364	162.43	NE
MMAR_RS03325	MMAR_0672	hypothetical protein	Rv0360c	7	0	0	7	0	0.7143	81.6	NE
MMAR_RS03330	MMAR_0673	hypothetical protein	Rv1597	11	0	0	11	0	0.9091	143.9	NE
MMAR_RS03335	MMAR_0676	sulfotransferase	NA	13	0	0	13	0	0.6923	62.33	NE
MMAR_RS03340	MMAR_0677	cation transporter	NA	12	0	0	12	0	0.6667	234.5	NE
MMAR_RS03345	MMAR_0678	membrane protein	Rv0359	10	0	0	10	0	0.9	174.78	NE
MMAR_RS03350	MMAR_0679	peptidase M50	Rv0358	12	0	0	12	0	0.5	14.67	NE
MMAR_RS03355	MMAR_0680	adenylosuccinate synthetase	Rv0357c	22	18	0	4	0	0.0455	15	ES
MMAR_RS03360	MMAR_0681	thioesterase	Rv0356c	9	0	0	9	0	0.5556	37.2	NE
MMAR_RS03370	MMAR_0684	hypothetical protein	NA	12	0	0	12	0	0.75	270.56	NE
MMAR_RS03375	MMAR_0685	PPE family protein	NA	17	0	0	17	0	0.7647	162.38	NE
MMAR_RS03380	MMAR_0686	phosphoribosylglycinamide formyltransferase	Rv0389	9	0	0	9	0	0.1111	18	NE
MMAR_RS03385	MMAR_0687	sulfurtransferase	Rv0390	6	0	0	6	0	0.8333	211.8	NE
MMAR_RS03390	MMAR_0688	O-succinylhomoserine sulfhydrylase	Rv0391	22	0	0	22	0	0.5	169	NE
MMAR_RS03395	MMAR_0689	NADH dehydrogenase	Rv0392c	16	0	0	16	0	0.75	222.42	NE
MMAR_RS03400	MMAR_0690	transporter	NA	17	0	0	17	0	0.7647	189.23	NE
MMAR_RS03405	MMAR_0691	hypothetical protein	NA	25	0	0	25	0	0.92	342.78	NE
MMAR_RS03410	MMAR_0692	gamma-butyrobetaine hydroxylase TauD	NA	15	0	0	15	0	0.8667	399.31	NE
MMAR_RS03415	MMAR_0693	aspartate decarboxylase PanD	NA	9	0	0	9	0	0.8889	249.5	NE
MMAR_RS03420	MMAR_0694	hypothetical protein	NA	23	0	0	23	0	0.9565	409.18	NE
MMAR_RS03425	MMAR_0695	hypothetical protein	Rv0398c	7	0	0	7	0	0.5714	683.5	NE
MMAR_RS03430	MMAR_0696	hypothetical protein	Rv0399c	25	0	0	25	0	0.92	543.39	NE
MMAR_RS03435	MMAR_0697	acyl-CoA dehydrogenase	NA	19	0	0	19	0	0.9474	311.33	NE
MMAR_RS03440	MMAR_0698	acyl-CoA dehydrogenase	NA	15	0	0	15	0	0.8	134.67	NE
MMAR_RS03445	MMAR_0699	membrane protein	Rv0401	5	0	0	5	0	0.6	134.33	NE
MMAR_RS03450	MMAR_0700	GNAT family acetyltransferase	NA	6	0	0	6	0	0.8333	81	NE
MMAR_RS03455	MMAR_0701	FMNH2-utilizing oxygenase	NA	15	0	0	15	0	0.6667	138.1	NE
MMAR_RS03460	MMAR_0702	luciferase	NA	15	0	0	15	0	0.6	88.89	NE
MMAR_RS03465	MMAR_0703	FMNH2-utilizing oxygenase	NA	26	0	0	26	0	0.3846	27	NE
MMAR_RS03470	MMAR_0704	membrane protein	Rv0402c	60	0	0	60	0	0.85	218.76	NE
MMAR_RS03475	MMAR_0705	membrane protein	Rv0403c	12	0	0	12	0	0.6667	436.38	NE
MMAR_RS03480	MMAR_0706	long-chain-fatty-acid--AMP ligase FadD30	Rv0404	56	0	0	56	0	0.625	309.03	NE
MMAR_RS03485	MMAR_0707	polyketide synthase	NA	97	37	0	60	0	0.5155	291.14	ES
MMAR_RS03490	MMAR_0708	MBL fold metallo-hydrolase	Rv0406c	12	0	0	12	0	0.75	62.22	NE
MMAR_RS03495	MMAR_0709	F420-dependent glucose-6-phosphate	Rv0407	16	0	16	0	0	0.4375	4.86	GD
MMAR_RS03500	MMAR_0710	phosphate acetyltransferase	Rv0408	38	21	17	0	0	0.2105	4.88	ES
MMAR_RS03505	MMAR_0711	acetate kinase	Rv0409	20	18	0	2	0	0.25	65.4	ES
MMAR_RS03510	MMAR_0712	hypothetical protein	NA	17	0	0	17	0	0.7059	192.33	NE
MMAR_RS03515	MMAR_0713	serine/threonine protein kinase	Rv0410c	34	0	0	34	0	0.7647	24	NE
MMAR_RS03520	MMAR_0714	ABC transporter substrate-binding protein	Rv0411c	9	0	0	9	0	0.7778	30.43	NE
MMAR_RS03525	MMAR_0715	hypothetical protein	Rv0412c	19	0	0	19	0	0.6316	21.17	NE
MMAR_RS03530	MMAR_0716	DNA mismatch repair protein MutT	Rv0413	4	0	0	4	0	0.5	81	NE
MMAR_RS03535	MMAR_0717	thiamine-phosphate synthase	Rv0414c	7	0	0	7	0	0	0	NE
MMAR_RS03540	MMAR_0718	glycine oxidase	Rv0415	12	12	0	0	0	0	0	ES
MMAR_RS03545	MMAR_0719	thiamine biosynthesis protein ThiS	Rv0416	1	1	0	0	0	0	0	ES
MMAR_RS03550	MMAR_0720	thiazole synthase	Rv0417	7	7	0	0	0	0	0	ES
MMAR_RS03555	MMAR_0721	hydrolase	NA	14	0	0	14	0	0.5	182	NE
MMAR_RS03560	MMAR_0722	hypothetical protein	NA	9	0	0	9	0	0.7778	286.43	NE
MMAR_RS03565	MMAR_0724	hypothetical protein	NA	5	0	0	5	0	0.8	425.75	NE
MMAR_RS03570	MMAR_0725	membrane protein	NA	7	0	0	7	0	1	369	NE
MMAR_RS03575	MMAR_0726	amidohydrolase	Rv0418	24	0	0	20	4	0.8333	624.5	NE
MMAR_RS03580	MMAR_0727	peptidase M28	NA	26	0	0	26	0	0.7308	158.58	NE
MMAR_RS03585	MMAR_0728	peptidase	Rv0419	26	0	0	26	0	0.7692	197.35	NE
MMAR_RS03590	MMAR_0729	membrane protein	NA	32	0	0	32	0	0.875	239.93	NE
MMAR_RS03595	MMAR_0730	cyclase	NA	13	0	0	13	0	0.8462	322.73	NE
MMAR_RS03600	MMAR_0731	membrane protein	Rv0420c	6	0	0	6	0	1	259	NE
MMAR_RS03605	MMAR_0732	membrane protein	NA	5	0	0	5	0	1	175.8	NE
MMAR_RS03615	MMAR_0733	alpha/beta hydrolase	Rv0421c	10	1	0	9	0	0.5	126	NE
MMAR_RS03620	MMAR_0734	phosphomethylpyrimidine kinase	Rv0422c	5	5	0	0	0	0	0	ES
MMAR_RS03625	MMAR_0735	phosphomethylpyrimidine synthase	Rv0423c	21	21	0	0	0	0.0476	2	ES
MMAR_RS03630	MMAR_0736	regulator	NA	10	0	0	10	0	0.7	176	NE
MMAR_RS03635	MMAR_0737	anti sigma factor antagonist	NA	4	0	0	4	0	0.75	180.33	NE
MMAR_RS03640	MMAR_0738	histidine kinase	NA	38	0	0	38	0	0.7632	211.34	NE
MMAR_RS03645	MMAR_0739	hypothetical protein	NA	4	0	0	4	0	0.75	496	NE
MMAR_RS03650	MMAR_0740	haloacid dehalogenase	Rv0425c	40	0	0	40	0	0.5	234.3	NE
MMAR_RS03655	MMAR_0741	membrane protein	NA	2	0	0	2	0	0.5	551	NE
MMAR_RS03660	MMAR_0742	exodeoxyribonuclease III	Rv0427c	13	0	0	13	0	0.6923	138.44	NE
MMAR_RS03665	MMAR_0743	hypothetical protein	NA	12	1	0	11	0	0.5833	41.43	NE
MMAR_RS03670	MMAR_0744	peptide deformylase	Rv0429c	10	10	0	0	0	0	0	ES
MMAR_RS03675	MMAR_0745	hypothetical protein	NA	3	0	0	3	0	0	0	NE
MMAR_RS03680	MMAR_0746	hypothetical protein	Rv0431	6	0	0	6	0	0.3333	10	NE
MMAR_RS03685	MMAR_0747	superoxide dismutase	Rv0432	9	0	0	9	0	0.8889	154.5	NE
MMAR_RS03690	MMAR_0748	carboxylate--amine ligase	Rv0433	16	0	0	16	0	0.875	199.43	NE
MMAR_RS03695	MMAR_0749	GntR family transcriptional regulator	NA	12	0	0	12	0	0.9167	687.36	NE
MMAR_RS03700	MMAR_0750	MFS transporter	NA	15	0	0	15	0	0.8	220	NE
MMAR_RS03705	MMAR_0751	ATP-dependent protease	NA	12	0	0	12	0	0.6667	87.12	NE
MMAR_RS03710	MMAR_0752	ATPase	Rv0435c	18	0	0	18	0	0.7778	295.93	NE
MMAR_RS03715	MMAR_0753	CDP-diacylglycerol--serine	Rv0436c	6	0	0	6	0	1	42.17	NE
MMAR_RS03720	MMAR_0754	phosphatidylserine decarboxylase	Rv0437c	10	0	0	10	0	0.8	164.25	NE
MMAR_RS03725	MMAR_0755	hypothetical protein	NA	18	0	0	18	0	0.7778	183.29	NE
MMAR_RS03730	MMAR_0756	molybdopterin molybdenumtransferase	Rv0438c	11	0	0	11	0	0.8182	548	NE
MMAR_RS03735	MMAR_0757	short-chain dehydrogenase	NA	14	0	0	14	0	0.7857	314.73	NE
MMAR_RS03740	MMAR_0758	cupin	NA	12	0	0	12	0	0.8333	587.7	NE
MMAR_RS03745	MMAR_0759	molecular chaperone GroEL	Rv0440	13	12	0	1	0	0.0769	3	ES
MMAR_RS03750	MMAR_0760	hypothetical protein	Rv0441c	5	0	0	5	0	1	87	NE
MMAR_RS03755	MMAR_0761	hypothetical protein	NA	21	0	0	21	0	0.7619	185	NE
MMAR_RS03760	MMAR_0762	amidohydrolase	NA	23	0	0	23	0	0.7826	314.06	NE
MMAR_RS03765	MMAR_0763	hypothetical protein	NA	8	0	0	8	0	0.875	243.14	NE
MMAR_RS03770	MMAR_0764	hypothetical protein	NA	9	0	0	9	0	0.8889	348.38	NE
MMAR_RS03775	MMAR_0765	anti-sigma-K factor RskA	Rv0444c	5	0	0	5	0	0.8	254.75	NE
MMAR_RS03780	MMAR_0766	ECF RNA polymerase sigma factor SigK	Rv0445c	12	0	0	12	0	0.9167	225.82	NE
MMAR_RS03785	MMAR_0767	membrane protein	Rv0446c	10	0	0	10	0	0.9	199.89	NE
MMAR_RS03790	MMAR_0768	cyclopropane-fatty-acyl-phospholipid synthase	NA	24	0	0	24	0	0.6667	310.25	NE
MMAR_RS03795	MMAR_0769	hypothetical protein	Rv0448c	19	0	0	19	0	0.8947	198.47	NE
MMAR_RS03800	MMAR_0770	amine oxidase	Rv0449c	22	0	0	22	0	0.8182	240.39	NE
MMAR_RS03805	MMAR_0771	membrane protein	Rv0450c	42	0	0	3	39	0.8571	692.61	GA
MMAR_RS03810	MMAR_0772	membrane protein	Rv0451c	9	0	0	0	9	0.8889	350	GA
MMAR_RS03815	MMAR_0773	transcriptional regulator	Rv0452	9	0	0	0	9	1	419.33	GA
MMAR_RS03820	MMAR_0774	membrane protein	NA	5	0	0	0	5	1	635.6	GA
MMAR_RS03825	MMAR_0775	hypothetical protein	NA	48	0	0	0	48	0.8958	358.44	GA
MMAR_RS03830	MMAR_0776	hypothetical protein	NA	3	0	0	0	3	1	429.67	GA
MMAR_RS03835	MMAR_0777	hypothetical protein	NA	13	12	0	0	1	0.0769	184	ES
MMAR_RS03840	MMAR_0778	enoyl-CoA hydratase	Rv0456c	15	0	0	15	0	0.8667	196.85	NE
MMAR_RS03845	MMAR_0779	prolyl oligopeptidase	Rv0457c	39	0	0	39	0	0.8205	226.56	NE
MMAR_RS03850	MMAR_0780	aldehyde dehydrogenase	Rv0458	27	0	0	27	0	0.8519	314.35	NE
MMAR_RS03855	MMAR_0781	hypothetical protein	Rv0459	8	0	0	8	0	0.75	285.33	NE
MMAR_RS03860	MMAR_0782	hypothetical protein	NA	2	0	0	2	0	1	262	NE
MMAR_RS03865	MMAR_0783	membrane protein	NA	13	0	0	13	0	0.7692	519.3	NE
MMAR_RS03870	MMAR_0784	8-amino-7-oxononanoate synthase	NA	37	0	0	37	0	0.7297	171.15	NE
MMAR_RS03875	MMAR_0785	dihydrolipoyl dehydrogenase	Rv0462	21	21	0	0	0	0	0	ES
MMAR_RS03880	MMAR_0786	membrane protein	Rv0463	7	0	0	0	7	1	730.57	GA
MMAR_RS03890	MMAR_0787	hypothetical protein	NA	32	6	0	14	12	0.5625	307.89	NE
MMAR_RS03895	MMAR_0789	4-carboxymuconolactone decarboxylase	Rv0464c	10	0	10	0	0	0.1	15	GD
MMAR_RS03900	MMAR_0790	transcriptional regulator	Rv0465c	28	0	5	23	0	0.7143	215.8	NE
MMAR_RS03905	MMAR_0791	acyl-ACP thioesterase	Rv0466	11	0	0	11	0	0.9091	457.8	NE
MMAR_RS03910	MMAR_0792	isocitrate lyase	Rv0467	15	0	15	0	0	0.0667	1	GD
MMAR_RS03915	MMAR_0793	3-hydroxybutyryl-CoA dehydrogenase	Rv0468	14	0	0	0	14	0.7143	611.5	GA
MMAR_RS03920	MMAR_0794	SAM-dependent methyltransferase	Rv0469	21	0	0	21	0	0.9048	159.05	NE
MMAR_RS03925	MMAR_0795	transposase	NA	18	18	0	0	0	0	0	ES
MMAR_RS03930	MMAR_0796	SAM-dependent methyltransferase	Rv0470c	15	0	0	0	15	1	855	GA
MMAR_RS03935	MMAR_0797	TetR family transcriptional regulator	Rv0472c	9	0	0	0	9	1	66.11	GA
MMAR_RS03940	MMAR_0798	membrane protein	Rv0473	8	0	0	2	6	0.875	385.14	GA
MMAR_RS03945	MMAR_0799	XRE family transcriptional regulator	Rv0474	8	0	0	8	0	0.875	138.57	NE
MMAR_RS03950	MMAR_0800	iron-regulated heparin-binding hemagglutinin	Rv0475	5	0	0	5	0	0.8	14.75	NE
MMAR_RS03955	MMAR_0801	membrane protein	NA	9	0	0	9	0	0.7778	211.43	NE
MMAR_RS03960	MMAR_0802	hypothetical protein	Rv0477	2	0	0	2	0	1	166	NE
MMAR_RS03965	MMAR_0803	deoxyribose-phosphate aldolase	Rv0478	5	0	0	5	0	0	0	NE
MMAR_RS03970	MMAR_0804	hypothetical protein	Rv0479c	6	0	0	6	0	0.1667	15	NE
MMAR_RS03975	MMAR_0805	hydrolase	Rv0480c	17	0	0	17	0	0.7059	415.42	NE
MMAR_RS27780	MMAR_0806	hypothetical protein	NA	70	10	0	60	0	0.4857	53.79	ES
MMAR_RS03990	MMAR_0807	hypothetical protein	Rv0481c	8	0	0	8	0	0.875	100.29	NE
MMAR_RS03995	MMAR_0808	UDP-N-acetylenolpyruvoylglucosamine reductase	Rv0482	16	15	0	0	1	0.0625	1049	ES
MMAR_RS04000	MMAR_0809	transpeptidase	Rv0483	26	0	0	1	25	1	571.12	GA
MMAR_RS04005	MMAR_0810	hypothetical protein	Rv0484c	10	0	0	9	1	0.9	408.33	NE
MMAR_RS04010	MMAR_0811	transcriptional regulatory protein	Rv0485	13	0	0	13	0	0.7692	68	NE
MMAR_RS04015	MMAR_0812	diguanylate cyclase	Rv0486	12	12	0	0	0	0.0833	3	ES
MMAR_RS04020	MMAR_0813	hypothetical protein	Rv0487	10	10	0	0	0	0.2	1	ES
MMAR_RS04025	MMAR_0814	2,3-bisphosphoglycerate-dependent	Rv0489	12	12	0	0	0	0	0	ES
MMAR_RS04030	MMAR_0815	phosphate regulon sensor protein PhoR	Rv0490	13	0	0	13	0	0.9231	69.33	NE
MMAR_RS04035	MMAR_0816	two-component system response regulator	Rv0491	7	0	0	7	0	0.7143	131.4	NE
MMAR_RS04040	MMAR_0817	oxidoreductase	Rv0492c	24	0	0	24	0	0.8333	119.15	NE
MMAR_RS04045	MMAR_0818	hypothetical protein	Rv0492A	5	0	0	5	0	0.8	139.75	NE
MMAR_RS04050	MMAR_0819	hypothetical protein	Rv0493c	9	0	0	9	0	0.7778	100.14	NE
MMAR_RS04055	MMAR_0820	GntR family transcriptional regulator	Rv0494	11	0	0	11	0	0.4545	58.2	NE
MMAR_RS04060	MMAR_0821	hypothetical protein	Rv0495c	10	0	0	10	0	0.8	60	NE
MMAR_RS04065	MMAR_0822	hypothetical protein	Rv0496	13	0	0	13	0	0.8462	72.45	NE
MMAR_RS04070	MMAR_0823	membrane protein	Rv0497	11	10	0	0	1	0.0909	55	ES
MMAR_RS04075	MMAR_0824	hypothetical protein	Rv0498	10	0	0	0	10	0.7	556.14	GA
MMAR_RS04080	MMAR_0825	hypothetical protein	Rv0499	6	3	0	0	3	0.5	117.33	GA
MMAR_RS04085	MMAR_0826	pyrroline-5-carboxylate reductase	Rv0500	12	10	0	0	2	0.1667	48.5	ES
MMAR_RS04090	MMAR_0827	DNA-binding protein	NA	7	0	0	0	7	0.8571	138.33	GA
MMAR_RS04095	MMAR_0829	hypothetical protein	Rv0501	25	0	0	0	25	0.84	745.43	GA
MMAR_RS04100	MMAR_0830	hypothetical protein	Rv0502	12	0	0	0	12	0.9167	320.09	GA
MMAR_RS04105	MMAR_0831	SAM-dependent methyltransferase	Rv0503c	19	0	0	0	19	0.9474	600.5	GA
MMAR_RS04110	MMAR_0832	hypothetical protein	NA	10	9	0	0	1	0.1	697	ES
MMAR_RS04115	MMAR_0833	hydrolase	Rv0505c	14	0	14	0	0	0.1429	6	GD
MMAR_RS04125	MMAR_0835	hypothetical protein	NA	16	0	0	16	0	0.8125	122.38	NE
MMAR_RS04130	MMAR_0836	acylaldehyde oxidase	NA	35	0	0	35	0	0.8286	253.34	NE
MMAR_RS04135	MMAR_0837	hypothetical protein	Rv1091,Rv1441c	19	0	0	19	0	0.7368	275.71	NE
MMAR_RS04140	MMAR_0838	hypothetical protein	NA	15	0	0	15	0	0.6667	337.9	NE
MMAR_RS04145	MMAR_0839	hypothetical protein	Rv0506	8	0	0	0	8	1	601.12	GA
MMAR_RS04150	MMAR_0840	hypothetical protein	Rv0507	47	0	0	18	29	0.766	496.03	GA
MMAR_RS04155	MMAR_0841	hypothetical protein	Rv0508	2	0	0	2	0	1	237	NE
MMAR_RS04160	MMAR_0842	glutamyl-tRNA reductase	Rv0509	12	12	0	0	0	0	0	ES
MMAR_RS04165	MMAR_0843	porphobilinogen deaminase	Rv0510	13	13	0	0	0	0	0	ES
MMAR_RS04170	MMAR_0844	uroporphyrin-III C-methyltransferase	NA	17	16	0	1	0	0.0588	16	ES
MMAR_RS04175	MMAR_0845	delta-aminolevulinic acid dehydratase	Rv0512	13	13	0	0	0	0	0	ES
MMAR_RS04180	MMAR_0846	membrane protein	Rv0513	6	0	0	6	0	1	229.17	NE
MMAR_RS04185	MMAR_0847	membrane protein	Rv0514	4	0	0	4	0	0.5	137.5	NE
MMAR_RS04190	MMAR_0851	non-ribosomal peptide synthetase	NA	475	152	53	270	0	0.4147	229.22	ES
MMAR_RS04195	MMAR_0852	cytochrome P450	NA	34	0	0	34	0	0.8235	405	NE
MMAR_RS04200	MMAR_0853	sulfate transporter	NA	3	0	0	3	0	0.6667	89.5	NE
MMAR_RS04205	MMAR_0854	acyltransferase	Rv0517	17	0	0	17	0	0.9412	408.94	NE
MMAR_RS04210	MMAR_0855	hypothetical protein	Rv0518	11	0	0	11	0	0.7273	334.75	NE
MMAR_RS04215	MMAR_0857	acyltransferase	NA	35	0	0	35	0	0.8857	159.77	NE
MMAR_RS04220	MMAR_0858	membrane protein	Rv0519c	11	0	0	11	0	0.8182	282.44	NE
MMAR_RS04225	MMAR_0859	universal stress protein	NA	7	0	0	7	0	0.8571	260.17	NE
MMAR_RS04230	MMAR_0860	ATPase	Rv1997	23	0	0	23	0	0.6957	370.56	NE
MMAR_RS04235	MMAR_0861	SAM-dependent methyltransferase	NA	36	0	0	36	0	0.5833	240.95	NE
MMAR_RS04240	MMAR_0862	gamma-aminobutyrate permease GabP	Rv0522	14	0	0	14	0	0.8571	283.58	NE
MMAR_RS04245	MMAR_0863	2-dehydropantoate 2-reductase	NA	7	0	0	7	0	0.5714	99.75	NE
MMAR_RS04250	MMAR_0864	mandelate racemase	NA	20	0	0	20	0	0.9	105.22	NE
MMAR_RS04255	MMAR_0866	hypothetical protein	Rv1670	8	0	0	8	0	0.875	250.14	NE
MMAR_RS04260	MMAR_0867	glutaredoxin	NA	4	0	0	4	0	0.75	149.33	NE
MMAR_RS04265	MMAR_0868	hypothetical protein	NA	14	0	0	14	0	0.7857	127.36	NE
MMAR_RS04270	MMAR_0869	amino acid permease	NA	19	0	0	19	0	0.9474	322.17	NE
MMAR_RS04275	MMAR_0870	glutamate-1-semialdehyde 2,1-aminomutase	Rv0524	16	16	0	0	0	0	0	ES
MMAR_RS04280	MMAR_0871	hypothetical protein	Rv0525	8	8	0	0	0	0	0	ES
MMAR_RS04285	MMAR_0872	alkyl hydroperoxide reductase	Rv0526	5	5	0	0	0	0	0	ES
MMAR_RS04290	MMAR_0873	cytochrome C biogenesis protein ResC	Rv0527	3	3	0	0	0	0	0	ES
MMAR_RS04295	MMAR_0874	cytochrome C biogenesis protein ResB	Rv0528	21	20	0	1	0	0.0476	105	ES
MMAR_RS04300	MMAR_0875	cytochrome C assembly protein	Rv0529	16	15	0	1	0	0.0625	54	ES
MMAR_RS04305	MMAR_0876	ATPase	Rv0530	19	0	0	19	0	0.7368	272.07	NE
MMAR_RS04310	MMAR_0878	membrane protein	Rv0531	6	0	0	6	0	0.3333	58	NE
MMAR_RS04315	MMAR_0879	3-oxoacyl-ACP synthase III	Rv0533c	15	0	0	15	0	0.8	309.42	NE
MMAR_RS04320	MMAR_0880	1,4-dihydroxy-2-naphthoate	Rv0534c	15	14	0	1	0	0.0667	69	ES
MMAR_RS04325	MMAR_0881	5'-methylthioadenosine phosphorylase	Rv0535	12	0	0	12	0	0.75	204	NE
MMAR_RS04330	MMAR_0882	NAD-dependent dehydratase	Rv0536	17	0	0	17	0	0.8235	211.71	NE
MMAR_RS04335	MMAR_0883	membrane protein	Rv0537c	26	0	0	26	0	0.8846	130.43	NE
MMAR_RS04340	MMAR_0884	hypothetical protein	Rv0538	20	0	0	20	0	0.8	184.94	NE
MMAR_RS04345	MMAR_0885	glycosyltransferase	Rv0539	7	0	0	7	0	0.4286	163	NE
MMAR_RS04350	MMAR_0886	hypothetical protein	Rv0540	4	0	1	3	0	0.75	241.67	NE
MMAR_RS04355	MMAR_0887	membrane protein	Rv0541c	12	0	12	0	0	0	0	GD
MMAR_RS04360	MMAR_0888	O-succinylbenzoic acid--CoA ligase	Rv0542c	10	0	10	0	0	0.1	61	GD
MMAR_RS04365	MMAR_0889	hypothetical protein	Rv0543c	5	0	4	1	0	0.6	62	GD
MMAR_RS04370	MMAR_0890	membrane protein	Rv0544c	6	0	0	6	0	1	540.67	NE
MMAR_RS04375	MMAR_0891	inorganic phosphate transporter	Rv0545c	13	0	0	13	0	0.9231	94.67	NE
MMAR_RS04380	MMAR_0892	glyoxalase	Rv0546c	6	0	0	6	0	0.8333	234	NE
MMAR_RS04385	MMAR_0893	hypothetical protein	NA	4	0	0	4	0	1	424.75	NE
MMAR_RS04390	MMAR_0894	short-chain dehydrogenase	Rv0547c	10	0	0	10	0	0.9	429.67	NE
MMAR_RS04395	MMAR_0895	crotonase	Rv0548c	13	11	0	2	0	0.1538	17.5	ES
MMAR_RS04400	MMAR_0896	hypothetical protein	NA	8	2	0	6	0	0.75	245.17	NE
MMAR_RS04405	MMAR_0897	acyl-CoA synthetase	Rv0551c	18	0	0	18	0	0.7222	221	NE
MMAR_RS04410	MMAR_0898	amidohydrolase	NA	17	1	0	16	0	0.6471	69.18	NE
MMAR_RS04415	MMAR_0899	o-succinylbenzoate synthase	Rv0553	11	9	0	2	0	0.1818	66	ES
MMAR_RS04420	MMAR_0900	non-heme bromoperoxidase BpoC	Rv0554	14	0	0	14	0	0.7857	105.18	NE
MMAR_RS04425	MMAR_0901	2-succinyl-5-enolpyruvyl-6-hydroxy-3-	Rv0555	15	14	0	1	0	0.0667	91	ES
MMAR_RS04430	MMAR_0902	membrane protein	Rv0556	9	0	0	9	0	0.2222	23	NE
MMAR_RS04435	MMAR_0903	GDP-mannose-dependent alpha-mannosyltransferase	Rv0557	11	0	0	11	0	0.6364	86.29	NE
MMAR_RS04445	MMAR_0905	hypothetical protein	Rv2267c	17	0	0	17	0	0.6471	136.64	NE
MMAR_RS04450	MMAR_0906	hypothetical protein	NA	23	0	0	23	0	0.6957	156.25	NE
MMAR_RS04455	MMAR_0907	demethylmenaquinone methyltransferase	Rv0558	10	10	0	0	0	0	0	ES
MMAR_RS04460	MMAR_0908	hypothetical protein	Rv0559c	8	0	0	8	0	1	267	NE
MMAR_RS04465	MMAR_0909	SAM-dependent methyltransferase	Rv0560c	7	0	0	7	0	1	174	NE
MMAR_RS04470	MMAR_0910	FAD-linked oxidoreductase	Rv0561c	15	0	0	15	0	0.6667	29.9	NE
MMAR_RS04475	MMAR_0911	geranylgeranyl pyrophosphate synthase	Rv0562	15	14	0	1	0	0.0667	76	ES
MMAR_RS04480	MMAR_0912	protease HtpX homolog	Rv0563	10	0	0	10	0	0.9	549.89	NE
MMAR_RS04485	MMAR_0913	transporter	NA	13	0	0	13	0	0.8462	165.64	NE
MMAR_RS04490	MMAR_0914	transporter	NA	19	0	0	19	0	0.6842	133.31	NE
MMAR_RS04495	MMAR_0915	glycerol-3-phosphate dehydrogenase GpdA1	Rv0564c	13	0	0	13	0	0.8462	275.27	NE
MMAR_RS04500	MMAR_0916	trypsin	NA	18	0	0	18	0	0.8333	287.93	NE
MMAR_RS04505	MMAR_0917	flavin-binding monooxygenase	Rv0565c	30	0	0	30	0	0.7333	134.23	NE
MMAR_RS04510	MMAR_0918	lantibiotic modifying enzyme	NA	37	0	0	37	0	0.7027	81.73	NE
MMAR_RS04515	MMAR_0919	acetyltransferase	NA	4	0	0	4	0	0.75	91.67	NE
MMAR_RS04520	MMAR_0920	hypothetical protein	Rv0566c	4	0	0	4	0	1	321.75	NE
MMAR_RS04530	MMAR_0921	cell division protein FtsX	NA	25	0	0	25	0	0.92	235.57	NE
MMAR_RS04535	MMAR_0922	ABC transporter	NA	5	0	0	5	0	0.8	110.25	NE
MMAR_RS04540	MMAR_0923	TetR family transcriptional regulator	NA	6	0	0	6	0	0.6667	112.25	NE
MMAR_RS04545	MMAR_0924	3-ketoacyl-ACP reductase	NA	7	0	0	7	0	0.7143	481.2	NE
MMAR_RS04550	MMAR_0925	peptidase	NA	9	0	0	9	0	0.6667	297.67	NE
MMAR_RS04555	MMAR_0926	hypothetical protein	Rv3558	27	0	0	27	0	0.8519	448.57	NE
MMAR_RS04560	MMAR_0927	hypothetical protein	NA	4	0	0	4	0	1	760.25	NE
MMAR_RS04565	MMAR_0928	cytochrome P450	NA	21	0	0	21	0	0.8571	280.89	NE
MMAR_RS04570	MMAR_0929	TetR family transcriptional regulator	NA	14	0	0	14	0	0.9286	309.92	NE
MMAR_RS04575	MMAR_0930	transcriptional regulator	NA	18	0	0	18	0	0.8333	349.53	NE
MMAR_RS04580	MMAR_0932	hypothetical protein	Rv1753c	88	21	0	67	0	0.4091	169.64	ES
MMAR_RS04590	MMAR_0934	methyltransferase	Rv0567	14	0	0	14	0	0.8571	182.17	NE
MMAR_RS04595	MMAR_0935	cyclase	NA	10	0	0	10	0	0.9	142.22	NE
MMAR_RS04600	MMAR_0936	arylsulfatase	NA	41	0	0	41	0	0.8293	226.68	NE
MMAR_RS04605	MMAR_0937	amidase	NA	18	0	0	18	0	0.7778	469.07	NE
MMAR_RS04610	MMAR_0938	cytochrome P450	Rv0568	12	0	0	12	0	0.75	59.11	NE
MMAR_RS04615	MMAR_0939	hypothetical protein	Rv0575c	19	0	0	19	0	0.7895	215.87	NE
MMAR_RS04620	MMAR_0940	galactose-1-phosphate uridylyltransferase	NA	17	0	0	17	0	0.6471	104.36	NE
MMAR_RS04625	MMAR_0941	galactokinase	Rv0620	8	0	0	8	0	0.625	38.2	NE
MMAR_RS04630	MMAR_0942	ArsR family transcriptional regulator	NA	9	0	8	1	0	0.4444	76.75	GD
MMAR_RS04635	MMAR_0943	hypothetical protein	Rv0578c	29	0	25	4	0	0.3793	37.45	GD
MMAR_RS04640	MMAR_0944	hypothetical protein	NA	15	0	0	15	0	0.6667	296.7	NE
MMAR_RS04645	MMAR_0945	hypothetical protein	NA	20	0	0	20	0	0.85	256.35	NE
MMAR_RS04650	MMAR_0946	hypothetical protein	Rv0579	8	0	0	8	0	0.75	49.5	NE
MMAR_RS04655	MMAR_0947	hypothetical protein	NA	19	0	0	19	0	0.6316	103	NE
MMAR_RS04660	MMAR_0948	hypothetical protein	NA	6	0	0	6	0	0.6667	178.5	NE
MMAR_RS04665	MMAR_0949	hypothetical protein	Rv1921c	13	0	0	13	0	0.7692	239.1	NE
MMAR_RS04670	MMAR_0950	hypothetical protein	Rv0583c	10	0	0	10	0	0.8	218.38	NE
MMAR_RS04675	MMAR_0952	hypothetical protein	Rv0584	49	0	0	49	0	0.7755	263.29	NE
MMAR_RS04680	MMAR_0953	membrane protein	Rv0585c	35	0	0	35	0	0.6857	179.38	NE
MMAR_RS04685	MMAR_0954	hydrolase	NA	13	0	0	13	0	0.9231	190.75	NE
MMAR_RS04690	MMAR_0955	S-adenosyl-L-methionine-dependent	NA	8	0	0	8	0	0.75	291.17	NE
MMAR_RS04695	MMAR_0956	exodeoxyribonuclease V subunit alpha	Rv0629c	15	0	0	15	0	0.7333	78.18	NE
MMAR_RS04700	MMAR_0957	exodeoxyribonuclease V subunit beta	Rv0630c	33	0	0	33	0	0.7879	85.31	NE
MMAR_RS04705	MMAR_0958	exodeoxyribonuclease V subunit gamma	Rv0631c	28	0	0	28	0	0.7143	131.75	NE
MMAR_RS04710	MMAR_0959	nitroreductase	NA	9	0	0	9	0	0.8889	101	NE
MMAR_RS04715	MMAR_0960	cyanate hydratase	NA	5	0	0	5	0	0.8	149.75	NE
MMAR_RS04720	MMAR_0961	phospholipase	NA	17	0	0	17	0	0.7059	439.83	NE
MMAR_RS04725	MMAR_0962	enoyl-CoA hydratase	Rv0632c	9	0	0	9	0	1	186	NE
MMAR_RS04730	MMAR_0963	hypothetical protein	NA	11	0	0	11	0	0.8182	696.78	NE
MMAR_RS04735	MMAR_0965	MBL fold metallo-hydrolase	Rv0634c	10	0	0	10	0	0.8	284	NE
MMAR_RS04740	MMAR_0966	hypothetical protein	Rv0634A	4	1	0	3	0	0.75	120.67	NE
MMAR_RS04755	MMAR_0967	50S ribosomal protein L33	Rv0634A	4	4	0	0	0	0	0	ES
MMAR_RS04760	MMAR_0968	3-hydroxyacyl-ACP dehydratase	Rv0635	7	7	0	0	0	0	0	ES
MMAR_RS04765	MMAR_0969	3-hydroxyacyl-ACP dehydratase	Rv0636	9	8	0	0	1	0.1111	577	ES
MMAR_RS04770	MMAR_0970	3-hydroxyacyl-ACP dehydratase	Rv0637	8	7	0	0	1	0.125	147	ES
MMAR_RS04780	MMAR_0971	preprotein translocase subunit SecE	Rv0638	6	0	0	0	6	0.1667	1	GA
MMAR_RS04785	MMAR_0972	transcription termination/antitermination factor	Rv0639	13	13	0	0	0	0	0	ES
MMAR_RS04790	MMAR_0973	50S ribosomal protein L11	Rv0640	6	5	0	1	0	0.3333	205	ES
MMAR_RS04795	MMAR_0974	50S ribosomal protein L1	Rv0641	8	7	0	0	1	0.125	215	ES
MMAR_RS04800	MMAR_0975	RNA polymerase subunit sigma-24	NA	13	0	0	0	13	0.8462	297.45	GA
MMAR_RS04805	MMAR_0976	transcription initiation protein	NA	15	0	0	0	15	1	464.2	GA
MMAR_RS04810	MMAR_0977	SAM-dependent methyltransferase	NA	13	0	0	0	13	1	61.54	GA
MMAR_RS04815	MMAR_0978	SAM-dependent methyltransferase	NA	16	0	0	0	16	1	520.38	GA
MMAR_RS04820	MMAR_0979	SAM-dependent methyltransferase	Rv3392c	14	0	0	0	14	1	461.79	GA
MMAR_RS04825	MMAR_0980	SAM-dependent methyltransferase	Rv0645c	16	0	0	0	16	1	825.31	GA
MMAR_RS04830	MMAR_0981	hydrolase	Rv0646c	13	0	0	0	13	1	386	GA
MMAR_RS04835	MMAR_0982	hypothetical protein	Rv0647c	14	11	0	0	3	0.2143	392.67	ES
MMAR_RS04840	MMAR_0983	hydrolase	NA	14	0	0	0	14	0.7143	304.1	GA
MMAR_RS04845	MMAR_0984	amidase	Rv3375	14	0	0	0	14	0.9286	1097.23	GA
MMAR_RS04850	MMAR_0985	alpha-mannosidase	Rv0648	52	0	0	52	0	0.7115	228.86	NE
MMAR_RS04855	MMAR_0986	malonyl CoA-ACP transacylase	NA	2	0	0	2	0	1	48	NE
MMAR_RS04860	MMAR_0987	ROK family transcriptional regulator	Rv0650	7	0	0	7	0	0.5714	102.75	NE
MMAR_RS04865	MMAR_0988	transposase	NA	18	18	0	0	0	0	0	ES
MMAR_RS04870	MMAR_0989	PE-PGRS family protein	NA	41	0	0	41	0	0.4634	132.21	NE
MMAR_RS04875	MMAR_0990	50S ribosomal protein L10	Rv0651	8	6	0	2	0	0.125	14	ES
MMAR_RS04880	MMAR_0991	50S ribosomal protein L7/L12	Rv0652	1	0	0	1	0	0	0	NE
MMAR_RS04885	MMAR_0992	transcriptional regulator	NA	8	0	0	8	0	0.875	130.71	NE
MMAR_RS04890	MMAR_0993	dioxygenase	Rv0654	31	0	0	31	0	0.8387	278.35	NE
MMAR_RS04895	MMAR_0994	ABC transporter ATP-binding protein	Rv0655	9	0	0	9	0	0.6667	41.17	NE
MMAR_RS04900	MMAR_0995	DNA-directed RNA polymerase subunit beta	Rv0667	33	33	0	0	0	0	0	ES
MMAR_RS04905	MMAR_0996	DNA-directed RNA polymerase subunit beta'	Rv0668	54	46	0	1	7	0.1481	50.5	ES
MMAR_RS04915	MMAR_0997	neutral/alkaline nonlysosomal ceramidase	Rv0669c	25	0	0	0	25	0.88	653.23	GA
MMAR_RS04920	MMAR_0998	alpha/beta hydrolase	NA	12	0	0	0	12	1	382.83	GA
MMAR_RS04925	MMAR_0999	endonuclease	Rv0670	8	0	0	4	4	1	312.62	GA
MMAR_RS04930	MMAR_1000	polyhydroxybutyrate depolymerase	Rv0671	12	0	0	12	0	0.75	246.56	NE
MMAR_RS04935	MMAR_1001	acyl-CoA dehydrogenase	Rv0672	17	0	0	17	0	0.8235	265.64	NE
MMAR_RS04940	MMAR_1002	enoyl-CoA hydratase	Rv0673	10	0	0	10	0	0.7	134.29	NE
MMAR_RS04945	MMAR_1003	hypothetical protein	Rv0674	6	0	0	6	0	0.3333	34.5	NE
MMAR_RS04950	MMAR_1004	enoyl-CoA hydratase	Rv0675	8	0	0	8	0	0.625	54	NE
MMAR_RS04955	MMAR_1005	membrane protein	Rv0676c	33	0	0	33	0	0.8182	310.44	NE
MMAR_RS04960	MMAR_1006	membrane protein	Rv0677c	8	0	0	8	0	0.875	195.29	NE
MMAR_RS04965	MMAR_1007	transcriptional regulator	Rv0678	7	0	0	7	0	0.8571	148.33	NE
MMAR_RS04970	MMAR_1008	hypothetical protein	Rv0679c	4	0	0	4	0	1	278.75	NE
MMAR_RS04975	MMAR_1009	membrane protein	Rv0680c	4	0	0	4	0	1	83.5	NE
MMAR_RS04980	MMAR_1010	TetR family transcriptional regulator	Rv0681	8	0	0	8	0	1	156.62	NE
MMAR_RS04985	MMAR_1011	30S ribosomal protein S12	Rv0682	6	0	6	0	0	0.1667	1	GD
MMAR_RS04990	MMAR_1012	30S ribosomal protein S7	Rv0683	6	0	5	0	1	0.1667	214	GD
MMAR_RS04995	MMAR_1013	elongation factor G	Rv0684	26	26	0	0	0	0	0	ES
MMAR_RS05000	MMAR_1014	elongation factor Tu	Rv0685	14	14	0	0	0	0	0	ES
MMAR_RS05005	MMAR_1015	membrane protein	Rv0686	7	0	0	7	0	1	565.43	NE
MMAR_RS05010	MMAR_1016	NAD-dependent oxidoreductase	Rv0687	12	0	0	12	0	0.8333	102.4	NE
MMAR_RS05015	MMAR_1017	FAD-dependent pyridine nucleotide-disulfide	Rv0688	20	0	0	20	0	0.8	217.56	NE
MMAR_RS05020	MMAR_1018	hypothetical protein	Rv0690c	18	0	0	18	0	0.6667	131.83	NE
MMAR_RS05025	MMAR_1019	TetR family transcriptional regulator	Rv0691c	7	0	0	7	0	0.7143	67.4	NE
MMAR_RS05035	MMAR_1020	mycofactocin system protein MftB	Rv0692	3	0	0	3	0	1	164.67	NE
MMAR_RS05040	MMAR_1021	mycofactocin radical SAM maturase	Rv0693	17	0	0	17	0	0.8235	166.14	NE
MMAR_RS05045	MMAR_1022	mycofactocin system heme/flavin oxidoreductase	Rv0694	13	0	0	13	0	0.6923	99.78	NE
MMAR_RS05050	MMAR_1023	mycofactocin system creatininase family protein	Rv0695	11	0	0	11	0	0.9091	95.8	NE
MMAR_RS05055	MMAR_1024	glycosyl transferase family 2	Rv0696	20	0	0	20	0	0.65	184.23	NE
MMAR_RS05060	MMAR_1025	dehydrogenase	Rv0697	18	0	0	18	0	0.3333	88.17	NE
MMAR_RS05065	MMAR_1026	TetR family transcriptional regulator	NA	15	0	0	15	0	0.6667	88.9	NE
MMAR_RS05070	MMAR_1027	hypothetical protein	Rv1800	43	0	0	43	0	0.6744	224.34	NE
MMAR_RS05075	MMAR_1028	hypothetical protein	Rv1753c	74	13	0	54	7	0.5676	233.07	ES
MMAR_RS05080	MMAR_1029	triacylglycerol lipase	NA	24	0	0	7	17	0.9167	683.59	GA
MMAR_RS05090	MMAR_1030	30S ribosomal protein S10	Rv0700	7	0	0	7	0	0.1429	76	NE
MMAR_RS05095	MMAR_1031	50S ribosomal protein L3	Rv0701	13	13	0	0	0	0	0	ES
MMAR_RS05100	MMAR_1032	50S ribosomal protein L4	Rv0702	9	9	0	0	0	0	0	ES
MMAR_RS05105	MMAR_1033	50S ribosomal protein L23	Rv0703	6	6	0	0	0	0	0	ES
MMAR_RS05110	MMAR_1034	50S ribosomal protein L2	Rv0704	15	15	0	0	0	0.0667	1	ES
MMAR_RS05115	MMAR_1035	30S ribosomal protein S19	Rv0705	0	0	0	0	0	0	0	N/A
MMAR_RS05120	MMAR_1036	50S ribosomal protein L22	Rv0706	3	3	0	0	0	0	0	ES
MMAR_RS05125	MMAR_1037	30S ribosomal protein S3	Rv0707	11	11	0	0	0	0	0	ES
MMAR_RS05130	MMAR_1038	50S ribosomal protein L16	Rv0708	7	7	0	0	0	0	0	ES
MMAR_RS05135	MMAR_1039	50S ribosomal protein L29	Rv0709	2	2	0	0	0	0	0	ES
MMAR_RS05140	MMAR_1040	30S ribosomal protein S17	Rv0710	3	3	0	0	0	0	0	ES
MMAR_RS05145	MMAR_1041	arylsulfatase	Rv0711	45	0	0	24	21	0.8667	500.51	NE
MMAR_RS05155	MMAR_1043	hypothetical protein	Rv0712	17	0	0	17	0	0.6471	300.45	NE
MMAR_RS05160	MMAR_1044	membrane protein	Rv0713	16	0	0	16	0	0.8125	238.38	NE
MMAR_RS05165	MMAR_1045	50S ribosomal protein L14	Rv0714	4	4	0	0	0	0	0	ES
MMAR_RS05170	MMAR_1046	50S ribosomal protein L24	Rv0715	4	4	0	0	0	0	0	ES
MMAR_RS05175	MMAR_1047	50S ribosomal protein L5	Rv0716	7	7	0	0	0	0	0	ES
MMAR_RS05180	MMAR_1048	30S ribosomal protein S14 type Z	Rv0717	3	3	0	0	0	0.3333	3	ES
MMAR_RS05185	MMAR_1049	30S ribosomal protein S8	Rv0718	8	8	0	0	0	0	0	ES
MMAR_RS05190	MMAR_1050	50S ribosomal protein L6	Rv0719	10	10	0	0	0	0	0	ES
MMAR_RS05195	MMAR_1051	50S ribosomal protein L18	Rv0720	6	6	0	0	0	0	0	ES
MMAR_RS05200	MMAR_1052	30S ribosomal protein S5	Rv0721	5	5	0	0	0	0	0	ES
MMAR_RS05205	MMAR_1053	50S ribosomal protein L30	Rv0722	1	1	0	0	0	0	0	ES
MMAR_RS05210	MMAR_1054	50S ribosomal protein L15	Rv0723	6	5	0	1	0	0.1667	36	ES
MMAR_RS05215	MMAR_1055	F420-dependent oxidoreductase	NA	13	0	0	13	0	0.8462	237.45	NE
MMAR_RS05220	MMAR_1056	signal peptide peptidase SppA	Rv0724	20	0	0	20	0	0.9	174.78	NE
MMAR_RS05225	MMAR_1057	S-adenosyl-L-methionine-dependent	Rv0725c,Rv1729c	10	0	0	10	0	0.7	193	NE
MMAR_RS05230	MMAR_1058	S-adenosyl-L-methionine-dependent	NA	11	0	0	11	0	0.6364	89.71	NE
MMAR_RS05235	MMAR_1059	S-adenosyl-L-methionine-dependent	Rv0726c	14	0	0	14	0	0.7857	209.55	NE
MMAR_RS05250	MMAR_1062	SAM-dependent methyltransferase	NA	10	0	0	10	0	0.9	176.44	NE
MMAR_RS05255	MMAR_1063	AraC family transcriptional regulator	NA	13	0	0	13	0	0.6154	407.38	NE
MMAR_RS05260	MMAR_1064	fuculose phosphate aldolase	Rv0727c	10	0	0	10	0	0.6	121.83	NE
MMAR_RS05265	MMAR_1065	3-phosphoglycerate dehydrogenase	Rv0728c	10	0	0	10	0	0.7	80	NE
MMAR_RS05270	MMAR_1066	D-xylulose kinase	Rv0729	15	0	0	15	0	0.8	187.33	NE
MMAR_RS05275	MMAR_1067	acetyltransferase	Rv0730	2	0	0	2	0	1	206	NE
MMAR_RS05280	MMAR_1068	S-adenosyl-L-methionine-dependent	NA	10	0	0	10	0	0.9	116.22	NE
MMAR_RS05285	MMAR_1069	S-adenosyl-L-methionine-dependent	Rv0731c	9	0	0	9	0	0.6667	177.67	NE
MMAR_RS05290	MMAR_1070	preprotein translocase subunit SecY	Rv0732	26	26	0	0	0	0.0385	5	ES
MMAR_RS05295	MMAR_1071	adenylate kinase	Rv0733	8	7	0	1	0	0.125	86	ES
MMAR_RS05300	MMAR_1072	methionine aminopeptidase	Rv0734	8	0	0	8	0	0.75	17.5	NE
MMAR_RS05305	MMAR_1073	RNA polymerase sigma-70 factor	Rv0735	11	0	0	11	0	0.9091	340.3	NE
MMAR_RS05310	MMAR_1074	membrane protein	Rv0736	6	0	0	6	0	0	0	NE
MMAR_RS05315	MMAR_1075	MarR family transcriptional regulator	Rv0737	3	0	0	3	0	0.6667	46	NE
MMAR_RS05320	MMAR_1076	hypothetical protein	Rv0738	3	0	0	3	0	1	118.33	NE
MMAR_RS05325	MMAR_1077	3-hydroxyisobutyrate dehydrogenase	Rv0751c	6	0	0	6	0	1	385	NE
MMAR_RS05330	MMAR_1078	acyl-CoA dehydrogenase	Rv0752c	15	0	0	15	0	0.7333	267.27	NE
MMAR_RS05335	MMAR_1079	methylmalonate-semialdehyde dehydrogenase	Rv0753c	21	0	0	21	0	0.9524	334.6	NE
MMAR_RS05340	MMAR_1080	MFS transporter	NA	18	0	0	18	0	0.8333	213.73	NE
MMAR_RS05345	MMAR_1081	dTDP-4-dehydrorhamnose 3,5-epimerase	Rv3465	8	6	0	2	0	0.375	127.67	ES
MMAR_RS05350	MMAR_1082	dTDP-glucose 4,6-dehydratase	Rv3464	17	17	0	0	0	0	0	ES
MMAR_RS05355	MMAR_1083	F420-dependent oxidoreductase	NA	17	0	0	17	0	0.7059	132.58	NE
MMAR_RS05360	MMAR_1084	F420-dependent oxidoreductase	Rv3463	14	0	0	14	0	0.7143	126.5	NE
MMAR_RS05365	MMAR_1085	translation initiation factor IF-1	Rv3462c	8	8	0	0	0	0	0	ES
MMAR_RS05370	MMAR_1087	30S ribosomal protein S13	Rv3460c	11	11	0	0	0	0	0	ES
MMAR_RS05375	MMAR_1088	30S ribosomal protein S11	Rv3459c	1	1	0	0	0	0	0	ES
MMAR_RS05380	MMAR_1089	30S ribosomal protein S4	Rv3458c	14	0	13	1	0	0.0714	247	GD
MMAR_RS05385	MMAR_1090	DNA-directed RNA polymerase subunit alpha	Rv3457c	12	10	0	2	0	0.0833	5	ES
MMAR_RS05390	MMAR_1091	50S ribosomal protein L17	Rv3456c	5	0	0	5	0	0.2	106	NE
MMAR_RS05395	MMAR_1092	tRNA pseudouridine synthase A	Rv3455c	14	14	0	0	0	0	0	ES
MMAR_RS05400	MMAR_1093	amino acid transporter	Rv1704c	25	0	0	0	25	1	829.68	GA
MMAR_RS05405	MMAR_1094	hypothetical protein	NA	19	0	0	9	10	0.6842	395.62	GA
MMAR_RS05410	MMAR_1095	PPE family protein	Rv1706c	17	0	0	17	0	0.7647	112.38	NE
MMAR_RS05415	MMAR_1096	allantoin permease	NA	33	0	0	33	0	0.7576	250.24	NE
MMAR_RS05420	MMAR_1097	cutinase	Rv3452	9	0	0	9	0	0.6667	75.83	NE
MMAR_RS05425	MMAR_1098	cutinase	Rv3451	7	0	0	7	0	0.7143	177.8	NE
MMAR_RS05430	MMAR_1099	type VII secretion protein EccB	Rv3450c	17	0	0	17	0	0.7647	129.62	NE
MMAR_RS05435	MMAR_1100	type VII secretion-associated serine protease	Rv3449	10	0	0	10	0	0.8	52.12	NE
MMAR_RS05440	MMAR_1101	hypothetical protein	Rv3448	9	0	0	9	0	0.5556	160	NE
MMAR_RS05445	MMAR_1102	type VII secretion protein EccC	Rv3447c	37	0	0	37	0	0.7568	112.5	NE
MMAR_RS05450	MMAR_1103	type VII secretion-associated protein	Rv3446c	6	0	0	6	0	0.3333	67.5	NE
MMAR_RS05455	MMAR_1104	EsxU	Rv3445c	4	0	0	4	0	1	278.5	NE
MMAR_RS05460	MMAR_1105	ESAT-6-like protein EsxT	Rv3444c	4	0	1	3	0	0.75	85.67	NE
MMAR_RS05465	MMAR_1106	50S ribosomal protein L13	Rv3443c	7	0	7	0	0	0.1429	5	GD
MMAR_RS05470	MMAR_1107	30S ribosomal protein S9	Rv3442c	7	0	7	0	0	0	0	GD
MMAR_RS05475	MMAR_1108	phosphoglucosamine mutase	Rv3441c	12	0	12	0	0	0	0	GD
MMAR_RS05480	MMAR_1109	hypothetical protein	Rv3440c	7	0	0	7	0	0.7143	53.6	NE
MMAR_RS05485	MMAR_1110	hypothetical protein	Rv3439c	19	0	0	19	0	0.7368	60.93	NE
MMAR_RS05490	MMAR_1111	F420-dependent oxidoreductase	NA	20	0	0	20	0	0.6	415.25	NE
MMAR_RS05495	MMAR_1112	hypothetical protein	Rv3438	9	0	0	9	0	0.2222	38.5	NE
MMAR_RS05500	MMAR_1113	membrane protein	Rv3437	14	0	0	14	0	0.6429	127.89	NE
MMAR_RS05505	MMAR_1114	glutamine amidotransferase	Rv3436c	26	25	0	1	0	0.0385	3	ES
MMAR_RS05510	MMAR_1115	membrane protein	Rv3435c	8	0	0	8	0	0.875	132.71	NE
MMAR_RS05515	MMAR_1116	hypothetical protein	Rv3434c	13	0	0	13	0	1	543.31	NE
MMAR_RS05520	MMAR_1117	membrane protein	Rv3433c	19	0	0	19	0	0.6842	284.62	NE
MMAR_RS05525	MMAR_1118	glutamate decarboxylase	Rv3432c	27	0	0	27	0	0.7407	166.45	NE
MMAR_RS05530	MMAR_1119	alanine racemase	Rv3423c	12	11	0	1	0	0.0833	23	ES
MMAR_RS05535	MMAR_1120	alpha/beta hydrolase	NA	9	2	0	7	0	0.5556	184.6	NE
MMAR_RS05540	MMAR_1121	tRNA threonylcarbamoyladenosine biosynthesis	Rv3422c	2	2	0	0	0	0	0	ES
MMAR_RS05545	MMAR_1122	tRNA threonylcarbamoyladenosine biosynthesis	Rv3421c	10	10	0	0	0	0	0	ES
MMAR_RS05550	MMAR_1123	alanine acetyltransferase	Rv3420c	13	1	0	12	0	0.6923	62.78	NE
MMAR_RS05555	MMAR_1124	tRNA threonylcarbamoyladenosine modification	Rv3419c	11	11	0	0	0	0	0	ES
MMAR_RS05560	MMAR_1125	molecular chaperone GroES	Rv3418c	5	5	0	0	0	0.2	1	ES
MMAR_RS05565	MMAR_1126	molecular chaperone GroEL	Rv3417c	9	0	0	0	9	0.7778	701.14	GA
MMAR_RS05570	MMAR_1127	hypothetical protein	NA	12	0	0	0	12	0.5833	300	GA
MMAR_RS05575	MMAR_1128	hypothetical protein	NA	4	0	0	0	4	1	288.25	GA
MMAR_RS05580	MMAR_1129	hypothetical protein	Rv3558	26	0	0	0	26	0.8846	487.65	GA
MMAR_RS05585	MMAR_1130	hypothetical protein	Rv3558	18	0	0	0	18	0.9444	308.76	GA
MMAR_RS05590	MMAR_1131	metal-dependent hydrolase	NA	26	0	0	0	26	1	413.19	GA
MMAR_RS05595	MMAR_1132	WhiB family transcriptional regulator	Rv3416	3	0	0	0	3	1	568	GA
MMAR_RS05600	MMAR_1133	hypothetical protein	Rv3415c	11	0	0	11	0	0.6364	180.29	NE
MMAR_RS05605	MMAR_1134	RNA polymerase sigma factor SigD	Rv3414c	8	0	0	8	0	0.875	446	NE
MMAR_RS05610	MMAR_1135	hypothetical protein	Rv3413c	4	0	0	4	0	0.75	178.33	NE
MMAR_RS05615	MMAR_1136	hypothetical protein	Rv3412	7	0	0	7	0	0.8571	318.33	NE
MMAR_RS05620	MMAR_1137	inosine-5-monophosphate dehydrogenase	Rv3411c	13	12	0	1	0	0.0769	72	ES
MMAR_RS05625	MMAR_1138	inosine-5-monophosphate dehydrogenase	Rv3410c	7	0	0	7	0	0.7143	35.4	NE
MMAR_RS05630	MMAR_1139	hypothetical protein	NA	21	0	0	21	0	0.8571	236.83	NE
MMAR_RS05635	MMAR_1140	cholesterol oxidase	Rv3409c	21	0	0	21	0	0.8571	234.44	NE
MMAR_RS05640	MMAR_1141	dioxygenase	Rv3406	11	0	0	11	0	0.6364	174.29	NE
MMAR_RS05645	MMAR_1142	TetR family transcriptional regulator	Rv3405c	4	0	0	4	0	0.5	30	NE
MMAR_RS05650	MMAR_1143	glycosyl hydrolase	Rv3401	42	0	0	42	0	0.7857	199.52	NE
MMAR_RS05655	MMAR_1144	hypothetical protein	Rv3400	13	0	0	13	0	0.6923	172.67	NE
MMAR_RS05665	MMAR_1145	TetR family transcriptional regulator	NA	7	0	0	7	0	0.5714	88.5	NE
MMAR_RS05670	MMAR_1146	transporter	NA	20	0	0	20	0	0.75	60.93	NE
MMAR_RS05675	MMAR_1147	transcriptional regulator	NA	6	0	0	6	0	0.6667	211.75	NE
MMAR_RS05680	MMAR_1148	GMP synthase	Rv3396c	12	11	0	1	0	0.0833	449	ES
MMAR_RS05685	MMAR_1149	membrane protein	Rv3395A	7	0	0	7	0	0.8571	273.83	NE
MMAR_RS05690	MMAR_1150	hypothetical protein	Rv3395c	8	0	0	8	0	0.625	198.6	NE
MMAR_RS05695	MMAR_1151	DNA polymerase	Rv3394c	13	0	0	13	0	0.3846	91.6	NE
MMAR_RS05700	MMAR_1152	nucleoside hydrolase	Rv3393	13	0	0	13	0	0.6154	144.75	NE
MMAR_RS05705	MMAR_1153	short-chain dehydrogenase	Rv3391	33	0	0	33	0	0.6364	99.52	NE
MMAR_RS05710	MMAR_1154	lipoprotein, LpqD	Rv3390	9	0	0	9	0	0.7778	281.29	NE
MMAR_RS05715	MMAR_1155	dehydrogenase	Rv3389c	7	0	0	7	0	0.8571	96.17	NE
MMAR_RS05720	MMAR_1156	trehalose-phosphate phosphatase	Rv3372	10	10	0	0	0	0	0	ES
MMAR_RS05725	MMAR_1157	diacylglycerol O-acyltransferase	Rv3371	16	0	0	16	0	0.5625	67.22	NE
MMAR_RS05730	MMAR_1158	DNA polymerase	Rv3370c	50	0	0	50	0	0.72	98.33	NE
MMAR_RS05735	MMAR_1159	PPOX class F420-dependent enzyme	Rv3369	9	0	0	9	0	0.6667	54.83	NE
MMAR_RS05740	MMAR_1160	nitroreductase	Rv3368c	10	0	0	10	0	1	100.5	NE
MMAR_RS05745	MMAR_1161	hypothetical protein	Rv3367	26	0	0	26	0	0.6154	122	NE
MMAR_RS05750	MMAR_1162	hypothetical protein	NA	22	0	0	22	0	0.4091	81.89	NE
MMAR_RS05755	MMAR_1163	RNA methyltransferase	Rv3366	9	0	0	9	0	0.8889	130	NE
MMAR_RS05760	MMAR_1164	SAM-dependent methyltransferase	NA	8	0	0	8	0	0.875	194.57	NE
MMAR_RS05765	MMAR_1165	regultory protein	Rv3365c	19	0	0	19	0	0.7368	25.5	NE
MMAR_RS05770	MMAR_1166	hypothetical protein	Rv3364c	3	0	0	3	0	0.6667	83	NE
MMAR_RS05775	MMAR_1167	hypothetical protein	Rv3363c	6	0	0	6	0	0.3333	79.5	NE
MMAR_RS05780	MMAR_1168	ATP-binding protein	Rv3362c	7	0	0	7	0	0.7143	148.8	NE
MMAR_RS05785	MMAR_1169	hypothetical protein	Rv3361c	4	0	0	4	0	0.75	120.67	NE
MMAR_RS05790	MMAR_1170	fatty-acid-CoA ligase FadD29	NA	33	0	0	33	0	0.697	230.96	NE
MMAR_RS05795	MMAR_1171	8-amino-7-oxononanoate synthase	NA	84	11	0	73	0	0.6667	247.64	ES
MMAR_RS05800	MMAR_1172	dehydrogenase	NA	23	0	0	23	0	0.8261	226.95	NE
MMAR_RS05805	MMAR_1173	ABC transporter ATP-binding protein	NA	22	0	0	22	0	0.7727	320.18	NE
MMAR_RS05810	MMAR_1174	ABC transporter ATP-binding protein	NA	22	0	0	22	0	0.8182	204.67	NE
MMAR_RS05815	MMAR_1175	NADH:flavin oxidoreductase	Rv3359	10	0	0	10	0	1	416.6	NE
MMAR_RS05820	MMAR_1176	bifunctional protein FolD	Rv3356c	8	0	0	8	0	0	0	NE
MMAR_RS05825	MMAR_1177	hypothetical protein	Rv3346c,Rv3355c	2	0	0	2	0	0.5	10	NE
MMAR_RS05830	MMAR_1178	hypothetical protein	Rv3354	11	0	0	11	0	0.5455	197.83	NE
MMAR_RS05835	MMAR_1179	oxidoreductase	NA	16	0	0	16	0	0.75	125.42	NE
MMAR_RS05840	MMAR_1180	polyketide synthase	NA	96	0	0	96	0	0.6146	115.29	NE
MMAR_RS05845	MMAR_1181	hypothetical protein	NA	3	0	0	3	0	0.6667	549	NE
MMAR_RS05850	MMAR_1182	membrane protein	NA	5	0	0	5	0	0.6	171.67	NE
MMAR_RS05855	MMAR_1183	SAM-dependent methyltransferase	Rv3342	10	0	0	10	0	0.8	176.38	NE
MMAR_RS05860	MMAR_1184	homoserine O-acetyltransferase	Rv3341	10	10	0	0	0	0	0	ES
MMAR_RS05865	MMAR_1185	O-acetylhomoserine	Rv3340	20	19	0	1	0	0.05	126	ES
MMAR_RS05870	MMAR_1186	isocitrate dehydrogenase	Rv3339c	20	0	0	0	20	0.9	471.94	GA
MMAR_RS05875	MMAR_1187	hydrolase	Rv3338	10	0	0	0	10	0.8	468.38	GA
MMAR_RS05880	MMAR_1188	tryptophanyl-tRNA synthetase	Rv3336c	14	13	0	1	0	0.0714	379	ES
MMAR_RS05885	MMAR_1189	membrane protein	Rv3335c	16	0	0	16	0	0.625	150	NE
MMAR_RS05890	MMAR_1190	N-acetylglucosamine-6-phosphate deacetylase	Rv3332	7	0	0	7	0	0.5714	263.75	NE
MMAR_RS05895	MMAR_1191	MFS transporter	Rv3331	23	0	0	23	0	0.6087	76.36	NE
MMAR_RS05900	MMAR_1192	D-alanyl-D-alanine carboxypeptidase	Rv3330	16	0	0	16	0	0.5625	56.67	NE
MMAR_RS05905	MMAR_1193	transcriptional regulator	NA	7	0	0	7	0	0.8571	55.83	NE
MMAR_RS05910	MMAR_1194	hypothetical protein	NA	16	0	0	16	0	0.5625	232.78	NE
MMAR_RS05915	MMAR_1195	hypothetical protein	Rv0746	28	0	0	28	0	0.7143	83.35	NE
MMAR_RS05920	MMAR_1196	RNA polymerase sigma factor SigJ	Rv3328c	8	0	0	8	0	0.625	726.6	NE
MMAR_RS05925	MMAR_1197	transposase	NA	11	0	0	11	0	0.5455	226.17	NE
MMAR_RS05930	MMAR_1198	hypothetical protein	NA	5	0	0	5	0	1	251.4	NE
MMAR_RS05935	MMAR_1199	PE-PGRS family protein	NA	64	0	0	64	0	0.5625	227.69	NE
MMAR_RS05940	MMAR_1200	succinate dehydrogenase	Rv3319	6	0	0	6	0	1	584.67	NE
MMAR_RS05945	MMAR_1201	succinate dehydrogenase	Rv3318	28	0	0	28	0	0.8571	501.79	NE
MMAR_RS05950	MMAR_1202	succinate dehydrogenase	Rv3317	7	0	0	7	0	0.7143	458.2	NE
MMAR_RS05955	MMAR_1203	succinate dehydrogenase	Rv3316	7	0	0	7	0	1	413.29	NE
MMAR_RS05960	MMAR_1204	cytidine deaminase	Rv3315c	5	0	0	5	0	0.6	87.33	NE
MMAR_RS05965	MMAR_1205	thymidine phosphorylase	Rv3314c	7	0	0	7	0	0.7143	175	NE
MMAR_RS05970	MMAR_1206	adenosine deaminase	Rv3313c	17	0	0	17	0	0.7059	217.42	NE
MMAR_RS05975	MMAR_1207	hypothetical protein	NA	32	0	0	32	0	0.6875	53.23	NE
MMAR_RS05980	MMAR_1208	hypothetical protein	NA	30	0	17	13	0	0.5	90.2	GD
MMAR_RS05985	MMAR_1209	aldolase	NA	21	0	0	21	0	0.8095	186.06	NE
MMAR_RS05990	MMAR_1210	allantoicase	NA	14	0	0	14	0	0.6429	93.56	NE
MMAR_RS05995	MMAR_1211	allantoinase	NA	15	0	0	15	0	0.6667	85.5	NE
MMAR_RS06000	MMAR_1212	nitrate reductase	NA	34	0	0	34	0	0.7941	281.26	NE
MMAR_RS06005	MMAR_1213	13e12 repeat family protein	Rv0393	22	0	0	22	0	0.6818	421.8	NE
MMAR_RS06010	MMAR_1214	alpha/beta hydrolase	Rv3312c	12	0	0	12	0	0.75	222.33	NE
MMAR_RS06015	MMAR_1215	hypothetical protein	Rv3311	17	0	0	17	0	0.8824	337.93	NE
MMAR_RS06020	MMAR_1216	acid phosphatase	Rv3310	18	0	0	18	0	0.8889	194.25	NE
MMAR_RS06025	MMAR_1217	uracil phosphoribosyltransferase	Rv3309c	13	0	0	13	0	0.6923	197.44	NE
MMAR_RS06030	MMAR_1218	phosphomannomutase	Rv3308	21	0	0	21	0	0.6667	166.36	NE
MMAR_RS06035	MMAR_1219	purine nucleoside phosphorylase	Rv3307	7	0	0	7	0	0.7143	110.4	NE
MMAR_RS06040	MMAR_1220	peptidase M20	Rv3306c	10	0	0	10	0	0.8	121.38	NE
MMAR_RS06045	MMAR_1221	N-acyl-L-amino acid amidohydrolase	Rv3305c	16	0	0	16	0	0.8125	114.92	NE
MMAR_RS06050	MMAR_1222	hypothetical protein	NA	10	0	0	10	0	0.8	122.25	NE
MMAR_RS06055	MMAR_1223	gamma-glutamyl cyclotransferase	Rv3304	8	0	0	8	0	0.875	37.57	NE
MMAR_RS06060	MMAR_1224	flavoprotein disulfide reductase	Rv3303c	11	0	0	11	0	0.5455	196.33	NE
MMAR_RS06065	MMAR_1225	glycerol-3-phosphate dehydrogenase	Rv3302c	26	26	0	0	0	0	0	ES
MMAR_RS06075	MMAR_1226	glutamate synthase	NA	20	0	0	20	0	0.7	219.21	NE
MMAR_RS06080	MMAR_1227	hypothetical protein	NA	4	0	0	4	0	0.5	72.5	NE
MMAR_RS06085	MMAR_1228	ATPase	NA	26	0	0	26	0	0.6538	41.06	NE
MMAR_RS06090	MMAR_1229	PhoU family transcriptional regulator	Rv3301c	11	0	0	11	0	0.7273	92.25	NE
MMAR_RS06095	MMAR_1230	magnesium transporter	NA	14	0	0	14	0	0.6429	72	NE
MMAR_RS06100	MMAR_1231	pseudouridine synthase	Rv3300c	14	0	0	14	0	0.5	289.29	NE
MMAR_RS06105	MMAR_1232	arylsulfatase	Rv3299c	42	0	0	42	0	0.7857	166.18	NE
MMAR_RS06110	MMAR_1233	hypothetical protein	NA	4	0	0	4	0	0.75	51.33	NE
MMAR_RS06115	MMAR_1234	phosphate-binding protein	NA	14	0	0	14	0	0.5	210.43	NE
MMAR_RS06120	MMAR_1235	hypothetical protein	NA	14	0	0	14	0	0.8571	172.33	NE
MMAR_RS06125	MMAR_1236	esterase	Rv3298c	14	0	0	14	0	0.8571	111.33	NE
MMAR_RS06130	MMAR_1237	DNA glycosylase	Rv3297	8	0	0	8	0	0.375	123.67	NE
MMAR_RS06135	MMAR_1238	DEAD/DEAH box helicase	Rv3296	47	0	0	47	0	0.7021	100.06	NE
MMAR_RS06140	MMAR_1239	TetR family transcriptional regulator	Rv3295	10	0	0	10	0	1	456.8	NE
MMAR_RS06145	MMAR_1240	aldehyde dehydrogenase	Rv3293	19	0	0	19	0	0.8947	254.47	NE
MMAR_RS06150	MMAR_1241	hypothetical protein	Rv3292	19	0	0	14	5	0.8947	428	NE
MMAR_RS06155	MMAR_1242	AsnC family transcriptional regulator	Rv3291c	8	0	0	0	8	0.875	775.14	GA
MMAR_RS06160	MMAR_1243	L-lysine aminotransferase	Rv3290c	17	0	0	9	8	0.8824	321.27	NE
MMAR_RS06165	MMAR_1244	membrane protein	Rv3289c	6	0	0	6	0	0.5	644	NE
MMAR_RS06170	MMAR_1245	hypothetical protein	Rv3288c	6	0	0	6	0	0.8333	566.8	NE
MMAR_RS06175	MMAR_1247	anti-sigma factor RsbW	Rv3287c	2	0	0	2	0	1	223.5	NE
MMAR_RS06180	MMAR_1248	RNA polymerase sigma factor SigF	Rv3286c	8	0	0	8	0	0.625	208.4	NE
MMAR_RS06185	MMAR_1249	TetR family transcriptional regulator	NA	6	0	0	6	0	0.8333	81.8	NE
MMAR_RS06190	MMAR_1250	non-ribosomal peptide synthetase	NA	92	0	0	92	0	0.7717	177.34	NE
MMAR_RS06195	MMAR_1251	acetyl-/propionyl-CoA carboxylase subunit alpha	Rv3285	13	12	0	1	0	0.0769	497	ES
MMAR_RS06200	MMAR_1252	cysteine desufuration protein SufE	Rv3284	4	0	0	4	0	1	91.5	NE
MMAR_RS06205	MMAR_1253	thiosulfate sulfurtransferase	Rv3283	14	0	0	14	0	0.8571	51.83	NE
MMAR_RS06210	MMAR_1254	maf-like protein	Rv3282	8	0	0	8	0	1	372.62	NE
MMAR_RS06215	MMAR_1255	hypothetical protein	NA	3	3	0	0	0	0	0	ES
MMAR_RS06220	MMAR_1256	methylmalonyl-CoA carboxyltransferase	Rv3280	26	26	0	0	0	0	0	ES
MMAR_RS06225	MMAR_1257	biotin--[acetyl-CoA-carboxylase] synthetase	Rv3279c	7	0	0	7	0	0	0	NE
MMAR_RS06230	MMAR_1258	membrane protein	Rv3278c	7	0	0	7	0	0.8571	387.17	NE
MMAR_RS06235	MMAR_1259	membrane protein	Rv3277	8	0	0	8	0	0	0	NE
MMAR_RS06240	MMAR_1260	phosphoribosylaminoimidazole carboxylase	Rv3276c	12	10	0	2	0	0.0833	7	ES
MMAR_RS06245	MMAR_1261	N5-carboxyaminoimidazole ribonucleotide mutase	Rv3275c	7	4	0	3	0	0.4286	110	ES
MMAR_RS06250	MMAR_1262	acyl-CoA dehydrogenase	Rv3274c	10	0	0	10	0	0.9	85.56	NE
MMAR_RS06255	MMAR_1263	chemotaxis protein CheY	NA	9	0	0	9	0	0.8889	187.5	NE
MMAR_RS06260	MMAR_1264	histidine kinase	NA	19	0	0	19	0	0.6316	66.42	NE
MMAR_RS06265	MMAR_1265	chemotaxis protein CheY	NA	10	0	0	10	0	0.9	95.89	NE
MMAR_RS06270	MMAR_1266	carbonic anhydrase	Rv3273	19	0	0	19	0	0.7368	237.21	NE
MMAR_RS06275	MMAR_1267	acyl-CoA transferase	Rv3272	13	0	0	13	0	0.9231	150.92	NE
MMAR_RS06280	MMAR_1268	TetR family transcriptional regulator	NA	12	0	0	12	0	0.75	91.33	NE
MMAR_RS06285	MMAR_1269	hydrolase	Rv1215c	23	0	0	23	0	0.6522	52	NE
MMAR_RS06290	MMAR_1270	hypothetical protein	Rv3271c	4	0	0	4	0	0.5	154.5	NE
MMAR_RS06295	MMAR_1271	copper-transporting ATPase	Rv3270	27	0	0	27	0	0.4444	190.92	NE
MMAR_RS06300	MMAR_1272	hypothetical protein	NA	3	0	0	3	0	1	197.33	NE
MMAR_RS06305	MMAR_1273	hypothetical protein	Rv3268	6	0	0	6	0	1	182	NE
MMAR_RS06310	MMAR_1274	LytR family transcriptional regulator	Rv3267	15	0	15	0	0	0.3333	2.2	GD
MMAR_RS06315	MMAR_1275	dTDP-4-dehydrorhamnose reductase	Rv3266c	12	12	0	0	0	0.0833	1	ES
MMAR_RS06320	MMAR_1276	dTDP-Rha--alpha-D-GlcNAc-pyrophosphate	Rv3265c	15	15	0	0	0	0	0	ES
MMAR_RS06325	MMAR_1277	GDP-mannose pyrophosphorylase	Rv3264c	13	12	0	1	0	0.0769	36	ES
MMAR_RS06330	MMAR_1278	NUDIX hydrolase	NA	4	0	0	4	0	1	374.5	NE
MMAR_RS06335	MMAR_1279	lactate dehydrogenase	Rv3263	16	0	0	16	0	0.875	245.5	NE
MMAR_RS06340	MMAR_1280	F420-0--gamma-glutamyl ligase	Rv3262	11	0	11	0	0	0.1818	1	GD
MMAR_RS06345	MMAR_1281	2-phospho-L-lactate transferase	Rv3261	14	0	12	2	0	0.2857	39	GD
MMAR_RS06350	MMAR_1282	Sporulation regulatory protein	Rv3260c	2	0	0	2	0	0	0	NE
MMAR_RS06360	MMAR_1285	phosphomannomutase	Rv3257c	19	19	0	0	0	0	0	ES
MMAR_RS06365	MMAR_1286	hypothetical protein	Rv3256c	9	0	0	9	0	1	120.89	NE
MMAR_RS06370	MMAR_1287	mannose-6-phosphate isomerase	Rv3255c	18	18	0	0	0	0	0	ES
MMAR_RS06375	MMAR_1288	hypothetical protein	Rv3254	19	0	0	19	0	0.9474	166	NE
MMAR_RS06380	MMAR_1289	hypothetical protein	NA	24	0	0	24	0	0.8333	235.45	NE
MMAR_RS06385	MMAR_1290	amino acid permease	Rv3253c	26	0	0	26	0	0.8846	137	NE
MMAR_RS06390	MMAR_1291	alkane 1-monooxygenase	Rv3252c	22	0	0	22	0	0.8636	326.89	NE
MMAR_RS06395	MMAR_1292	rubredoxin	NA	4	0	0	4	0	0.75	404	NE
MMAR_RS06400	MMAR_1293	rubredoxin	Rv3250c	4	0	0	4	0	0.75	344	NE
MMAR_RS06405	MMAR_1294	TetR family transcriptional regulator	Rv3249c	10	0	0	10	0	0.9	108.44	NE
MMAR_RS06410	MMAR_1295	adenosylhomocysteinase	Rv3248c	19	19	0	0	0	0.0526	5	ES
MMAR_RS06415	MMAR_1296	hypothetical protein	NA	15	0	0	15	0	0.8667	364.85	NE
MMAR_RS06420	MMAR_1297	hypothetical protein	NA	30	0	0	30	0	0.8	292.08	NE
MMAR_RS06425	MMAR_1298	thymidylate kinase	Rv3247c	10	0	10	0	0	0	0	GD
MMAR_RS06430	MMAR_1299	two-component system response regulator	Rv3246c	8	0	8	0	0	0	0	GD
MMAR_RS06435	MMAR_1300	two-component system sensor histidine kinase	Rv3245c	14	12	2	0	0	0.0714	30	ES
MMAR_RS06440	MMAR_1301	hypothetical protein	Rv3244c	17	17	0	0	0	0	0	ES
MMAR_RS06445	MMAR_1302	hypothetical protein	NA	6	0	0	0	6	0.6667	68.75	GA
MMAR_RS06450	MMAR_1303	phosphoribosyltransferase	Rv3242c	3	0	0	0	3	0.3333	130	GA
MMAR_RS06455	MMAR_1304	hypothetical protein	Rv3241c	11	0	0	0	11	0.9091	483	GA
MMAR_RS06460	MMAR_1305	preprotein translocase subunit SecA	Rv3240c	39	37	0	2	0	0.0513	9.5	ES
MMAR_RS06465	MMAR_1306	membrane protein	Rv3239c	33	0	0	33	0	0.7879	204.92	NE
MMAR_RS06470	MMAR_1307	membrane protein	Rv3238c	26	0	0	26	0	0.7692	362.25	NE
MMAR_RS06475	MMAR_1308	potassium transporter TrkA	Rv3237c	7	0	0	7	0	0.5714	241.25	NE
MMAR_RS06480	MMAR_1309	potassium transporter	Rv3236c	13	0	0	13	0	0.6923	323	NE
MMAR_RS06485	MMAR_1310	hypothetical protein	Rv3235	5	0	0	5	0	0.8	101.25	NE
MMAR_RS06490	MMAR_1311	diacylglycerol O-acyltransferase	NA	21	0	0	21	0	0.6667	595.14	NE
MMAR_RS06495	MMAR_1312	transcriptional regulator	Rv3232c	22	0	0	22	0	0.8182	378.78	NE
MMAR_RS06500	MMAR_1313	hypothetical protein	Rv3231c	8	0	0	8	0	0.875	630.29	NE
MMAR_RS06505	MMAR_1314	stearoyl-CoA 9-desaturase	Rv3230c	11	0	0	11	0	0.5455	36.5	NE
MMAR_RS06510	MMAR_1315	stearoyl-CoA 9-desaturase	Rv3229c	21	0	0	21	0	0.7619	71	NE
MMAR_RS06515	MMAR_1316	stearoyl-CoA 9-desaturase	NA	26	0	0	26	0	0.6154	88.06	NE
MMAR_RS06520	MMAR_1317	acetyl-CoA acetyltransferase	NA	13	0	0	13	0	0.4615	179.17	NE
MMAR_RS06525	MMAR_1318	transcriptional regulator	NA	7	0	0	7	0	0.7143	105.8	NE
MMAR_RS06530	MMAR_1319	GTPase EngC	Rv3228	8	8	0	0	0	0	0	ES
MMAR_RS06535	MMAR_1320	3-phosphoshikimate 1-carboxyvinyltransferase	Rv3227	8	8	0	0	0	0	0	ES
MMAR_RS06540	MMAR_1321	bacteriophage protein	Rv3226c	4	0	0	4	0	0.75	80	NE
MMAR_RS06545	MMAR_1322	3-hydroxybutyryl-CoA dehydrogenase	NA	18	0	0	18	0	0.8333	249.8	NE
MMAR_RS06550	MMAR_1323	PucR family transcriptional regulator	NA	18	0	0	18	0	0.5556	242.2	NE
MMAR_RS06555	MMAR_1324	hypothetical protein	NA	44	0	0	44	0	0.7045	101.65	NE
MMAR_RS06560	MMAR_1325	hypothetical protein	NA	18	0	0	18	0	0.8889	276.06	NE
MMAR_RS06565	MMAR_1326	hypothetical protein	NA	5	0	0	5	0	1	228.6	NE
MMAR_RS06570	MMAR_1327	RD1 region associated protein	NA	10	0	0	10	0	0.6	134.33	NE
MMAR_RS06575	MMAR_1328	hypothetical protein	NA	8	0	0	8	0	0.125	40	NE
MMAR_RS06580	MMAR_1329	hypothetical protein	NA	20	0	0	20	0	0.7	174.21	NE
MMAR_RS06585	MMAR_1330	DNA-binding protein	NA	2	0	0	2	0	1	218	NE
MMAR_RS06590	MMAR_1331	hypothetical protein	NA	19	0	0	19	0	0.8421	365.88	NE
MMAR_RS06595	MMAR_1332	hypothetical protein	NA	6	0	0	6	0	0.6667	100	NE
MMAR_RS06600	MMAR_1333	short-chain dehydrogenase	Rv3224	12	0	0	12	0	0.75	333.56	NE
MMAR_RS06605	MMAR_1334	RNA polymerase sigma factor RpoE	Rv3223c	14	0	0	14	0	0.9286	409.54	NE
MMAR_RS06610	MMAR_1335	anti-sigma factor	Rv3221A	6	0	0	6	0	0.5	70.67	NE
MMAR_RS06615	MMAR_1336	acetyl-CoA carboxylase	Rv3221c	3	0	0	3	0	0.3333	222	NE
MMAR_RS06620	MMAR_1337	ATPase	Rv3220c	14	12	0	2	0	0.1429	122	ES
MMAR_RS06625	MMAR_1338	WhiB family transcriptional regulator	Rv3219	3	0	0	3	0	0	0	NE
MMAR_RS06630	MMAR_1339	diacylglycerol kinase	Rv3218	6	0	0	6	0	0.8333	64	NE
MMAR_RS06635	MMAR_1340	membrane protein	Rv3217c	4	0	0	4	0	0.75	69	NE
MMAR_RS06640	MMAR_1341	N-acetyltransferase GCN5	Rv3216	7	0	0	7	0	0.8571	182.5	NE
MMAR_RS06645	MMAR_1342	hypothetical protein	Rv3215	12	11	0	1	0	0.0833	8	ES
MMAR_RS06650	MMAR_1343	acid phosphatase	NA	5	0	0	5	0	0.8	104.5	NE
MMAR_RS06655	MMAR_1344	chromosome partitioning protein ParA	Rv3213c	8	1	0	7	0	0.5	164.75	NE
MMAR_RS06660	MMAR_1345	hypothetical protein	Rv3212	13	12	0	1	0	0.0769	5	ES
MMAR_RS06665	MMAR_1346	DEAD/DEAH box helicase	Rv3211	16	0	0	16	0	0.75	73.17	NE
MMAR_RS06670	MMAR_1347	hydroxylase	Rv3210c	12	0	0	0	12	0.8333	4395.7	GA
MMAR_RS06675	MMAR_1348	threonine and proline rich protein	NA	24	0	0	0	24	0.875	399.86	GA
MMAR_RS06680	MMAR_1349	hypothetical protein	Rv3208A	2	0	0	0	2	1	459	GA
MMAR_RS06685	MMAR_1350	TetR family transcriptional regulator	Rv3208	13	0	0	0	13	0.3846	134.2	GA
MMAR_RS06690	MMAR_1351	hypothetical protein	Rv3207c	21	21	0	0	0	0	0	ES
MMAR_RS06695	MMAR_1352	molybdopterin biosynthesis protein MoeZ	Rv3206c	16	14	0	2	0	0.125	378.5	ES
MMAR_RS06700	MMAR_1353	aminoglycoside phosphotransferase	Rv3205c	8	0	0	8	0	1	144.38	NE
MMAR_RS06705	MMAR_1354	DNA-methyltransferase	Rv3204	6	0	0	6	0	0.6667	169.75	NE
MMAR_RS06710	MMAR_1355	alpha/beta hydrolase	Rv3203	10	0	0	10	0	1	161.3	NE
MMAR_RS06715	MMAR_1356	hypothetical protein	NA	6	0	0	6	0	1	690.83	NE
MMAR_RS06720	MMAR_1357	hypothetical protein	NA	6	0	0	6	0	0.8333	425.8	NE
MMAR_RS06725	MMAR_1358	ATP-dependent DNA helicase	Rv3202c	22	0	22	0	0	0.4545	9.2	GD
MMAR_RS06730	MMAR_1359	ATP-dependent DNA helicase	Rv3201c	43	0	18	25	0	0.5116	35.64	NE
MMAR_RS06735	MMAR_1360	NAD-binding protein of Kef-type K+ transporter	Rv3200c	14	0	0	14	0	0.9286	176.92	NE
MMAR_RS06740	MMAR_1361	NADH pyrophosphatase	Rv3199c	8	0	0	8	0	0.875	147.29	NE
MMAR_RS06745	MMAR_1362	hypothetical protein	Rv0835	14	0	0	10	4	0.8571	567.67	NE
MMAR_RS06750	MMAR_1363	glutaredoxin	Rv3198A	7	0	0	0	7	1	396.29	GA
MMAR_RS06755	MMAR_1364	ATP-dependent DNA helicase	Rv3198c	29	25	0	4	0	0.1034	61.67	ES
MMAR_RS06760	MMAR_1365	transcriptional regulator	Rv3197A	5	0	0	5	0	0.8	8.25	NE
MMAR_RS06765	MMAR_1366	ABC transporter ATP-binding protein	Rv3197	16	0	0	16	0	0.625	226.5	NE
MMAR_RS06770	MMAR_1368	cyclodehydratase	Rv3196	4	0	0	4	0	0.75	167.33	NE
MMAR_RS06775	MMAR_1369	hypothetical protein	Rv3195	8	0	0	8	0	0.625	12	NE
MMAR_RS06780	MMAR_1370	signal protein PDZ	Rv3194c	16	0	0	16	0	0.875	52.43	NE
MMAR_RS06785	MMAR_1371	membrane protein	Rv3193c	60	0	0	60	0	0.8	36.42	NE
MMAR_RS06790	MMAR_1372	F420-dependent oxidoreductase	NA	15	0	0	15	0	0.7333	250.36	NE
MMAR_RS06800	MMAR_1373	transposase	Rv2812	13	0	13	0	0	0	0	GD
MMAR_RS06810	MMAR_1374	peptidyl-prolyl cis-trans isomerase	NA	6	0	0	6	0	0.6667	100	NE
MMAR_RS06815	MMAR_1375	arylsulfatase	NA	33	0	0	33	0	0.6364	108.05	NE
MMAR_RS06820	MMAR_1376	hypothetical protein	NA	10	0	0	10	0	0.5	68.6	NE
MMAR_RS06825	MMAR_1377	F420-dependent oxidoreductase	NA	5	0	0	5	0	0.8	61	NE
MMAR_RS06830	MMAR_1378	Cro/Cl family transcriptional regulator	Rv1129c	19	0	0	19	0	0.3158	123.67	NE
MMAR_RS06835	MMAR_1379	2-methylcitrate dehydratase	Rv1130	15	0	0	15	0	0.6	135.11	NE
MMAR_RS06840	MMAR_1380	2-methylisocitrate lyase	NA	14	0	0	14	0	0.4286	143.83	NE
MMAR_RS06845	MMAR_1381	citrate synthase	Rv1131	23	0	0	23	0	0.5217	80.42	NE
MMAR_RS06850	MMAR_1382	hypothetical protein	NA	4	0	0	4	0	0.25	188	NE
MMAR_RS06855	MMAR_1383	hypothetical protein	NA	1	0	0	1	0	0	0	NE
MMAR_RS06860	MMAR_1384	hypothetical protein	NA	8	0	0	8	0	1	199.88	NE
MMAR_RS06865	MMAR_1385	hypothetical protein	NA	9	0	0	9	0	0.8889	353.62	NE
MMAR_RS06870	MMAR_1386	hypothetical protein	NA	6	0	0	6	0	0.5	38	NE
MMAR_RS06875	MMAR_1387	monoamine oxidase	NA	23	0	0	23	0	0.5652	65	NE
MMAR_RS06880	MMAR_1388	non-heme haloperoxidase Hpx	Rv3171c	13	0	0	13	0	0.6154	158.5	NE
MMAR_RS06885	MMAR_1389	monooxygenase	Rv3170	19	0	0	19	0	0.6842	123.92	NE
MMAR_RS06890	MMAR_1390	F420-dependent oxidoreductase	NA	16	0	0	16	0	0.8125	146.77	NE
MMAR_RS06895	MMAR_1391	hypothetical protein	Rv0746	23	0	0	23	0	0.3043	90.71	NE
MMAR_RS06900	MMAR_1392	hypothetical protein	NA	18	0	0	18	0	0.6667	91.67	NE
MMAR_RS06905	MMAR_1393	aminoglycoside phosphotransferase	Rv3168	20	0	0	20	0	0.7	63.71	NE
MMAR_RS06910	MMAR_1394	TetR family transcriptional regulator	NA	6	0	0	6	0	0.3333	80	NE
MMAR_RS06915	MMAR_1395	oxidoreductase	NA	11	1	0	10	0	0.4545	45.2	NE
MMAR_RS06920	MMAR_1396	transposase	NA	16	16	0	0	0	0	0	ES
MMAR_RS06925	MMAR_1397	hypothetical protein	NA	14	0	0	14	0	0.6429	392.89	NE
MMAR_RS06930	MMAR_1398	hypothetical protein	Rv3165c	5	0	0	5	0	0.8	56.25	NE
MMAR_RS06935	MMAR_1399	ATPase	Rv3164c	13	0	0	13	0	0.6923	226.78	NE
MMAR_RS06940	MMAR_1400	hypothetical protein	Rv3163c	13	0	0	13	0	0.6154	112.75	NE
MMAR_RS06945	MMAR_1401	membrane protein	Rv3162c	8	0	0	8	0	0.75	372.33	NE
MMAR_RS06950	MMAR_1402	hypothetical protein	NA	21	0	0	21	0	0.8095	337.76	NE
MMAR_RS06955	MMAR_1403	transposase	NA	16	16	0	0	0	0	0	ES
MMAR_RS27785	MMAR_1404	phage excisionase	NA	14	0	0	14	0	0.4286	194.83	NE
MMAR_RS06975	MMAR_1406	hypothetical protein	NA	9	0	0	9	0	0.8889	234.12	NE
MMAR_RS06980	MMAR_1407	transposase	NA	16	16	0	0	0	0	0	ES
MMAR_RS06990	MMAR_1408	integrase	NA	16	16	0	0	0	0	0	ES
MMAR_RS06995	MMAR_1409	hypothetical protein	Rv3333c	18	0	0	18	0	0.8333	138.73	NE
MMAR_RS07015	MMAR_1413	TetR family transcriptional regulator	NA	7	0	0	7	0	1	224.43	NE
MMAR_RS07020	MMAR_1414	adenylate cyclase CyaA	NA	14	0	0	14	0	0.7143	122.4	NE
MMAR_RS07025	MMAR_1415	type 11 methyltransferase	NA	6	0	0	6	0	0.8333	62.2	NE
MMAR_RS07035	MMAR_1418	hypothetical protein	NA	29	0	0	29	0	0.6207	532.89	NE
MMAR_RS07040	MMAR_1419	hypothetical protein	NA	3	0	0	3	0	0.6667	69	NE
MMAR_RS07045	MMAR_1420	carbonic anhydrase	NA	14	0	0	14	0	0.8571	151.33	NE
MMAR_RS27795	MMAR_1421	hypothetical protein	NA	8	0	0	8	0	0.75	401.5	NE
MMAR_RS27800	MMAR_1423	anchored-membrane serine/threonine-protein	NA	33	0	0	33	0	0.8485	212.54	NE
MMAR_RS07060	MMAR_1425	transposase	NA	2	0	0	2	0	1	58.5	NE
MMAR_RS07065	MMAR_1426	hypothetical protein	Rv1813c	11	0	0	0	11	0.9091	747	GA
MMAR_RS07070	MMAR_1427	hypothetical protein	NA	7	0	0	0	7	0.8571	145.67	GA
MMAR_RS07075	MMAR_1429	hypothetical protein	NA	9	0	0	0	9	0.7778	844.43	GA
MMAR_RS07080	MMAR_1430	hypothetical protein	Rv0968,Rv1993c	2	0	0	0	2	1	40	GA
MMAR_RS07085	MMAR_1431	metal-transporting ATPase	Rv0969	23	0	0	0	23	0.6957	158.81	GA
MMAR_RS07090	MMAR_1432	hypothetical protein	Rv0970	17	0	0	0	17	1	652.24	GA
MMAR_RS07095	MMAR_1433	integrase	NA	18	0	0	14	4	0.7222	231.69	NE
MMAR_RS07115	MMAR_1438	hypothetical protein	NA	20	0	0	20	0	0.55	105.27	NE
MMAR_RS07120	MMAR_1439	hypothetical protein	NA	3	0	0	3	0	0.6667	47.5	NE
MMAR_RS07125	MMAR_1440	transposase	NA	11	0	0	8	3	0.9091	208.1	NE
MMAR_RS07130	MMAR_1441	hypothetical protein	NA	8	0	0	0	8	1	1135.62	GA
MMAR_RS07135	MMAR_1442	hypothetical protein	Rv1450c	39	12	0	17	10	0.4872	145.47	ES
MMAR_RS07140	MMAR_1443	ABC transporter	NA	28	6	0	1	21	0.6429	493.72	GA
MMAR_RS07145	MMAR_1444	TetR family transcriptional regulator	NA	11	0	0	11	0	1	345.91	NE
MMAR_RS07150	MMAR_1445	transposase	NA	16	16	0	0	0	0	0	ES
MMAR_RS07155	MMAR_1447	hypothetical protein	NA	8	0	0	8	0	0.5	195.75	NE
MMAR_RS07160	MMAR_1448	copper-exporting ATPase	NA	35	0	0	35	0	0.5714	138.15	NE
MMAR_RS07165	MMAR_1449	hypothetical protein	NA	26	0	0	26	0	0.7692	315.45	NE
MMAR_RS07180	MMAR_1452	integrase	NA	15	14	0	1	0	0.0667	5	ES
MMAR_RS07185	MMAR_1453	transposase	NA	4	4	0	0	0	0	0	ES
MMAR_RS07190	MMAR_1454	MazF family transcriptional regulator	NA	7	0	0	7	0	0.7143	141.6	NE
MMAR_RS07195	MMAR_1455	integrase	NA	16	16	0	0	0	0	0	ES
MMAR_RS07200	MMAR_1456	transposase	NA	5	4	0	0	1	0.2	13	ES
MMAR_RS07205	MMAR_1457	hypothetical protein	NA	4	0	0	0	4	0.5	570	GA
MMAR_RS07220	MMAR_1460	hypothetical protein	Rv1809	25	0	0	0	25	0.84	870.52	GA
MMAR_RS07225	MMAR_1461	hypothetical protein	Rv1808	25	0	0	0	25	0.84	517.67	GA
MMAR_RS07230	MMAR_1462	amino acid oxidase	NA	23	0	0	19	4	0.8261	365.37	NE
MMAR_RS07240	MMAR_1465	hypothetical protein	NA	10	0	0	10	0	1	562.9	NE
MMAR_RS07245	MMAR_1466	transposase	NA	19	0	0	19	0	0.6316	152.92	NE
MMAR_RS07255	MMAR_1468	transposase	NA	16	16	0	0	0	0	0	ES
MMAR_RS07260	MMAR_1469	PPE family protein	Rv3159c,Rv3533c	34	0	0	34	0	0.9118	278.23	NE
MMAR_RS07265	MMAR_1470	NADH:ubiquinone oxidoreductase subunit N	Rv3158	19	0	0	19	0	0.7895	238.53	NE
MMAR_RS07270	MMAR_1471	NADH:ubiquinone oxidoreductase subunit M	Rv3157	21	0	0	21	0	0.8095	273.65	NE
MMAR_RS07275	MMAR_1472	NADH:ubiquinone oxidoreductase subunit L	Rv3156	25	0	0	25	0	0.76	280.63	NE
MMAR_RS07280	MMAR_1473	NADH-quinone oxidoreductase subunit K	Rv3155	5	0	0	5	0	0.8	383.75	NE
MMAR_RS07285	MMAR_1474	NADH:ubiquinone oxidoreductase subunit J	Rv3154	7	0	0	7	0	1	210.86	NE
MMAR_RS07290	MMAR_1475	NADH-quinone oxidoreductase subunit I	Rv3153	14	0	0	14	0	0.7857	265.18	NE
MMAR_RS07295	MMAR_1476	NADH-quinone oxidoreductase subunit H	Rv3152	16	0	0	16	0	0.8125	444.15	NE
MMAR_RS07300	MMAR_1477	NADH dehydrogenase subunit G	Rv3151	23	0	0	23	0	0.7826	128.78	NE
MMAR_RS07305	MMAR_1478	NADH dehydrogenase subunit F	Rv3150	22	0	0	22	0	0.6364	184.71	NE
MMAR_RS07310	MMAR_1479	NADH dehydrogenase subunit E	Rv3149	10	0	0	10	0	0.6	288.5	NE
MMAR_RS07315	MMAR_1480	NADH-quinone oxidoreductase subunit D	Rv3148	18	0	0	18	0	0.5	198.56	NE
MMAR_RS07320	MMAR_1481	NADH-quinone oxidoreductase subunit C	Rv3147	19	0	0	19	0	0.7368	96.29	NE
MMAR_RS07325	MMAR_1482	NADH-quinone oxidoreductase subunit B	Rv3146	7	0	0	7	0	0.8571	235.33	NE
MMAR_RS07335	MMAR_1484	hypothetical protein	Rv3144c	13	0	0	13	0	0.6154	173.25	NE
MMAR_RS07340	MMAR_1485	phospholipase C	NA	30	0	0	30	0	0.7	435	NE
MMAR_RS07345	MMAR_1486	chemotaxis protein CheY	Rv3143	7	0	0	7	0	1	152.14	NE
MMAR_RS07350	MMAR_1487	hypothetical protein	NA	2	0	0	2	0	0	0	NE
MMAR_RS07355	MMAR_1488	ketosteroid isomerase	NA	6	0	0	6	0	0.5	132.33	NE
MMAR_RS07360	MMAR_1489	hypothetical protein	NA	3	0	0	3	0	1	119.33	NE
MMAR_RS07365	MMAR_1490	acyl-CoA dehydrogenase	NA	9	0	0	9	0	0.5556	101.2	NE
MMAR_RS07370	MMAR_1491	acyl-CoA dehydrogenase	NA	16	0	0	16	0	0.625	118.7	NE
MMAR_RS07375	MMAR_1492	TetR family transcriptional regulator	NA	10	0	0	10	0	0.7	68.57	NE
MMAR_RS07380	MMAR_1493	hydroxymethylglutaryl-CoA lyase	NA	8	0	0	8	0	0.875	193.14	NE
MMAR_RS07385	MMAR_1494	CoA transferase	NA	18	0	0	18	0	0.6667	107.67	NE
MMAR_RS07390	MMAR_1495	alpha/beta hydrolase	NA	22	0	0	22	0	0.8636	93.05	NE
MMAR_RS07395	MMAR_1496	oxidoreductase	NA	17	0	0	17	0	0.5294	231.67	NE
MMAR_RS07400	MMAR_1497	hypothetical protein	NA	43	0	0	43	0	0.7442	316.28	NE
MMAR_RS07405	MMAR_1498	NADPH:quinone oxidoreductase	Rv3141	13	0	0	13	0	0.5385	55.71	NE
MMAR_RS07410	MMAR_1499	quinone oxidoreductase	NA	12	0	0	12	0	0.5	115	NE
MMAR_RS07415	MMAR_1500	amidohydrolase	NA	20	10	0	10	0	0.3	109.5	ES
MMAR_RS07420	MMAR_1501	extradiol ring-cleavage dioxygenase	NA	12	0	0	12	0	0.5833	43.29	NE
MMAR_RS07425	MMAR_1502	2-hydroxy-6-ketonona-2,4-dienedioic acid	NA	18	0	0	18	0	0.5556	39.6	NE
MMAR_RS07430	MMAR_1503	FAD-binding monooxygenase	NA	22	0	4	18	0	0.5455	64.42	NE
MMAR_RS07435	MMAR_1504	TetR family transcriptional regulator	Rv0302	7	0	7	0	0	0.5714	9.75	GD
MMAR_RS07440	MMAR_1505	acetaldehyde dehydrogenase	NA	9	0	3	6	0	0.4444	29.5	NE
MMAR_RS07445	MMAR_1506	4-hydroxy-2-oxovalerate aldolase 1	NA	12	0	0	12	0	0.4167	68.4	NE
MMAR_RS07450	MMAR_1507	decarboxylase	NA	11	0	0	11	0	0.6364	71.86	NE
MMAR_RS07455	MMAR_1508	acetolactate synthase	NA	21	0	0	21	0	0.619	265.15	NE
MMAR_RS07460	MMAR_1509	acyl-CoA dehydrogenase	Rv3140	14	0	0	14	0	0.6429	71.56	NE
MMAR_RS07465	MMAR_1510	butyryl-CoA dehydrogenase	Rv3139	18	0	0	18	0	0.7778	139.5	NE
MMAR_RS07470	MMAR_1511	histidinol-phosphatase	Rv3137	8	0	0	8	0	0	0	NE
MMAR_RS07475	MMAR_1512	hypothetical protein	NA	7	0	0	7	0	1	154.14	NE
MMAR_RS07480	MMAR_1513	hypothetical protein	Rv3136	18	0	0	18	0	0.8333	173.13	NE
MMAR_RS07485	MMAR_1514	hypothetical protein	NA	21	0	0	21	0	0.619	69.38	NE
MMAR_RS07490	MMAR_1515	universal stress protein	Rv3134c	14	0	0	14	0	0.7857	60.64	NE
MMAR_RS07495	MMAR_1516	LuxR family transcriptional regulator	Rv3133c	6	0	0	6	0	0.8333	100.6	NE
MMAR_RS07500	MMAR_1517	histidine kinase	Rv3132c	18	0	0	18	0	0.5	96.22	NE
MMAR_RS07505	MMAR_1518	NAD(P)H nitroreductase	NA	9	0	0	9	0	0.3333	197.67	NE
MMAR_RS07510	MMAR_1519	diacylglycerol O-acyltransferase	Rv3130c	17	0	0	17	0	0.3529	61.5	NE
MMAR_RS07515	MMAR_1520	cyanoglobin	NA	7	0	0	7	0	0.4286	69	NE
MMAR_RS07520	MMAR_1521	pyridoxamine 5'-phosphate oxidase	Rv3129	5	0	0	5	0	0.8	61.5	NE
MMAR_RS07525	MMAR_1522	NAD(P)H nitroreductase	Rv3127	11	0	0	11	0	0.5455	37.5	NE
MMAR_RS07530	MMAR_1523	hypothetical protein	Rv1128c,Rv1702c,Rv3467	15	0	0	15	0	0.6	103.33	NE
MMAR_RS07535	MMAR_1524	membrane protein	NA	0	0	0	0	0	0	0	N/A
MMAR_RS07540	MMAR_1525	FAD-linked oxidase	Rv3107c	17	0	0	17	0	0.6471	74.45	NE
MMAR_RS07545	MMAR_1526	NADP oxidoreductase	Rv3106	11	0	0	11	0	0.7273	129.38	NE
MMAR_RS07550	MMAR_1527	peptide chain release factor 2	Rv3105c	16	15	0	1	0	0.0625	332	ES
MMAR_RS07555	MMAR_1528	mechanosensitive ion channel protein MscS	Rv3104c	10	0	0	10	0	1	228	NE
MMAR_RS07560	MMAR_1530	cell division protein FtsE	Rv3102c	6	6	0	0	0	0.1667	1	ES
MMAR_RS07565	MMAR_1531	cell division protein FtsX	Rv3101c	19	19	0	0	0	0	0	ES
MMAR_RS07570	MMAR_1532	SsrA-binding protein	Rv3100c	6	5	0	0	1	0.1667	305	ES
MMAR_RS07575	MMAR_1533	hypothetical protein	NA	18	0	0	0	18	0.8333	220.67	GA
MMAR_RS07580	MMAR_1534	hypothetical protein	NA	37	0	0	0	37	0.973	743.75	GA
MMAR_RS07585	MMAR_1535	ATPase AAA	NA	17	0	0	0	17	0.8824	308.6	GA
MMAR_RS07590	MMAR_1536	hypothetical protein	NA	16	0	0	0	16	0.9375	229.2	GA
MMAR_RS07595	MMAR_1537	hypothetical protein	Rv3099c	7	0	0	0	7	0.8571	267.33	GA
MMAR_RS07600	MMAR_1538	PE family protein	Rv2519	34	0	0	0	34	0.9118	373.19	GA
MMAR_RS07605	MMAR_1540	hypothetical protein	NA	3	0	0	0	3	0.6667	263	GA
MMAR_RS07610	MMAR_1541	hypothetical protein	NA	10	0	0	0	10	0.6	278.33	GA
MMAR_RS07615	MMAR_1542	hypothetical protein	NA	9	0	0	0	9	1	178.89	GA
MMAR_RS07620	MMAR_1543	hypothetical protein	NA	13	0	0	0	13	0.7692	695.3	GA
MMAR_RS07625	MMAR_1544	PadR family transcriptional regulator	NA	11	0	0	0	11	0.9091	146.1	GA
MMAR_RS07630	MMAR_1545	hypothetical protein	NA	13	0	0	0	13	1	660.38	GA
MMAR_RS07640	MMAR_1547	PPE family protein	Rv3097c	27	0	0	0	27	0.8519	518.48	GA
MMAR_RS07645	MMAR_1548	glutaminase	NA	14	0	0	3	11	0.8571	351.83	GA
MMAR_RS07650	MMAR_1549	hypothetical protein	NA	4	0	0	4	0	1	201.5	NE
MMAR_RS07655	MMAR_1550	hypothetical protein	NA	27	0	0	27	0	0.8148	276.64	NE
MMAR_RS07660	MMAR_1551	phytanoyl-CoA dioxygenase	Rv3633	14	0	0	14	0	1	347.79	NE
MMAR_RS07665	MMAR_1552	hypothetical protein	NA	2	0	0	2	0	1	226.5	NE
MMAR_RS07670	MMAR_1553	hypothetical protein	NA	9	0	0	9	0	0.7778	318.71	NE
MMAR_RS07675	MMAR_1554	hypothetical protein	Rv3096	19	0	0	19	0	0.8947	346.82	NE
MMAR_RS07680	MMAR_1555	transcriptional regulator	Rv3095	4	0	0	4	0	0.75	99.33	NE
MMAR_RS07685	MMAR_1556	hydroxylase	Rv3094c	15	0	0	15	0	0.6667	164.6	NE
MMAR_RS07690	MMAR_1557	oxidoreductase	Rv3093c	13	0	0	13	0	0.3077	66	NE
MMAR_RS07695	MMAR_1558	NADP-dependent oxidoreductase	NA	19	0	0	19	0	0.6316	66.17	NE
MMAR_RS07700	MMAR_1559	hypothetical protein	NA	13	0	0	13	0	0.5385	118.57	NE
MMAR_RS07705	MMAR_1560	nucleoside triphosphate pyrophosphohydrolase	NA	17	0	0	17	0	0.5294	159.56	NE
MMAR_RS07710	MMAR_1561	tRNA dimethylallyltransferase	NA	17	0	0	17	0	0.6471	47.55	NE
MMAR_RS07715	MMAR_1562	hypothetical protein	NA	10	0	0	10	0	0.9	154	NE
MMAR_RS07720	MMAR_1563	hypothetical protein	NA	7	0	0	7	0	0.7143	63	NE
MMAR_RS07725	MMAR_1564	cytochrome P450	NA	12	0	0	12	0	0.6667	185	NE
MMAR_RS07730	MMAR_1565	methyltransferase	NA	12	0	0	12	0	0.8333	166.9	NE
MMAR_RS07735	MMAR_1566	dimethylallyladenosine tRNA	NA	21	0	0	21	0	0.7143	122.47	NE
MMAR_RS07740	MMAR_1567	ABC transporter	Rv3092c	12	0	0	12	0	0.75	250.33	NE
MMAR_RS07745	MMAR_1568	short-chain dehydrogenase	NA	8	0	0	8	0	1	142.25	NE
MMAR_RS07750	MMAR_1569	TetR family transcriptional regulator	NA	10	0	0	10	0	0.9	188.67	NE
MMAR_RS07755	MMAR_1570	hypothetical protein	NA	7	0	0	7	0	1	191.57	NE
MMAR_RS07760	MMAR_1571	hypothetical protein	Rv3091	17	0	0	17	0	0.9412	219.75	NE
MMAR_RS07765	MMAR_1572	hypothetical protein	Rv3090	7	0	0	7	0	0.8571	263.17	NE
MMAR_RS07770	MMAR_1573	hypothetical protein	NA	26	0	0	26	0	0.6538	114.18	NE
MMAR_RS07775	MMAR_1574	hypothetical protein	NA	6	0	0	6	0	0.3333	93	NE
MMAR_RS07780	MMAR_1575	F420-dependent oxidoreductase	Rv3079c	12	0	0	12	0	0.8333	75.7	NE
MMAR_RS07785	MMAR_1576	hypothetical protein	NA	7	0	0	7	0	0.7143	147	NE
MMAR_RS07790	MMAR_1577	hydrolase	Rv3077	27	0	0	27	0	0.8148	122.86	NE
MMAR_RS07795	MMAR_1578	cyclase	Rv3076	7	0	0	7	0	0.8571	49.5	NE
MMAR_RS07800	MMAR_1579	hydrolase	NA	20	0	0	20	0	0.65	148.77	NE
MMAR_RS07805	MMAR_1580	dehydrogenase	NA	23	0	0	23	0	0.6087	81.36	NE
MMAR_RS07810	MMAR_1581	membrane protein	NA	19	0	0	19	0	0.8421	145.75	NE
MMAR_RS07815	MMAR_1582	PucR family transcriptional regulator	Rv1429	14	0	0	14	0	0.7857	126.45	NE
MMAR_RS07820	MMAR_1583	hypothetical protein	Rv3075c	12	0	0	12	0	1	412.25	NE
MMAR_RS07825	MMAR_1584	HNH endonuclease	Rv3074	18	0	0	18	0	0.7222	69.08	NE
MMAR_RS07830	MMAR_1585	hypothetical protein	Rv3073c	6	0	0	6	0	0.6667	118	NE
MMAR_RS07835	MMAR_1586	F420-dependent oxidoreductase	NA	11	0	0	11	0	0.6364	113.86	NE
MMAR_RS07840	MMAR_1587	siderophore biosynthesis protein	Rv1347c	18	0	0	18	0	0.7778	53.57	NE
MMAR_RS07845	MMAR_1588	hypothetical protein	NA	16	0	0	16	0	0.375	29.5	NE
MMAR_RS07850	MMAR_1589	camphor resistance protein CrcB	Rv3070	5	0	0	5	0	0.2	11	NE
MMAR_RS07855	MMAR_1590	camphor resistance protein CrcB	Rv3069	8	0	0	8	0	0.75	33.17	NE
MMAR_RS07860	MMAR_1591	phosphoglucomutase	Rv3068c	24	0	0	24	0	0.7083	170.06	NE
MMAR_RS07895	MMAR_1595	S-adenosyl-L-methionine-dependent	NA	15	0	0	15	0	0.6667	219.7	NE
MMAR_RS07900	MMAR_1596	hypothetical protein	NA	10	0	0	10	0	0.7	224.71	NE
MMAR_RS07905	MMAR_1597	transcriptional regulator	NA	12	0	0	12	0	0.5	109.5	NE
MMAR_RS07910	MMAR_1598	transposase	NA	6	0	0	6	0	0.6667	102.75	NE
MMAR_RS07915	MMAR_1599	integrase	NA	13	0	0	13	0	0.6154	93.5	NE
MMAR_RS07920	MMAR_1600	hypothetical protein	NA	5	0	0	5	0	1	220.2	NE
MMAR_RS07925	MMAR_1601	PE-PGRS family protein	NA	6	0	0	6	0	0.6667	87.25	NE
MMAR_RS07930	MMAR_1602	oxidoreductase	NA	18	0	0	18	0	0.5	76.67	NE
MMAR_RS07935	MMAR_1603	PucR family transcriptional regulator	Rv1429	19	0	0	19	0	0.2632	31.2	NE
MMAR_RS07940	MMAR_1604	glycerol acyltransferase	NA	12	0	0	12	0	0.4167	36.8	NE
MMAR_RS07945	MMAR_1605	acyltransferase	NA	10	0	0	10	0	0.6	30.67	NE
MMAR_RS07950	MMAR_1606	acyl-CoA synthetase	NA	21	0	0	21	0	0.5238	48.18	NE
MMAR_RS07955	MMAR_1607	succinate-semialdehyde dehydrogenase	NA	26	0	0	26	0	0.4231	189.27	NE
MMAR_RS07960	MMAR_1608	alkyl sulfatase	NA	32	0	0	32	0	0.7812	170	NE
MMAR_RS07965	MMAR_1609	hypothetical protein	NA	7	0	0	7	0	0.8571	98.33	NE
MMAR_RS07970	MMAR_1610	hypothetical protein	NA	9	0	0	9	0	1	165	NE
MMAR_RS07975	MMAR_1611	DNA-binding transcriptional regulator	Rv3066	10	0	0	10	0	0.9	140.33	NE
MMAR_RS07980	MMAR_1612	multidrug transporter	Rv3065	4	0	0	4	0	1	307.75	NE
MMAR_RS07985	MMAR_1613	hypothetical protein	NA	9	0	0	9	0	1	137.22	NE
MMAR_RS07990	MMAR_1614	short-chain dehydrogenase	NA	10	0	0	10	0	0.7	70.71	NE
MMAR_RS07995	MMAR_1615	molecular chaperone Hsp70	NA	22	0	0	22	0	0.7727	93.18	NE
MMAR_RS08000	MMAR_1616	carbon starvation protein CstA	Rv3063	29	0	0	29	0	0.7931	403.74	NE
MMAR_RS08005	MMAR_1618	multicopper oxidase	NA	34	0	0	34	0	0.7941	258.26	NE
MMAR_RS08010	MMAR_1619	hypothetical protein	NA	15	0	0	15	0	0.6667	69.3	NE
MMAR_RS08015	MMAR_1620	hypothetical protein	NA	15	0	0	15	0	0.8667	155.15	NE
MMAR_RS08020	MMAR_1621	transcriptional regulator	Rv1675c	13	0	0	13	0	0.3077	43.5	NE
MMAR_RS08025	MMAR_1622	hypothetical protein	NA	6	0	0	6	0	0.3333	9.5	NE
MMAR_RS08030	MMAR_1623	DNA ligase	Rv3062	17	0	0	17	0	0.5882	66.5	NE
MMAR_RS08035	MMAR_1624	3-hydroxy-2-methylbutyryl-CoA dehydrogenase	NA	9	0	0	9	0	0.7778	49.14	NE
MMAR_RS08040	MMAR_1625	acyl-CoA dehydrogenase	Rv3061c	22	0	0	22	0	0.5455	85.92	NE
MMAR_RS08045	MMAR_1626	HxlR family transcriptional regulator	Rv1725c	8	0	0	8	0	0.5	174.75	NE
MMAR_RS08050	MMAR_1627	hypothetical protein	NA	12	0	0	12	0	0.5	55	NE
MMAR_RS08055	MMAR_1628	hypothetical protein	NA	10	0	0	10	0	0.7	91	NE
MMAR_RS08060	MMAR_1629	acetyl-CoA acetyltransferase	NA	17	0	0	17	0	0.5882	182.4	NE
MMAR_RS08065	MMAR_1630	GntR family transcriptional regulator	NA	21	0	0	21	0	0.6667	152.29	NE
MMAR_RS08070	MMAR_1631	hypothetical protein	NA	17	0	0	17	0	0.6471	283.36	NE
MMAR_RS08075	MMAR_1633	hypothetical protein	NA	2	0	0	2	0	1	233	NE
MMAR_RS08080	MMAR_1634	cytochrome P450	Rv3059	26	0	0	26	0	0.9231	230.67	NE
MMAR_RS08085	MMAR_1635	TetR family transcriptional regulator	Rv3058c	7	0	0	7	0	1	354.14	NE
MMAR_RS08090	MMAR_1636	short-chain dehydrogenase	Rv3057c	14	0	0	14	0	0.7857	115.73	NE
MMAR_RS08095	MMAR_1637	TetR family transcriptional regulator	Rv3055	5	0	0	5	0	0.6	129.67	NE
MMAR_RS08100	MMAR_1638	FMN reductase	Rv3054c	11	0	0	11	0	0.6364	190.86	NE
MMAR_RS08105	MMAR_1639	PPE family protein	NA	167	0	0	154	13	0.8323	330.1	NE
MMAR_RS08110	MMAR_1640	glutaredoxin	Rv3053c	6	6	0	0	0	0.1667	1	ES
MMAR_RS08115	MMAR_1641	ribonucleotide reduction protein	Rv3052c	14	14	0	0	0	0	0	ES
MMAR_RS08120	MMAR_1642	ribonucleotide reductase of class Ib (aerobic),	Rv3051c	44	43	0	1	0	0.0227	215	ES
MMAR_RS08125	MMAR_1643	AsnC family transcriptional regulator	Rv3050c	4	0	0	4	0	1	452.25	NE
MMAR_RS08130	MMAR_1644	4-hydroxyacetophenone monooxygenase	Rv3049c	29	0	0	29	0	0.931	362.56	NE
MMAR_RS08135	MMAR_1645	TetR family transcriptional regulator	NA	7	0	0	7	0	1	190.71	NE
MMAR_RS08140	MMAR_1646	polyketide cyclase	NA	3	0	0	3	0	0.6667	178.5	NE
MMAR_RS08145	MMAR_1647	ribonucleotide-diphosphate reductase subunit	Rv3048c	21	20	0	1	0	0.0476	752	ES
MMAR_RS08150	MMAR_1648	hypothetical protein	Rv3046c	4	0	0	4	0	0.25	55	NE
MMAR_RS08155	MMAR_1649	zinc-binding dehydrogenase	Rv3045	14	0	0	14	0	0.7857	252.73	NE
MMAR_RS08160	MMAR_1650	Fe3+-citrate ABC transporter substrate-binding	Rv3044	11	0	11	0	0	0.2727	2.33	GD
MMAR_RS08165	MMAR_1651	cytochrome C oxidase subunit I	Rv3043c	19	19	0	0	0	0	0	ES
MMAR_RS08170	MMAR_1652	phosphoserine phosphatase	Rv3042c	10	9	0	1	0	0.1	223	ES
MMAR_RS08175	MMAR_1653	ArsR family transcriptional regulator	Rv0081	4	0	0	4	0	1	137.5	NE
MMAR_RS08180	MMAR_1654	oxidoreductase	Rv0082	3	0	0	3	0	0.6667	150.5	NE
MMAR_RS08185	MMAR_1655	hypothetical protein	Rv0083	22	0	0	22	0	0.4545	118.9	NE
MMAR_RS08190	MMAR_1656	formate hydrogenlyase	Rv0084	10	0	0	10	0	0.8	38.5	NE
MMAR_RS08195	MMAR_1657	hypothetical protein	Rv0085	4	0	0	4	0	0.5	93	NE
MMAR_RS08200	MMAR_1658	hydrogenase	Rv0086	10	0	0	10	0	0.6	50.83	NE
MMAR_RS08205	MMAR_1659	formate hydrogenase	Rv0087	16	0	0	16	0	0.6875	63.45	NE
MMAR_RS08210	MMAR_1660	iron ABC transporter ATP-binding protein	Rv3041c	9	0	0	9	0	0.5556	46.6	NE
MMAR_RS08215	MMAR_1661	NUDIX hydrolase	Rv3040c	8	0	0	8	0	0.75	30.83	NE
MMAR_RS08220	MMAR_1662	enoyl-CoA hydratase	Rv3039c	7	1	0	6	0	0.1429	64	NE
MMAR_RS08225	MMAR_1663	methyltransferase type 11	Rv3038c	14	13	0	1	0	0.0714	19	ES
MMAR_RS08230	MMAR_1664	S-adenosylmethionine-dependent	Rv3037c	17	0	0	17	0	0.4706	157.25	NE
MMAR_RS08235	MMAR_1665	Immunogenic protein MPT64/MPB64 precursor	Rv3036c	12	0	0	12	0	0.9167	341.82	NE
MMAR_RS08240	MMAR_1666	hypothetical protein	NA	6	0	0	6	0	0.6667	137	NE
MMAR_RS08245	MMAR_1667	hypothetical protein	Rv3035	20	19	0	1	0	0.05	24	ES
MMAR_RS08250	MMAR_1668	acetyltransferase	Rv3034c	8	0	8	0	0	0	0	GD
MMAR_RS08255	MMAR_1669	lysophospholipase	NA	9	0	0	9	0	0.6667	365.67	NE
MMAR_RS08260	MMAR_1670	hypothetical protein	Rv3033	5	0	0	5	0	0.8	303.25	NE
MMAR_RS08265	MMAR_1671	deoxyribodipyrimidine photolyase	NA	17	0	0	17	0	0.5882	102.7	NE
MMAR_RS08270	MMAR_1672	TspO and MBR s	NA	8	0	0	8	0	0.5	45.5	NE
MMAR_RS08275	MMAR_1673	membrane protein	NA	25	0	0	25	0	0.64	91.88	NE
MMAR_RS08280	MMAR_1674	class C beta-lactamase	NA	28	0	0	28	0	0.7857	125.05	NE
MMAR_RS08285	MMAR_1675	MarR family transcriptional regulator	NA	11	0	0	11	0	0.6364	277.57	NE
MMAR_RS08290	MMAR_1676	hypothetical protein	NA	8	0	0	8	0	1	82.38	NE
MMAR_RS08295	MMAR_1677	heme-binding protein	NA	10	0	0	10	0	0.7	137.43	NE
MMAR_RS08300	MMAR_1678	hypothetical protein	NA	10	0	0	10	0	0.9	322.11	NE
MMAR_RS08305	MMAR_1679	nucleoside-diphosphate sugar epimerase	NA	20	0	0	20	0	0.45	68.89	NE
MMAR_RS08310	MMAR_1680	dehydrogenase	NA	14	0	1	13	0	0.6429	78	NE
MMAR_RS08315	MMAR_1681	glycogen synthase	Rv3032	16	0	16	0	0	0	0	GD
MMAR_RS08320	MMAR_1682	1,4-alpha-glucan-branching protein	Rv3031	17	0	17	0	0	0	0	GD
MMAR_RS08325	MMAR_1683	SAM-dependent methyltransferase	Rv3030	12	0	12	0	0	0.25	3.33	GD
MMAR_RS08330	MMAR_1684	electron transfer flavoprotein subunit beta	Rv3029c	4	0	4	0	0	0.25	4	GD
MMAR_RS08335	MMAR_1685	electron transfer flavoprotein subunit alpha	Rv3028c	8	0	8	0	0	0	0	GD
MMAR_RS08340	MMAR_1686	phosphohistidine phosphatase	NA	18	0	0	18	0	0.6667	103.42	NE
MMAR_RS08345	MMAR_1687	lysophospholipase	Rv3026c	5	0	0	5	0	0.8	157	NE
MMAR_RS08350	MMAR_1688	hypothetical protein	NA	8	0	0	8	0	0.875	165.43	NE
MMAR_RS08355	MMAR_1689	cysteine desulfurase	Rv3025c	7	7	0	0	0	0	0	ES
MMAR_RS08360	MMAR_1690	tRNA	Rv3024c	17	16	0	1	0	0.1176	28	ES
MMAR_RS08365	MMAR_1691	hypothetical protein	Rv3016	9	0	0	9	0	0.6667	90.83	NE
MMAR_RS08370	MMAR_1692	methionine synthase	Rv3015c	7	0	0	7	0	0.7143	95.2	NE
MMAR_RS08375	MMAR_1693	radical SAM protein	Rv0213c	26	0	0	26	0	0.8462	130.73	NE
MMAR_RS08380	MMAR_1694	DNA ligase	Rv3014c	22	21	0	1	0	0.0455	34	ES
MMAR_RS08385	MMAR_1695	TetR family transcriptional regulator	Rv1556	7	0	0	7	0	1	87	NE
MMAR_RS08390	MMAR_1696	membrane protein	NA	4	0	0	4	0	1	210.5	NE
MMAR_RS08400	MMAR_1698	transposase	NA	4	4	0	0	0	0	0	ES
MMAR_RS08405	MMAR_1699	integrase	NA	15	14	0	1	0	0.0667	41	ES
MMAR_RS08415	MMAR_1700	hypothetical protein	Rv3013	7	0	0	7	0	0.7143	101.8	NE
MMAR_RS08420	MMAR_1701	aspartyl/glutamyl-tRNA(Asn/Gln) amidotransferase	Rv3012c	2	2	0	0	0	0	0	ES
MMAR_RS08425	MMAR_1702	glutamyl-tRNA(Gln) amidotransferase subunit A	Rv3011c	25	25	0	0	0	0	0	ES
MMAR_RS08430	MMAR_1703	6-phosphofructokinase	Rv3010c	10	0	0	10	0	0.6	16.67	NE
MMAR_RS08435	MMAR_1704	aspartyl/glutamyl-tRNA amidotransferase subunit	Rv3009c	23	22	0	1	0	0.0435	12	ES
MMAR_RS08440	MMAR_1705	oxidoreductase	Rv3007c	7	0	0	7	0	0.7143	47	NE
MMAR_RS08445	MMAR_1706	hypothetical protein	Rv3006	13	12	0	1	0	0.0769	5	ES
MMAR_RS08450	MMAR_1707	membrane protein	Rv3005c	13	0	13	0	0	0.2308	2.33	GD
MMAR_RS08455	MMAR_1708	hypothetical protein	NA	5	0	1	4	0	0.8	107.5	NE
MMAR_RS08460	MMAR_1710	acetolactate synthase	Rv3003c	17	17	0	0	0	0	0	ES
MMAR_RS08465	MMAR_1711	acetolactate synthase	Rv3002c	5	4	0	1	0	0.2	19	ES
MMAR_RS08470	MMAR_1712	ketol-acid reductoisomerase	Rv3001c	11	10	0	1	0	0.0909	49	ES
MMAR_RS08475	MMAR_1713	hypothetical protein	NA	11	0	0	11	0	0.8182	176.11	NE
MMAR_RS08480	MMAR_1714	dehydrogenase	Rv2997	24	0	0	24	0	0.5417	188.08	NE
MMAR_RS08485	MMAR_1715	3-phosphoglycerate dehydrogenase	Rv2996c	11	10	0	1	0	0.0909	10	ES
MMAR_RS08490	MMAR_1716	3-isopropylmalate dehydrogenase	Rv2995c	15	14	0	1	0	0.0667	56	ES
MMAR_RS08495	MMAR_1717	MFS transporter	Rv2994	21	2	0	19	0	0.7143	136.8	NE
MMAR_RS08500	MMAR_1718	2-hydroxyhepta-2,4-diene-1,7-dioate isomerase	Rv2993c	12	1	0	11	0	0.6667	56.25	NE
MMAR_RS08505	MMAR_1719	glutamyl-tRNA synthetase	Rv2992c	26	25	0	1	0	0.0385	64	ES
MMAR_RS08520	MMAR_1720	PPOX class F420-dependent enzyme	Rv2991	8	0	0	8	0	0.75	889.5	NE
MMAR_RS08525	MMAR_1721	oxidoreductase	Rv0021c	14	0	0	14	0	0.7143	187.5	NE
MMAR_RS08530	MMAR_1722	membrane protein	Rv0402c	38	0	0	38	0	0.7632	492.97	NE
MMAR_RS08535	MMAR_1723	membrane protein	Rv0403c	8	0	0	8	0	0.875	520.14	NE
MMAR_RS08540	MMAR_1724	8-amino-7-oxononanoate synthase	NA	25	0	0	25	0	0.88	379.5	NE
MMAR_RS08545	MMAR_1725	IclR family transcriptional regulator	Rv2989	13	0	1	12	0	0.5385	41.57	NE
MMAR_RS08550	MMAR_1726	3-isopropylmalate dehydratase large subunit	Rv2988c	15	0	15	0	0	0.0667	5	GD
MMAR_RS08555	MMAR_1727	3-isopropylmalate dehydratase small subunit	Rv2987c	10	0	10	0	0	0.2	28.5	GD
MMAR_RS08560	MMAR_1728	DNA-binding protein	Rv2986c	4	0	4	0	0	0.25	1	GD
MMAR_RS08565	MMAR_1729	NUDIX hydrolase	Rv2985	16	0	0	16	0	0.625	102.1	NE
MMAR_RS08570	MMAR_1730	polyphosphate kinase	Rv2984	27	0	0	27	0	0.7037	24.53	NE
MMAR_RS08575	MMAR_1731	2-phospho-L-lactate guanylyltransferase	Rv2983	6	0	0	6	0	0.3333	24	NE
MMAR_RS08580	MMAR_1732	glycerol-3-phosphate dehydrogenase	Rv2982c	22	0	0	22	0	0.7273	159.25	NE
MMAR_RS08585	MMAR_1733	D-alanine--D-alanine ligase	Rv2981c	12	12	0	0	0	0	0	ES
MMAR_RS08590	MMAR_1734	membrane protein	Rv2980	7	7	0	0	0	0	0	ES
MMAR_RS08595	MMAR_1735	thiamine monophosphate kinase	Rv2977c	9	0	0	9	0	0.1111	4	NE
MMAR_RS08600	MMAR_1736	hypothetical protein	NA	7	0	0	7	0	0.4286	97.67	NE
MMAR_RS08605	MMAR_1737	uracil-DNA glycosylase	Rv2976c	10	0	0	10	0	0.4	104.25	NE
MMAR_RS08610	MMAR_1738	alcohol dehydrogenase	NA	9	0	0	9	0	0.4444	35.5	NE
MMAR_RS08615	MMAR_1739	oxidoreductase	NA	9	0	0	9	0	0.7778	228.57	NE
MMAR_RS08620	MMAR_1740	50S ribosomal protein L28	NA	2	0	2	0	0	0	0	GD
MMAR_RS08625	MMAR_1741	dihydroxyacetone kinase	Rv2974c	17	0	5	12	0	0.5882	97	NE
MMAR_RS08630	MMAR_1742	ATP-dependent DNA helicase RecG	Rv2973c	22	0	0	22	0	0.5455	28.17	NE
MMAR_RS08635	MMAR_1743	membrane protein	Rv2972c	10	1	0	9	0	0.9	347.89	NE
MMAR_RS08640	MMAR_1744	2,5-diketo-D-gluconic acid reductase	Rv2971	8	8	0	0	0	0.125	1	ES
MMAR_RS08645	MMAR_1745	hypothetical protein	NA	4	0	0	4	0	0.75	462	NE
MMAR_RS08650	MMAR_1746	lipase	Rv2970c	9	0	0	9	0	0.8889	60.75	NE
MMAR_RS08655	MMAR_1747	membrane protein	Rv2969c	7	7	0	0	0	0	0	ES
MMAR_RS08660	MMAR_1748	membrane protein	Rv2968c	9	5	0	4	0	0.2222	162	ES
MMAR_RS08665	MMAR_1749	pyruvate carboxylase	Rv2967c	39	0	0	39	0	0.641	27.48	NE
MMAR_RS08670	MMAR_1750	methyltransferase	Rv2966c	4	0	0	4	0	1	31.25	NE
MMAR_RS08675	MMAR_1751	phosphopantetheine adenylyltransferase	Rv2965c	5	0	0	5	0	0.2	44	NE
MMAR_RS08680	MMAR_1752	hypothetical protein	NA	7	0	0	7	0	1	130.57	NE
MMAR_RS08685	MMAR_1753	formyltetrahydrofolate deformylase	Rv2964	11	0	0	11	0	0.6364	141.57	NE
MMAR_RS08690	MMAR_1754	membrane protein	Rv2963	13	0	0	13	0	0.7692	166.9	NE
MMAR_RS08695	MMAR_1755	glycosyl transferase family 1	Rv2962c	24	0	0	24	0	0.6667	314.06	NE
MMAR_RS08700	MMAR_1756	hypothetical protein	NA	16	0	0	16	0	0.8125	372.92	NE
MMAR_RS08705	MMAR_1757	trans-acting enoyl reductase	Rv2953	26	0	0	26	0	0.7692	232.45	NE
MMAR_RS08710	MMAR_1758	photosystem I reaction center subunit VIII	Rv2951c	12	0	0	12	0	0.5833	129.14	NE
MMAR_RS08715	MMAR_1759	long-chain-fatty-acid--AMP ligase FadD29	Rv2950c	31	0	0	8	23	0.7419	570.39	GA
MMAR_RS08720	MMAR_1760	chorismate pyruvate lyase	Rv2949c	20	0	0	0	20	0.65	306.54	GA
MMAR_RS08725	MMAR_1761	p-hydroxybenzoic acid--AMP ligase FadD22	Rv2948c	27	0	0	0	27	0.7778	728.52	GA
MMAR_RS08730	MMAR_1762	polyketide synthase	Rv2946c	50	0	0	17	33	0.82	404.24	GA
MMAR_RS08735	MMAR_1763	hypothetical protein	Rv2945c	7	0	0	7	0	0.1429	10	NE
MMAR_RS08740	MMAR_1764	membrane protein	Rv2942	32	24	0	6	2	0.1875	104.5	ES
MMAR_RS08745	MMAR_1765	long-chain-fatty-acid--AMP ligase FadD28	Rv2941	23	0	0	0	23	0.913	496.81	GA
MMAR_RS08750	MMAR_1766	SAM-dependent methyltransferase	NA	25	0	0	0	25	0.88	433.64	GA
MMAR_RS08755	MMAR_1767	polyketide synthase	Rv2940c	69	0	0	0	69	0.8551	469.71	GA
MMAR_RS08760	MMAR_1768	phthiocerol/phthiodiolone dimycocerosyl	Rv2939	20	0	0	0	20	0.8	380.62	GA
MMAR_RS08765	MMAR_1769	peptide ABC transporter permease	Rv2938	10	0	10	0	0	0.3	19	GD
MMAR_RS08770	MMAR_1770	antibiotic transporter	Rv2937	18	18	0	0	0	0	0	ES
MMAR_RS08775	MMAR_1771	daunorubicin resistance protein DrrA family ABC	Rv2936	11	10	0	0	1	0.0909	6	ES
MMAR_RS08780	MMAR_1772	polyketide synthase	Rv2935	45	0	0	0	45	0.8222	557.16	GA
MMAR_RS08785	MMAR_1773	polyketide synthase	Rv2934	43	0	0	25	18	0.7674	378.18	NE
MMAR_RS08790	MMAR_1774	polyketide synthase	Rv2933	61	0	0	61	0	0.8033	275.45	NE
MMAR_RS08795	MMAR_1775	polyketide synthase	Rv2932	59	0	0	59	0	0.6102	390.58	NE
MMAR_RS08800	MMAR_1776	polyketide synthase	Rv2931	49	6	0	32	11	0.5918	281.9	NE
MMAR_RS08805	MMAR_1777	long-chain-fatty-acid--AMP ligase FadD26	Rv2930	28	0	0	0	28	0.9286	407.5	GA
MMAR_RS08810	MMAR_1778	thioesterase	Rv2928	24	0	0	24	0	0.75	201.28	NE
MMAR_RS08815	MMAR_1779	hypothetical protein	NA	6	0	0	6	0	0.8333	341.4	NE
MMAR_RS08820	MMAR_1780	cell division protein	Rv2927c	10	0	0	10	0	0.4	75.75	NE
MMAR_RS08825	MMAR_1781	hypothetical protein	Rv2926c	6	2	0	4	0	0.5	866.33	NE
MMAR_RS08830	MMAR_1782	ribonuclease III	Rv2925c	9	8	0	1	0	0.1111	171	ES
MMAR_RS08835	MMAR_1783	formamidopyrimidine-DNA glycosylase	Rv2924c	11	0	0	11	0	0.7273	129	NE
MMAR_RS08840	MMAR_1784	hypothetical protein	NA	8	0	0	8	0	0.75	72.83	NE
MMAR_RS08845	MMAR_1785	chromosome partitioning protein Smc	Rv2922c	17	0	15	2	0	0.4118	9.71	GD
MMAR_RS08850	MMAR_1786	signal recognition particle-docking protein	Rv2921c	5	0	5	0	0	0	0	GD
MMAR_RS08855	MMAR_1787	ammonia channel protein	Rv2920c	20	0	0	20	0	0.7	124.36	NE
MMAR_RS08860	MMAR_1788	nitrogen regulatory protein P-II 1	Rv2919c	5	0	0	5	0	0.8	166.5	NE
MMAR_RS08865	MMAR_1789	PII uridylyl-transferase	Rv2918c	13	0	0	13	0	0.7692	54.4	NE
MMAR_RS08870	MMAR_1790	hypothetical protein	Rv2917	15	0	0	15	0	0.6	9.56	NE
MMAR_RS08875	MMAR_1791	hypothetical protein	NA	2	0	0	2	0	1	24	NE
MMAR_RS08880	MMAR_1792	signal recognition particle protein	Rv2916c	8	0	0	8	0	0.25	354.5	NE
MMAR_RS08885	MMAR_1793	hypothetical protein	NA	13	0	0	13	0	0.8462	172.91	NE
MMAR_RS08890	MMAR_1794	serine/threonine protein kinase	Rv2914c	23	0	0	23	0	0.7826	164.5	NE
MMAR_RS08895	MMAR_1795	hypothetical protein	Rv2913c	16	0	0	16	0	0.6875	80	NE
MMAR_RS08900	MMAR_1796	TetR family transcriptional regulator	Rv2912c	10	0	0	10	0	0.7	22.29	NE
MMAR_RS08905	MMAR_1797	D-alanyl-D-alanine carboxypeptidase	Rv2911	9	0	0	9	0	0.6667	131	NE
MMAR_RS08910	MMAR_1798	hypothetical protein	Rv2910c	8	0	0	8	0	0.625	61.6	NE
MMAR_RS08915	MMAR_1799	30S ribosomal protein S16	Rv2909c	5	0	0	5	0	0	0	NE
MMAR_RS08920	MMAR_1800	hypothetical protein	Rv2908c	3	1	0	2	0	0.6667	134	NE
MMAR_RS08925	MMAR_1801	ribosome maturation factor RimM	Rv2907c	7	7	0	0	0	0	0	ES
MMAR_RS08930	MMAR_1802	tRNA (guanine(37)-N(1))-methyltransferase	Rv2906c	12	12	0	0	0	0	0	ES
MMAR_RS08935	MMAR_1803	hypothetical protein	Rv2905	12	0	0	12	0	0.5833	31.14	NE
MMAR_RS08940	MMAR_1804	50S ribosomal protein L19	Rv2904c	5	5	0	0	0	0	0	ES
MMAR_RS08945	MMAR_1805	signal peptidase I	Rv2903c	11	10	0	1	0	0.0909	129	ES
MMAR_RS08950	MMAR_1806	ribonuclease HII	Rv2902c	10	0	0	10	0	0.7	105.14	NE
MMAR_RS08955	MMAR_1807	hypothetical protein	Rv2901c	11	0	0	11	0	1	78.36	NE
MMAR_RS08960	MMAR_1808	transcription antitermination regulator	NA	9	0	0	9	0	0.6667	338.83	NE
MMAR_RS08965	MMAR_1809	diacylglycerol O-acyltransferase	NA	13	0	0	13	0	0.8462	305	NE
MMAR_RS08970	MMAR_1810	epimerase	NA	17	0	0	17	0	0.7647	82.54	NE
MMAR_RS08975	MMAR_1811	formate dehydrogenase accessory protein FdhD	Rv2899c	9	0	0	9	0	0.4444	98.5	NE
MMAR_RS08980	MMAR_1812	hypothetical protein	Rv2898c	3	0	0	3	0	0	0	NE
MMAR_RS08985	MMAR_1813	hypothetical protein	Rv2897c	7	0	0	7	0	0.7143	76.8	NE
MMAR_RS08990	MMAR_1814	hypothetical protein	Rv2896c	12	0	0	12	0	0.6667	90.88	NE
MMAR_RS08995	MMAR_1815	hypothetical protein	Rv2895c	11	0	0	11	0	0.8182	154.44	NE
MMAR_RS09000	MMAR_1816	lactate 2-monooxygenase	NA	15	0	0	15	0	0.8667	256.31	NE
MMAR_RS09005	MMAR_1817	tyrosine recombinase XerC	Rv2894c	9	0	0	9	0	0.5556	10.2	NE
MMAR_RS09010	MMAR_1818	peptidase M23	NA	4	0	0	4	0	1	95.75	NE
MMAR_RS09015	MMAR_1819	30S ribosomal protein S2	Rv2890c	7	7	0	0	0	0	0	ES
MMAR_RS09020	MMAR_1820	elongation factor Ts	Rv2889c	6	5	0	1	0	0.1667	776	ES
MMAR_RS09025	MMAR_1821	amidase	Rv2888c	25	0	0	25	0	0.8	181.65	NE
MMAR_RS09030	MMAR_1822	transcriptional regulator	Rv2887	7	0	0	7	0	0.1429	59	NE
MMAR_RS09035	MMAR_1823	hypothetical protein	NA	12	0	0	12	0	0.9167	219.45	NE
MMAR_RS09040	MMAR_1824	glycerol acyltransferase	NA	10	0	0	10	0	0.7	199.57	NE
MMAR_RS09045	MMAR_1825	transcriptional regulator	Rv2884	10	0	0	10	0	0.7	146	NE
MMAR_RS09050	MMAR_1826	uridylate kinase	Rv2883c	12	11	0	1	0	0.0833	148	ES
MMAR_RS09055	MMAR_1827	ribosome-recycling factor	Rv2882c	13	0	13	0	0	0.1538	3	GD
MMAR_RS09060	MMAR_1828	phosphatidate cytidylyltransferase	Rv2881c	10	10	0	0	0	0	0	ES
MMAR_RS09070	MMAR_1830	23S rRNA (adenine(2503)-C(2))-methyltransferase	NA	13	0	0	13	0	0.7692	146.5	NE
MMAR_RS09075	MMAR_1831	hypothetical protein	Rv2878c	5	0	0	5	0	1	56.8	NE
MMAR_RS09080	MMAR_1832	membrane protein	Rv2877c	20	0	0	20	0	0.7	186.36	NE
MMAR_RS09090	MMAR_1834	cell surface protein	Rv2873,Rv2875	7	0	0	7	0	0.5714	352.25	NE
MMAR_RS09095	MMAR_1835	thiol:disulfide interchange protein	Rv2874	26	0	0	26	0	0.8462	167.73	NE
MMAR_RS09100	MMAR_1836	1-deoxy-D-xylulose 5-phosphate reductoisomerase	Rv2870c	14	0	13	1	0	0.1429	20.5	GD
MMAR_RS09105	MMAR_1837	zinc metalloprotease	Rv2869c	17	0	16	1	0	0.0588	168	GD
MMAR_RS09110	MMAR_1838	4-hydroxy-3-methylbut-2-en-1-yl diphosphate	Rv2868c	10	0	0	10	0	0.2	180	NE
MMAR_RS09115	MMAR_1839	N-acetyltransferase GCN5	Rv2867c	7	0	0	7	0	0.5714	92.75	NE
MMAR_RS09120	MMAR_1840	penicillin-binding protein	NA	22	0	12	10	0	0.5909	18.08	GD
MMAR_RS09125	MMAR_1841	hypothetical protein	Rv2862c	3	0	0	3	0	0.6667	269	NE
MMAR_RS09130	MMAR_1842	methionine aminopeptidase	Rv2861c	13	13	0	0	0	0	0	ES
MMAR_RS09135	MMAR_1843	alpha/beta hydrolase	NA	7	0	0	7	0	0.8571	56	NE
[truncated: 3,481 more rows]

## Sheet: Dd_48hpi
Locus	Locus2	Product	Mtb ortholog	Total TAs	ES sites	GD sites	NE sites	GA sites	Mean insertion	Mean count	Call
MMAR_RS00160	-	hypothetical protein	NA	9	0	0	0	9	0.8889	463	GA
MMAR_RS00165	-	hypothetical protein	NA	4	0	0	0	4	1	171.5	GA
MMAR_RS00170	-	hypothetical protein	NA	4	0	0	4	0	1	257.5	NE
MMAR_RS00275	-	hypothetical protein	NA	2	0	0	2	0	1	55.5	NE
MMAR_RS00510	-	polyketide synthase	NA	125	24	13	88	0	0.488	119.67	ES
MMAR_RS00520	-	hypothetical protein	NA	7	0	0	7	0	0.5714	209.25	NE
MMAR_RS00580	-	hypothetical protein	NA	7	0	0	7	0	0.8571	176.33	NE
MMAR_RS00790	-	membrane protein	NA	7	0	0	0	7	0.8571	816.5	GA
MMAR_RS00945	-	hypothetical protein	NA	1	0	0	1	0	0	0	NE
MMAR_RS01070	-	membrane protein	NA	7	0	0	7	0	0.5714	77.5	NE
MMAR_RS01180	-	hypothetical protein	NA	3	0	0	3	0	0.6667	33	NE
MMAR_RS01185	-	hypothetical protein	NA	11	0	0	11	0	0.3636	146.75	NE
MMAR_RS01385	-	hypothetical protein	NA	5	2	0	3	0	0.4	78.5	NE
MMAR_RS01560	-	LysR family transcriptional regulator	NA	13	0	0	13	0	0.9231	226.5	NE
MMAR_RS02130	-	hypothetical protein	NA	8	2	0	6	0	0.625	73.6	NE
MMAR_RS02260	-	acyl-CoA transferase	NA	12	0	0	12	0	0.5833	64.57	NE
MMAR_RS02375	-	hypothetical protein	NA	6	0	0	0	6	0.8333	195	GA
MMAR_RS02390	-	DNA polymerase	NA	17	0	0	0	17	0.9412	332.62	GA
MMAR_RS02395	-	hypothetical protein	NA	7	0	0	0	7	0.7143	105.2	GA
MMAR_RS02500	-	hypothetical protein	NA	2	0	0	0	2	0.5	43	GA
MMAR_RS02735	-	hypothetical protein	NA	4	0	0	4	0	0.5	331.5	NE
MMAR_RS02890	-	hypothetical protein	NA	1	0	0	1	0	1	39	NE
MMAR_RS02905	-	hypothetical protein	NA	7	0	0	7	0	0.8571	94.17	NE
MMAR_RS03015	-	thioredoxin reductase	NA	23	0	0	23	0	0.5217	84.92	NE
MMAR_RS03025	-	membrane protein	NA	0	0	0	0	0	0	0	N/A
MMAR_RS03045	-	hypothetical protein	NA	0	0	0	0	0	0	0	N/A
MMAR_RS03105	-	hypothetical protein	NA	4	0	0	4	0	1	292.25	NE
MMAR_RS03170	-	hypothetical protein	NA	5	0	0	5	0	0.6	25.67	NE
MMAR_RS03175	-	hypothetical protein	NA	9	0	0	9	0	0.1111	102	NE
MMAR_RS03365	-	hypothetical protein	NA	4	0	0	4	0	0.5	697	NE
MMAR_RS04120	-	aromatic aldehyde oxidoreductase iron-sulfur	NA	7	0	0	7	0	0.5714	77.75	NE
MMAR_RS04440	-	transcriptional regulator	NA	3	0	0	3	0	0.6667	203.5	NE
MMAR_RS04585	-	membrane protein	NA	2	0	0	2	0	1	66.5	NE
MMAR_RS05150	-	hypothetical protein	NA	4	0	0	4	0	1	447.75	NE
MMAR_RS05240	-	short-chain dehydrogenase	NA	7	0	0	7	0	0.7143	120.8	NE
MMAR_RS05245	-	oxidoreductase	NA	16	0	0	16	0	0.875	103.21	NE
MMAR_RS05660	-	hypothetical protein	NA	6	0	0	6	0	0.6667	196.25	NE
MMAR_RS06070	-	hypothetical protein	NA	0	0	0	0	0	0	0	N/A
MMAR_RS06355	-	hypothetical protein	NA	5	0	0	5	0	0.8	157.25	NE
MMAR_RS06805	-	hypothetical protein	NA	5	0	1	4	0	0.4	77.5	NE
MMAR_RS06965	-	hypothetical protein	NA	6	0	0	6	0	0.5	95	NE
MMAR_RS07000	-	hypothetical protein	NA	20	0	0	20	0	0.85	210.12	NE
MMAR_RS07005	-	hypothetical protein	NA	14	0	0	14	0	0.9286	213.62	NE
MMAR_RS07010	-	CopY family transcriptional regulator	NA	6	0	0	6	0	0.3333	327.5	NE
MMAR_RS07030	-	hypothetical protein	NA	7	0	0	7	0	0.7143	122	NE
MMAR_RS07100	-	integrase	NA	19	0	0	19	0	0.6316	161.75	NE
MMAR_RS07105	-	integrase	NA	20	0	0	20	0	0.8	65.88	NE
MMAR_RS07110	-	hypothetical protein	NA	15	0	0	15	0	0.5333	158.38	NE
MMAR_RS07170	-	hypothetical protein	NA	6	0	6	0	0	0.1667	12	GD
MMAR_RS07210	-	alkylmercury lyase	NA	4	0	0	0	4	0.75	396.67	GA
MMAR_RS07215	-	hypothetical protein	NA	3	0	0	0	3	0.6667	205	GA
MMAR_RS07235	-	hypothetical protein	NA	4	0	0	4	0	0.5	231.5	NE
MMAR_RS07250	-	transposase	NA	21	14	0	7	0	0.3333	81.43	ES
MMAR_RS07330	-	NADH dehydrogenase subunit A	NA	12	0	0	12	0	1	406.92	NE
MMAR_RS07635	-	hypothetical protein	NA	10	0	0	0	10	0.5	159.8	GA
MMAR_RS07870	-	hypothetical protein	NA	32	0	15	17	0	0.3438	79.73	NE
MMAR_RS07880	-	hypothetical protein	NA	43	0	34	9	0	0.4419	276.05	GD
MMAR_RS07885	-	hypothetical protein	NA	6	0	0	6	0	0.6667	263.5	NE
MMAR_RS07890	-	hypothetical protein	NA	3	0	0	3	0	0.6667	35.5	NE
MMAR_RS08395	-	hypothetical protein	NA	2	0	0	2	0	0.5	30	NE
MMAR_RS08410	-	membrane protein	NA	44	0	0	44	0	0.8182	204.42	NE
MMAR_RS09085	-	hypothetical protein	NA	5	0	0	5	0	0.6	146	NE
MMAR_RS09160	-	hypothetical protein	NA	5	0	0	5	0	0.4	31.5	NE
MMAR_RS09380	-	translation initiation factor IF-2	NA	18	18	0	0	0	0	0	ES
MMAR_RS09640	-	hypothetical protein	NA	2	0	0	2	0	1	795.5	NE
MMAR_RS09885	-	NrdR family transcriptional regulator	NA	3	0	0	3	0	1	136.33	NE
MMAR_RS10080	-	hypothetical protein	NA	1	0	0	1	0	0	0	NE
MMAR_RS10085	-	1-deoxy-D-xylulose-5-phosphate synthase	NA	3	0	0	3	0	0.3333	170	NE
MMAR_RS10090	-	1-deoxy-D-xylulose-5-phosphate synthase	NA	2	0	0	2	0	0.5	90	NE
MMAR_RS10625	-	hypothetical protein	NA	4	0	0	4	0	0.75	49	NE
MMAR_RS10640	-	hypothetical protein	NA	12	0	0	12	0	0.6667	64	NE
MMAR_RS10660	-	methyltransferase type 11	NA	6	0	0	6	0	0.1667	47	NE
MMAR_RS10690	-	hypothetical protein	NA	5	0	0	5	0	0.6	482	NE
MMAR_RS11445	-	hypothetical protein	NA	3	0	0	3	0	0.6667	18	NE
MMAR_RS11735	-	hypothetical protein	NA	2	0	0	0	2	1	57	GA
MMAR_RS12040	-	hypothetical protein	NA	24	19	0	0	5	0.125	686.67	ES
MMAR_RS12050	-	hypothetical protein	NA	7	0	0	0	7	0.7143	403.8	GA
MMAR_RS12270	-	hypothetical protein	NA	5	0	0	5	0	0.6	25.33	NE
MMAR_RS12275	-	hypothetical protein	NA	13	0	13	0	0	0.4615	12	GD
MMAR_RS12280	-	methyl-accepting chemotaxis protein	NA	9	0	0	9	0	0.6667	93.5	NE
MMAR_RS12360	-	hypothetical protein	NA	5	0	0	5	0	0.6	65	NE
MMAR_RS12460	-	hypothetical protein	NA	5	0	0	5	0	0.6	17.33	NE
MMAR_RS12580	-	hypothetical protein	NA	3	0	0	3	0	0.3333	65	NE
MMAR_RS12625	-	hypothetical protein	NA	9	0	0	0	9	1	159.67	GA
MMAR_RS12630	-	transposase	NA	8	0	0	0	8	0.875	874.86	GA
MMAR_RS12670	-	transcriptional regulator	NA	6	0	0	0	6	0.8333	188.8	GA
MMAR_RS12675	-	hypothetical protein	NA	19	0	0	14	5	0.7895	377.4	NE
MMAR_RS12680	-	hypothetical protein	NA	4	0	0	4	0	1	141	NE
MMAR_RS12685	-	hypothetical protein	NA	13	0	0	13	0	0.7692	115.9	NE
MMAR_RS12690	-	hypothetical protein	NA	4	0	0	4	0	0.75	25.33	NE
MMAR_RS12725	-	hypothetical protein	NA	6	0	0	6	0	0.8333	27.8	NE
MMAR_RS12745	-	hypothetical protein	NA	3	0	0	3	0	0.6667	138.5	NE
MMAR_RS13110	-	alpha/beta hydrolase	NA	29	0	0	29	0	0.5862	124.41	NE
MMAR_RS13270	-	hypothetical protein	NA	3	0	0	3	0	0.6667	621.5	NE
MMAR_RS13280	-	polyketide cyclase / dehydrase and lipid	NA	11	0	0	11	0	0.5455	91	NE
MMAR_RS13530	-	hypothetical protein	NA	16	0	0	16	0	0.625	60.2	NE
MMAR_RS13920	-	hypothetical protein	NA	4	0	0	4	0	0.75	140	NE
MMAR_RS13990	-	TetR family transcriptional regulator	NA	6	0	0	6	0	0.3333	42.5	NE
MMAR_RS14030	-	hypothetical protein	NA	17	0	0	17	0	0.7647	154.77	NE
MMAR_RS14090	-	disease resistance protein	NA	12	1	0	11	0	0.9167	148.73	NE
MMAR_RS14100	-	disease resistance protein	NA	16	3	0	13	0	0.6875	245.91	NE
MMAR_RS14120	-	phosphotransferase	NA	6	0	0	6	0	0.6667	169.5	NE
MMAR_RS14135	-	hypothetical protein	NA	9	0	0	9	0	1	327.22	NE
MMAR_RS14420	-	hypothetical protein	NA	4	0	0	4	0	0.5	224	NE
MMAR_RS14430	-	hypothetical protein	NA	2	0	0	2	0	0.5	42	NE
MMAR_RS14480	-	hypothetical protein	NA	3	0	0	3	0	0.6667	334.5	NE
MMAR_RS14500	-	oxidoreductase	NA	4	0	0	4	0	1	241.25	NE
MMAR_RS14535	-	hypothetical protein	NA	3	0	0	3	0	0.3333	17	NE
MMAR_RS14670	-	hypothetical protein	NA	8	0	0	8	0	0.25	94.5	NE
MMAR_RS14745	-	hypothetical protein	NA	4	0	0	4	0	0.75	255	NE
MMAR_RS14750	-	hypothetical protein	NA	5	0	0	5	0	1	179.2	NE
MMAR_RS14755	-	hypothetical protein	NA	5	0	0	5	0	0.8	129.75	NE
MMAR_RS14815	-	hypothetical protein	NA	10	0	0	10	0	0.7	431	NE
MMAR_RS14820	-	hypothetical protein	NA	6	0	0	6	0	0.5	291	NE
MMAR_RS15160	-	hypothetical protein	NA	6	0	0	6	0	0.6667	57.25	NE
MMAR_RS15265	-	hypothetical protein	NA	16	0	0	16	0	0.875	114.36	NE
MMAR_RS15275	-	hypothetical protein	NA	5	0	0	5	0	0.6	269.67	NE
MMAR_RS15285	-	hypothetical protein	NA	6	0	0	6	0	0.8333	224.6	NE
MMAR_RS15455	-	polyketide synthase	NA	81	7	7	67	0	0.358	41.86	NE
MMAR_RS15495	-	hypothetical protein	NA	3	0	0	3	0	0.3333	22	NE
MMAR_RS15590	-	hypothetical protein	NA	8	0	0	8	0	0.375	39.33	NE
MMAR_RS15625	-	hypothetical protein	NA	2	0	0	2	0	1	95.5	NE
MMAR_RS15705	-	hypothetical protein	NA	6	0	0	0	6	0.8333	442.8	GA
MMAR_RS15760	-	hypothetical protein	NA	6	0	0	6	0	0.3333	68.5	NE
MMAR_RS15800	-	prevent-host-death protein	NA	1	0	0	1	0	1	87	NE
MMAR_RS15825	-	transposase	NA	3	0	0	3	0	0.6667	64.5	NE
MMAR_RS15850	-	hypothetical protein	NA	9	0	0	9	0	0.7778	111.86	NE
MMAR_RS15860	-	Mobile element protein	NA	4	0	0	4	0	1	151.75	NE
MMAR_RS15975	-	hypothetical protein	NA	7	0	0	7	0	1	136.57	NE
MMAR_RS16250	-	hypothetical protein	NA	5	0	0	5	0	0.8	447.25	NE
MMAR_RS16300	-	non-ribosomal peptide synthetase	NA	511	185	137	189	0	0.2877	142.68	ES
MMAR_RS16310	-	non-ribosomal peptide synthetase	NA	229	121	42	66	0	0.2183	122.54	ES
MMAR_RS16795	-	hypothetical protein	NA	4	0	0	4	0	0.75	118.33	NE
MMAR_RS16840	-	hypothetical protein	NA	6	0	0	6	0	1	403.33	NE
MMAR_RS16895	-	hypothetical protein	NA	15	3	0	12	0	0.4	245.17	NE
MMAR_RS16965	-	hypothetical protein	NA	6	0	0	6	0	0.6667	1335.5	NE
MMAR_RS17255	-	integrase	NA	18	0	0	18	0	0.7222	158.38	NE
MMAR_RS17265	-	Mobile element protein	NA	9	0	0	9	0	0.6667	119.17	NE
MMAR_RS17270	-	transposase	NA	6	0	0	6	0	0.8333	128.2	NE
MMAR_RS17275	-	transposase	NA	1	0	0	1	0	1	120	NE
MMAR_RS17285	-	hypothetical protein	NA	9	0	0	9	0	0.5556	57	NE
MMAR_RS17295	-	hypothetical protein	NA	2	0	0	2	0	0.5	72	NE
MMAR_RS17605	-	allophanate hydrolase	NA	23	0	0	23	0	0.6522	66.8	NE
MMAR_RS17665	-	hypothetical protein	NA	5	0	0	5	0	0.6	234.67	NE
MMAR_RS17685	-	TetR family transcriptional regulator	NA	5	0	0	5	0	1	202.8	NE
MMAR_RS17780	-	hypothetical protein	NA	11	0	0	11	0	0.5455	129.67	NE
MMAR_RS17800	-	hypothetical protein	NA	9	0	0	5	4	1	1222.33	NE
MMAR_RS17805	-	hypothetical protein	NA	4	0	0	4	0	0.25	100	NE
MMAR_RS17845	-	hypothetical protein	NA	4	0	0	4	0	0.5	30	NE
MMAR_RS17850	-	hypothetical protein	NA	5	0	0	5	0	0.8	817.25	NE
MMAR_RS17855	-	integrase	NA	7	0	0	7	0	1	319.14	NE
MMAR_RS17880	-	integrase	NA	47	0	0	47	0	0.8936	184.1	NE
MMAR_RS17965	-	hypothetical protein	NA	1	0	0	1	0	1	64	NE
MMAR_RS17995	-	hypothetical protein	NA	8	0	0	8	0	0.625	38.8	NE
MMAR_RS18210	-	hypothetical protein	NA	5	0	0	5	0	0.4	186.5	NE
MMAR_RS18225	-	hypothetical protein	NA	4	0	0	0	4	0.5	807.5	GA
MMAR_RS18730	-	hypothetical protein	NA	3	0	0	3	0	0	0	NE
MMAR_RS18845	-	hypothetical protein	NA	0	0	0	0	0	0	0	N/A
MMAR_RS18855	-	DNA-binding protein	NA	5	0	0	5	0	0.8	36.75	NE
MMAR_RS18870	-	transposase	NA	17	9	0	8	0	0.4706	28.75	ES
MMAR_RS18890	-	integrase	NA	12	0	0	12	0	0.6667	127	NE
MMAR_RS18915	-	hypothetical protein	NA	7	0	0	7	0	0.8571	151	NE
MMAR_RS18920	-	hypothetical protein	NA	3	0	0	3	0	0	0	NE
MMAR_RS18925	-	hypothetical protein	NA	1	0	0	1	0	0	0	NE
MMAR_RS19115	-	hypothetical protein	NA	3	0	0	3	0	0.6667	173.5	NE
MMAR_RS19160	-	hypothetical protein	NA	4	0	0	4	0	0.75	141.67	NE
MMAR_RS19360	-	hypothetical protein	NA	5	0	0	5	0	0.8	127.75	NE
MMAR_RS19365	-	hypothetical protein	NA	7	0	0	7	0	1	89	NE
MMAR_RS19370	-	hypothetical protein	NA	4	0	0	4	0	0.25	23	NE
MMAR_RS19380	-	hypothetical protein	NA	1	0	0	1	0	1	106	NE
MMAR_RS19385	-	hypothetical protein	NA	14	0	0	14	0	0.5714	129	NE
MMAR_RS19400	-	hypothetical protein	NA	23	0	0	23	0	0.5652	72.31	NE
MMAR_RS19420	-	hypothetical protein	NA	7	0	0	7	0	0.8571	102.5	NE
MMAR_RS19475	-	hypothetical protein	NA	10	0	0	10	0	0.5	55.2	NE
MMAR_RS19520	-	hypothetical protein	NA	3	0	0	3	0	1	59.33	NE
MMAR_RS19530	-	hypothetical protein	NA	12	0	0	12	0	0.9167	200.82	NE
MMAR_RS19535	-	hypothetical protein	NA	4	0	0	4	0	1	221.25	NE
MMAR_RS19540	-	hypothetical protein	NA	12	0	0	12	0	0.8333	186.5	NE
MMAR_RS19545	-	hypothetical protein	NA	3	0	0	3	0	1	74.33	NE
MMAR_RS19550	-	hypothetical protein	NA	1	0	0	1	0	1	315	NE
MMAR_RS19570	-	hypothetical protein	NA	1	0	0	1	0	1	246	NE
MMAR_RS19590	-	hypothetical protein	NA	3	0	3	0	0	0	0	GD
MMAR_RS19615	-	hypothetical protein	NA	4	0	4	0	0	0.25	11	GD
MMAR_RS19660	-	hypothetical protein	NA	5	0	0	5	0	0.6	48.33	NE
MMAR_RS19685	-	hypothetical protein	NA	4	0	0	4	0	0	0	NE
MMAR_RS19715	-	hypothetical protein	NA	5	0	0	5	0	0.4	126.5	NE
MMAR_RS19830	-	hypothetical protein	NA	8	0	0	8	0	0.75	53.5	NE
MMAR_RS19945	-	hypothetical protein	NA	2	0	0	2	0	1	97	NE
MMAR_RS20075	-	acyltransferase	NA	10	0	0	10	0	0.9	182.33	NE
MMAR_RS20240	-	toluene tolerance protein	NA	6	0	0	6	0	0.6667	155.5	NE
MMAR_RS20555	-	hypothetical protein	NA	4	0	0	4	0	0.5	22.5	NE
MMAR_RS20565	-	hypothetical protein	NA	17	0	0	17	0	0.7647	42.54	NE
MMAR_RS20805	-	hypothetical protein	NA	2	0	0	2	0	0.5	36	NE
MMAR_RS20860	-	hypothetical protein	NA	2	0	0	2	0	0	0	NE
MMAR_RS21170	-	hypothetical protein	NA	2	0	0	2	0	0.5	88	NE
MMAR_RS21230	-	hypothetical protein	NA	4	0	0	4	0	0.75	79.67	NE
MMAR_RS21450	-	hypothetical protein	NA	14	0	0	14	0	0.7857	117	NE
MMAR_RS21590	-	PE-PGRS family protein	NA	59	0	0	59	0	0.4237	76.76	NE
MMAR_RS21595	-	hypothetical protein	NA	5	0	0	5	0	0.8	62.5	NE
MMAR_RS21600	-	hypothetical protein	NA	4	0	0	4	0	0.5	60	NE
MMAR_RS21635	-	transposase	NA	11	0	0	11	0	0.8182	380.56	NE
MMAR_RS21660	-	hypothetical protein	NA	1	0	0	1	0	1	59	NE
MMAR_RS22105	-	hypothetical protein	NA	6	0	0	6	0	0.8333	249	NE
MMAR_RS22160	-	hypothetical protein	NA	1	0	0	1	0	0	0	NE
MMAR_RS22200	-	hypothetical protein	NA	9	0	0	9	0	0.8889	64	NE
MMAR_RS22205	-	hypothetical protein	NA	3	0	0	3	0	0.6667	528.5	NE
MMAR_RS22255	-	hypothetical protein	NA	25	0	0	25	0	0.64	131.19	NE
MMAR_RS22275	-	hypothetical protein	NA	5	2	0	3	0	0.6	473	NE
MMAR_RS22405	-	oxidoreductase	NA	8	0	0	8	0	1	276.88	NE
MMAR_RS22595	-	hypothetical protein	NA	2	0	0	2	0	1	775	NE
MMAR_RS22690	-	serine protease	NA	9	0	7	2	0	0.5556	34.8	GD
MMAR_RS22740	-	hypothetical protein	NA	3	0	0	3	0	0.6667	97	NE
MMAR_RS22880	-	hypothetical protein	NA	5	0	0	5	0	0.8	80.5	NE
MMAR_RS22995	-	hypothetical protein	NA	32	0	0	0	32	0.7812	213.12	GA
MMAR_RS23010	-	transposase	NA	4	0	0	4	0	0.5	94.5	NE
MMAR_RS23015	-	transposase	NA	5	0	0	5	0	1	217.4	NE
MMAR_RS23040	-	hypothetical protein	NA	11	0	0	11	0	0.8182	115.44	NE
MMAR_RS23080	-	hypothetical protein	NA	3	0	0	3	0	1	124	NE
MMAR_RS23180	-	hypothetical protein	NA	2	0	0	2	0	0.5	244	NE
MMAR_RS23200	-	hypothetical protein	NA	5	0	0	0	5	1	362.8	GA
MMAR_RS23315	-	MarR family transcriptional regulator	NA	2	0	0	2	0	0.5	290	NE
MMAR_RS23395	-	molybdenum cofactor biosynthesis protein	NA	3	0	0	3	0	1	250.33	NE
MMAR_RS23415	-	hypothetical protein	NA	5	0	0	5	0	0.4	157.5	NE
MMAR_RS24205	-	hypothetical protein	NA	2	0	0	2	0	1	196.5	NE
MMAR_RS24235	-	hypothetical protein	NA	7	0	0	7	0	0.5714	145.5	NE
MMAR_RS24280	-	cell division protein FtsK	NA	16	3	0	13	0	0.625	193	NE
MMAR_RS24295	-	cell division protein FtsK	NA	10	0	0	10	0	0.6	76.83	NE
MMAR_RS24350	-	hypothetical protein	NA	1	0	0	1	0	1	18	NE
MMAR_RS25035	-	ferredoxin	NA	4	0	0	4	0	1	187	NE
MMAR_RS25270	-	hypothetical protein	NA	14	0	0	14	0	0.5	85.86	NE
MMAR_RS25545	-	hypothetical protein	NA	11	0	0	11	0	0.8182	353.56	NE
MMAR_RS25695	-	hypothetical protein	NA	5	0	0	5	0	0.6	36.67	NE
MMAR_RS26055	-	hypothetical protein	NA	15	0	0	15	0	0.6	92.11	NE
MMAR_RS26405	-	hypothetical protein	NA	12	0	0	0	12	0.8333	937.3	GA
MMAR_RS26565	-	PE-PGRS family protein	NA	91	0	34	57	0	0.4615	91.6	NE
MMAR_RS26680	-	hypothetical protein	NA	6	0	0	6	0	0.8333	160.8	NE
MMAR_RS27055	-	hypothetical protein	NA	2	0	0	2	0	1	25.5	NE
MMAR_RS27120	-	hypothetical protein	NA	4	0	0	4	0	0.25	16	NE
MMAR_RS27250	-	hypothetical protein	NA	4	0	0	4	0	0.5	41.5	NE
MMAR_RS27300	-	antiactivator of flagellar biosynthesis	NA	12	0	0	12	0	0.9167	199	NE
MMAR_RS27375	-	hypothetical protein	NA	16	0	0	0	16	0.8125	302.23	GA
MMAR_RS27420	-	secretion protein EccA	NA	6	0	0	0	6	1	454.17	GA
MMAR_RS27520	-	hypothetical protein	NA	16	16	0	0	0	0	0	ES
MMAR_RS27750	-	toxin-antitoxin system	NA	2	2	0	0	0	0	0	ES
MMAR_RS27760	-	hypothetical protein	NA	2	0	0	0	2	1	571.5	GA
MMAR_RS27765	-	hypothetical protein	NA	8	0	0	8	0	0.75	120.67	NE
MMAR_RS27790	-	hypothetical protein	NA	5	0	0	5	0	1	62.4	NE
MMAR_RS27805	-	hypothetical protein	NA	6	0	6	0	0	0.3333	20	GD
MMAR_RS27810	-	hypothetical protein	NA	3	0	3	0	0	0.3333	12	GD
MMAR_RS27815	-	hypothetical protein	NA	2	0	0	2	0	0.5	77	NE
MMAR_RS27820	-	hypothetical protein	NA	19	0	0	19	0	0.5263	96.2	NE
MMAR_RS27825	-	hypothetical protein	NA	60	0	0	60	0	0.5333	113.31	NE
MMAR_RS27830	-	hypothetical protein	NA	4	4	0	0	0	0	0	ES
MMAR_RS27850	-	hypothetical protein	NA	4	0	0	4	0	0.5	72.5	NE
MMAR_RS27855	-	hypothetical protein	NA	3	0	0	3	0	0.6667	17	NE
MMAR_RS27860	-	hypothetical protein	NA	11	0	0	11	0	0.7273	117.25	NE
MMAR_RS27870	-	transposase	NA	2	0	0	2	0	1	445	NE
MMAR_RS27920	-	hypothetical protein	NA	8	0	0	8	0	0.875	272.71	NE
MMAR_RS27940	-	hypothetical protein	NA	11	0	0	11	0	0.7273	145.12	NE
MMAR_RS27945	-	hypothetical protein	NA	6	0	0	6	0	0	0	NE
MMAR_RS27965	-	hypothetical protein	NA	2	0	0	2	0	0.5	471	NE
MMAR_RS00010	MMAR_0001	chromosomal replication initiator protein DnaA	Rv0001	15	15	0	0	0	0	0	ES
MMAR_RS00015	MMAR_0002	DNA polymerase III subunit beta	Rv0002	13	13	0	0	0	0	0	ES
MMAR_RS00020	MMAR_0003	DNA recombination protein RecF	Rv0003	13	0	0	13	0	0.6154	19.5	NE
MMAR_RS00025	MMAR_0004	hypothetical protein	Rv0004	7	0	0	7	0	0.4286	105.33	NE
MMAR_RS00030	MMAR_0005	DNA gyrase subunit B	Rv0005	27	26	0	1	0	0.0741	25	ES
MMAR_RS00035	MMAR_0006	DNA gyrase subunit A	Rv0006	41	40	0	1	0	0.0244	446	ES
MMAR_RS00040	MMAR_0007	hypothetical protein	Rv0007	12	1	0	11	0	0.75	43.33	NE
MMAR_RS00055	MMAR_0008	SAM-dependent methyltransferase	NA	11	0	0	0	11	0.9091	665.9	GA
MMAR_RS00060	MMAR_0009	transcriptional regulator	NA	12	0	0	7	5	0.9167	565.18	NE
MMAR_RS00065	MMAR_0010	hypothetical protein	Rv0008c	4	0	0	4	0	0.75	171	NE
MMAR_RS00070	MMAR_0011	peptidyl-prolyl cis-trans isomerase	Rv0009	8	0	0	8	0	0.875	293.14	NE
MMAR_RS00075	MMAR_0012	hypothetical protein	Rv0010c	8	0	0	8	0	0.75	102	NE
MMAR_RS00080	MMAR_0013	cell division protein CrgA	Rv0011c	2	0	0	2	0	1	4	NE
MMAR_RS00085	MMAR_0014	membrane protein	Rv0012	11	0	0	11	0	0.8182	379.33	NE
MMAR_RS00090	MMAR_0015	anthranilate synthase	Rv0013	10	0	0	10	0	0.2	191.5	NE
MMAR_RS00095	MMAR_0016	serine/threonine protein kinase	Rv0014c	20	19	0	1	0	0.05	254	ES
MMAR_RS00100	MMAR_0017	serine/threonine protein kinase	Rv0015c	16	11	0	4	1	0.3125	100.6	ES
MMAR_RS00105	MMAR_0018	penicillin-binding protein A	Rv0016c	22	0	0	0	22	0.9545	299.29	GA
MMAR_RS00110	MMAR_0019	cell division protein FtsW	Rv0017c	19	0	0	0	19	0.7895	302.53	GA
MMAR_RS00115	MMAR_0020	serine/threonine protein phosphatase	Rv0018c	24	10	0	0	14	0.5417	1607.92	ES
MMAR_RS00120	MMAR_0021	membrane protein	Rv0019c	15	2	0	0	13	0.8667	478.54	GA
MMAR_RS00125	MMAR_0022	hypothetical protein	Rv0020c	55	0	40	0	15	0.6727	234.59	GD
MMAR_RS00135	MMAR_0023	killer suppression protein	NA	12	0	0	0	12	1	1883	GA
MMAR_RS00140	MMAR_0024	plasmid maintenance system antidote protein	NA	18	0	13	0	5	0.3333	117.67	GD
MMAR_RS00145	MMAR_0025	hypothetical protein	NA	16	0	0	0	16	0.875	890.71	GA
MMAR_RS00150	MMAR_0026	hypothetical protein	NA	23	0	0	0	23	0.913	576.33	GA
MMAR_RS00155	MMAR_0027	thymidylate synthase ThyA	NA	23	0	0	0	23	0.8696	581	GA
MMAR_RS00175	MMAR_0030	short-chain dehydrogenase	NA	16	0	0	16	0	0.9375	155.73	NE
MMAR_RS00180	MMAR_0031	hypothetical protein	NA	10	0	0	10	0	0.7	174.86	NE
MMAR_RS00185	MMAR_0032	glycine/betaine ABC transporter	NA	13	0	0	13	0	0.7692	100.6	NE
MMAR_RS00190	MMAR_0033	permease	NA	4	0	0	3	1	0.75	176.33	NE
MMAR_RS00195	MMAR_0034	ABC transporter	NA	15	0	0	0	15	0.8667	479.23	GA
MMAR_RS00200	MMAR_0035	ABC transporter permease	NA	10	0	0	0	10	1	1517.5	GA
MMAR_RS00205	MMAR_0036	cold-shock protein	NA	7	0	0	7	0	0.8571	126	NE
MMAR_RS00210	MMAR_0037	membrane dipeptidase	NA	16	0	0	16	0	0.8125	394.62	NE
MMAR_RS00215	MMAR_0038	ammonia channel protein	NA	18	0	0	18	0	0.6667	175.5	NE
MMAR_RS00220	MMAR_0039	acetyltransferase	NA	5	0	0	5	0	0.8	324	NE
MMAR_RS00225	MMAR_0040	hypothetical protein	NA	14	0	0	14	0	0.6429	153.11	NE
MMAR_RS00230	MMAR_0041	transcriptional regulator	Rv0022c	5	1	0	4	0	0.4	135	NE
MMAR_RS00235	MMAR_0042	transcriptional regulator	Rv0023	13	13	0	0	0	0	0	ES
MMAR_RS00240	MMAR_0043	hypothetical protein	Rv0024	9	0	0	9	0	0.7778	97.57	NE
MMAR_RS00245	MMAR_0044	hypothetical protein	Rv0025	5	0	0	5	0	0.2	36	NE
MMAR_RS00250	MMAR_0045	hypothetical protein	Rv0026	10	0	0	10	0	0.7	124.43	NE
MMAR_RS00255	MMAR_0046	hypothetical protein	Rv0027	5	0	0	5	0	1	182.8	NE
MMAR_RS00260	MMAR_0047	hypothetical protein	Rv0028	3	0	0	3	0	1	43	NE
MMAR_RS00265	MMAR_0048	hypothetical protein	Rv0029	11	0	0	11	0	0.7273	209.62	NE
MMAR_RS00270	MMAR_0049	hypothetical protein	Rv0030	5	0	0	5	0	0.6	89.67	NE
MMAR_RS00280	MMAR_0051	hypothetical protein	Rv0036c	4	0	0	4	0	1	256	NE
MMAR_RS00285	MMAR_0052	MFS transporter	Rv0037c	11	0	0	11	0	0.9091	213.3	NE
MMAR_RS00290	MMAR_0053	hypothetical protein	Rv0038	7	0	0	7	0	0.8571	448.67	NE
MMAR_RS00295	MMAR_0054	hypothetical protein	NA	12	0	0	12	0	0.75	196.89	NE
MMAR_RS00300	MMAR_0055	membrane protein	Rv0039c	4	0	0	4	0	1	177.5	NE
MMAR_RS00305	MMAR_0056	hypothetical protein	Rv0040c	13	0	0	13	0	0.6923	111	NE
MMAR_RS00310	MMAR_0057	leucine--tRNA ligase	Rv0041	56	55	0	1	0	0.0357	9	ES
MMAR_RS00315	MMAR_0058	short-chain dehydrogenase	NA	10	0	0	10	0	0.6	95.33	NE
MMAR_RS00320	MMAR_0059	MarR family transcriptional regulator	Rv0042c	8	0	0	8	0	0.625	112.6	NE
MMAR_RS00325	MMAR_0060	peptide ABC transporter ATP-binding protein	NA	9	0	0	9	0	0.6667	152.67	NE
MMAR_RS00330	MMAR_0061	amino acid ABC transporter permease	NA	20	0	0	20	0	0.9	275.33	NE
MMAR_RS00335	MMAR_0062	GntR family transcriptional regulator	Rv0043c	12	0	0	12	0	0.8333	303.2	NE
MMAR_RS00340	MMAR_0063	N5,N10-methylene tetrahydromethanopterin	Rv0044c	14	0	0	14	0	0.7857	355.82	NE
MMAR_RS00345	MMAR_0064	hydrolase	Rv0045c	7	0	0	7	0	1	195.14	NE
MMAR_RS00350	MMAR_0065	inositol-3-phosphate synthase	Rv0046c	14	14	0	0	0	0	0	ES
MMAR_RS00355	MMAR_0066	PadR family transcriptional regulator	Rv0047c	9	0	0	9	0	0.6667	119.67	NE
MMAR_RS00360	MMAR_0067	hypothetical protein	Rv0048c	17	0	0	17	0	0.8235	410.14	NE
MMAR_RS00365	MMAR_0068	hypothetical protein	Rv0049	8	1	0	7	0	0.625	38	NE
MMAR_RS00370	MMAR_0069	penicillin-binding protein	Rv0050	30	13	0	17	0	0.4667	34.57	ES
MMAR_RS00375	MMAR_0070	membrane protein	Rv0051	28	0	0	28	0	0.7857	219.36	NE
MMAR_RS00380	MMAR_0071	transcriptional regulator	Rv0052	5	0	0	5	0	1	300.8	NE
MMAR_RS00385	MMAR_0072	30S ribosomal protein S6	Rv0053	5	0	0	5	0	0	0	NE
MMAR_RS00390	MMAR_0073	single-stranded DNA-binding protein	Rv0054	5	5	0	0	0	0	0	ES
MMAR_RS00395	MMAR_0074	30S ribosomal protein S18	Rv0055	3	2	0	1	0	0.3333	13	ES
MMAR_RS00400	MMAR_0075	50S ribosomal protein L9	Rv0056	5	0	0	5	0	1	236.6	NE
MMAR_RS00405	MMAR_0076	DNA helicase	NA	16	16	0	0	0	0	0	ES
MMAR_RS00410	MMAR_0078	glutathione peroxidase	NA	7	0	0	0	7	0.8571	680.83	GA
MMAR_RS00415	MMAR_0080	carbon monoxyde dehydrogenase large chain	NA	39	0	0	39	0	0.6667	160.35	NE
MMAR_RS00420	MMAR_0081	carbon monoxide dehydrogenase medium chain	NA	19	0	0	19	0	0.6842	223.46	NE
MMAR_RS00425	MMAR_0082	(2Fe-2S)-binding protein	NA	6	0	0	6	0	1	242	NE
MMAR_RS00430	MMAR_0083	amidohydrolase	NA	18	0	0	18	0	0.8889	311	NE
MMAR_RS00435	MMAR_0084	short chain dehydrogenase/reductase	NA	11	0	0	11	0	0.7273	347.12	NE
MMAR_RS00440	MMAR_0085	transcriptional regulator	NA	41	0	0	41	0	0.8049	252.15	NE
MMAR_RS00445	MMAR_0086	alpha/beta hydrolase	NA	9	0	0	9	0	0.5556	192.4	NE
MMAR_RS00450	MMAR_0087	peptide synthetase	NA	23	0	0	23	0	0.7826	157.83	NE
MMAR_RS00455	MMAR_0088	TetR family transcriptional regulator	NA	9	0	0	9	0	0.8889	194	NE
MMAR_RS00460	MMAR_0090	integrase	NA	15	13	0	2	0	0.1333	9.5	ES
MMAR_RS00465	MMAR_0091	transposase	NA	4	4	0	0	0	0	0	ES
MMAR_RS00470	MMAR_0092	SAM-dependent methyltransferase	NA	3	0	0	3	0	0.3333	241	NE
MMAR_RS00475	MMAR_0093	MFS transporter	NA	41	0	0	41	0	0.7805	139.09	NE
MMAR_RS00480	MMAR_0094	membrane protein	NA	90	0	3	56	31	0.7778	305.76	NE
MMAR_RS00485	MMAR_0095	membrane protein	NA	14	0	10	4	0	0.3571	141.6	GD
MMAR_RS00490	MMAR_0097	hypothetical protein	Rv2377c	7	0	0	7	0	0.5714	40.5	NE
MMAR_RS00495	MMAR_0098	polyketide synthase	NA	55	0	0	55	0	0.6182	141.5	NE
MMAR_RS00500	MMAR_0099	non-ribosomal peptide synthetase	NA	212	70	0	136	6	0.4858	187.38	ES
MMAR_RS00505	MMAR_0100	chorismate pyruvate lyase	NA	15	0	0	15	0	0.6	612.56	NE
MMAR_RS00515	MMAR_0102	polyketide synthase	NA	98	0	25	73	0	0.4286	101.24	NE
MMAR_RS00525	MMAR_0104	coenzyme F390 synthetase	NA	18	0	0	18	0	0.6667	112.58	NE
MMAR_RS00530	MMAR_0105	hypothetical protein	NA	8	0	0	8	0	0.625	291.8	NE
MMAR_RS00535	MMAR_0106	MaoC family dehydratase	NA	17	0	0	6	11	0.8824	422.33	GA
MMAR_RS00540	MMAR_0107	endo-1,4-beta-glucanase	Rv0062	17	0	0	0	17	0.8824	463.87	GA
MMAR_RS00545	MMAR_0108	transcriptional regulator	NA	6	0	0	0	6	1	230	GA
MMAR_RS00550	MMAR_0109	hypothetical protein	NA	24	0	0	0	24	0.9583	1919.09	GA
MMAR_RS00555	MMAR_0110	oxidoreductase	Rv0063	20	0	0	0	20	0.95	260.58	GA
MMAR_RS00560	MMAR_0111	PE family protein	NA	22	0	0	0	22	0.8182	278.28	GA
MMAR_RS00565	MMAR_0112	haloalkane dehalogenase	Rv2579	12	0	0	0	12	0.9167	788.82	GA
MMAR_RS00570	MMAR_0115	membrane protein	Rv0615	3	0	0	3	0	1	78.67	NE
MMAR_RS00575	MMAR_0116	hypothetical protein	Rv0614	11	0	0	11	0	0.8182	108.33	NE
MMAR_RS00585	MMAR_0118	hypothetical protein	NA	14	0	0	14	0	0.6429	220	NE
MMAR_RS00590	MMAR_0119	nitroreductase	NA	20	0	0	20	0	0.6	278.25	NE
MMAR_RS00595	MMAR_0120	cell division protein	NA	15	0	0	15	0	0.4667	157.71	NE
MMAR_RS00600	MMAR_0121	hypothetical protein	Rv2900c	29	0	0	29	0	0.7931	193.87	NE
MMAR_RS00605	MMAR_0122	cytochrome P450	NA	11	0	0	11	0	0.6364	122.57	NE
MMAR_RS00610	MMAR_0123	LuxR family transcriptional regulator	NA	47	0	0	47	0	0.6596	162.03	NE
MMAR_RS00615	MMAR_0124	quinone oxidoreductase	NA	13	0	0	13	0	0.6923	108.22	NE
MMAR_RS00620	MMAR_0125	MarR family transcriptional regulator	NA	3	0	0	3	0	1	46.33	NE
MMAR_RS00625	MMAR_0126	hypothetical protein	NA	10	0	0	10	0	0.8	217.38	NE
MMAR_RS00630	MMAR_0127	alcohol dehydrogenase	Rv3086	15	0	0	15	0	0.6667	143.1	NE
MMAR_RS00635	MMAR_0128	oxidoreductase	NA	16	0	0	16	0	0.75	131.5	NE
MMAR_RS00640	MMAR_0129	monooxygenase	NA	4	0	0	4	0	1	228.5	NE
MMAR_RS00645	MMAR_0130	monooxygenase	NA	17	0	0	17	0	0.8235	271.21	NE
MMAR_RS00650	MMAR_0131	monooxygenase	NA	25	0	0	25	0	0.92	348.04	NE
MMAR_RS00655	MMAR_0132	transcriptional regulator	NA	5	0	0	5	0	0.8	156	NE
MMAR_RS00660	MMAR_0133	histidine kinase	NA	9	0	0	9	0	0.5556	96	NE
MMAR_RS00665	MMAR_0134	hypothetical protein	NA	4	0	0	4	0	0.75	119	NE
MMAR_RS00670	MMAR_0135	NUDIX hydrolase	NA	5	0	0	5	0	0.8	267.75	NE
MMAR_RS00675	MMAR_0136	MFS transporter	NA	21	0	0	21	0	0.7619	155.62	NE
MMAR_RS00680	MMAR_0137	hypothetical protein	NA	2	0	0	2	0	0.5	124	NE
MMAR_RS00685	MMAR_0138	amidohydrolase	NA	22	0	0	22	0	0.8182	114.67	NE
MMAR_RS00690	MMAR_0139	acyl-CoA dehydrogenase	NA	24	3	0	21	0	0.5833	114.71	NE
MMAR_RS00695	MMAR_0140	amidohydrolase	NA	16	6	0	10	0	0.625	341.1	ES
MMAR_RS00700	MMAR_0141	TetR family transcriptional regulator	NA	5	0	0	5	0	0.8	51	NE
MMAR_RS00705	MMAR_0142	thiolase	NA	15	0	0	15	0	0.8667	153.69	NE
MMAR_RS00710	MMAR_0143	hypothetical protein	NA	3	0	0	3	0	1	126.67	NE
MMAR_RS00715	MMAR_0144	membrane protein	NA	10	0	0	10	0	0.8	449.88	NE
MMAR_RS00720	MMAR_0145	MarR family transcriptional regulator	NA	11	0	0	11	0	0.6364	414.57	NE
MMAR_RS00725	MMAR_0146	ATP-binding protein	NA	12	0	0	12	0	0.8333	117.2	NE
MMAR_RS00730	MMAR_0147	membrane protein	Rv0658c	13	0	0	13	0	0.6154	209.38	NE
MMAR_RS00735	MMAR_0148	glycosyl transferase family 1	NA	9	0	0	9	0	0.8889	144.12	NE
MMAR_RS00740	MMAR_0149	acyl-CoA dehydrogenase	NA	16	0	0	16	0	0.75	99.92	NE
MMAR_RS00745	MMAR_0150	transcriptional regulator	NA	9	0	0	9	0	0.7778	219.57	NE
MMAR_RS00750	MMAR_0151	GNAT family acetyltransferase	NA	16	0	0	16	0	0.625	83.8	NE
MMAR_RS00755	MMAR_0152	PadR family transcriptional regulator	NA	11	0	0	11	0	1	49.45	NE
MMAR_RS00760	MMAR_0153	hypothetical protein	NA	7	0	0	7	0	0.8571	169.17	NE
MMAR_RS00765	MMAR_0154	F420-dependent oxidoreductase	NA	24	0	0	24	0	0.7083	282.53	NE
MMAR_RS00770	MMAR_0155	aminoglycoside phosphotransferase	NA	8	0	0	8	0	0.875	40.43	NE
MMAR_RS00775	MMAR_0156	acyl-CoA dehydrogenase	NA	17	0	0	17	0	0.7059	124.33	NE
MMAR_RS00780	MMAR_0157	cyclase	NA	11	0	0	11	0	0.3636	108.5	NE
MMAR_RS00785	MMAR_0158	isocitrate dehydrogenase	Rv0066c	28	0	28	0	0	0.6071	4.12	GD
MMAR_RS00795	MMAR_0160	hypothetical protein	NA	19	0	0	0	19	1	346.16	GA
MMAR_RS00800	MMAR_0161	hypothetical protein	Rv2390c	13	0	0	7	6	0.8462	446.27	NE
MMAR_RS00805	MMAR_0162	hypothetical protein	NA	30	0	0	30	0	0.8333	193.08	NE
MMAR_RS00810	MMAR_0163	transcriptional regulator	NA	24	0	0	24	0	0.5	135.42	NE
MMAR_RS00815	MMAR_0164	nucleoside-diphosphate sugar epimerase	NA	16	0	0	16	0	0.625	101.4	NE
MMAR_RS00820	MMAR_0165	fatty acid desaturase	NA	26	0	0	26	0	0.8077	79.52	NE
MMAR_RS00825	MMAR_0166	4-aminobutyrate aminotransferase	NA	21	0	0	21	0	0.6667	82.14	NE
MMAR_RS00830	MMAR_0167	glutamate decarboxylase	NA	20	0	0	20	0	0.3	21.67	NE
MMAR_RS00835	MMAR_0168	hypothetical protein	NA	13	0	0	13	0	0.6923	81.78	NE
MMAR_RS00840	MMAR_0169	hypothetical protein	Rv1443c	10	0	0	10	0	0.6	157	NE
MMAR_RS00845	MMAR_0170	hypothetical protein	NA	18	0	0	18	0	0.7222	106.08	NE
MMAR_RS00850	MMAR_0171	ABC transporter ATP-binding protein	NA	13	0	0	13	0	0.5385	173.29	NE
MMAR_RS00855	MMAR_0172	ABC transporter	NA	14	0	0	14	0	0.9286	473.54	NE
MMAR_RS00860	MMAR_0173	acyl carrier protein	NA	1	0	0	1	0	0	0	NE
MMAR_RS00865	MMAR_0174	long-chain fatty acid--CoA ligase	NA	23	0	0	23	0	0.6957	194.5	NE
MMAR_RS00870	MMAR_0175	integral membrane protein YrbE6A	NA	13	0	0	13	0	0.9231	212.42	NE
MMAR_RS00875	MMAR_0176	ABC transporter permease	NA	20	0	0	20	0	0.75	280.73	NE
MMAR_RS00880	MMAR_0177	mammalian cell entry protein	NA	24	0	0	24	0	0.7083	259.71	NE
MMAR_RS00885	MMAR_0178	mammalian cell entry protein	NA	22	0	0	22	0	0.6364	135.71	NE
MMAR_RS00890	MMAR_0179	mammalian cell entry protein	NA	15	0	0	15	0	0.6667	46.7	NE
MMAR_RS00895	MMAR_0180	mammalian cell entry protein	NA	23	0	0	23	0	0.6522	270.73	NE
MMAR_RS00900	MMAR_0181	mammalian cell entry protein	NA	14	0	0	14	0	0.5714	255.88	NE
MMAR_RS00905	MMAR_0182	mammalian cell entry protein	NA	30	0	0	30	0	0.8	127.21	NE
MMAR_RS00910	MMAR_0183	hypothetical protein	NA	35	0	0	35	0	0.6	67.38	NE
MMAR_RS00915	MMAR_0184	type VII secretion protein EccB	NA	24	0	0	24	0	0.5417	153.85	NE
MMAR_RS00920	MMAR_0185	PbsX family transcriptional regulator	Rv3872	5	0	0	5	0	0.4	105.5	NE
MMAR_RS00925	MMAR_0186	hypothetical protein	NA	10	0	0	10	0	0.7	92.57	NE
MMAR_RS00930	MMAR_0187	ESAT-6-like protein EsxB	NA	3	0	0	3	0	0	0	NE
MMAR_RS00935	MMAR_0188	hypothetical protein	Rv3875	3	0	0	3	0	0.3333	20	NE
MMAR_RS00940	MMAR_0189	hypothetical protein	NA	5	0	0	5	0	0	0	NE
MMAR_RS00950	MMAR_0191	hypothetical protein	Rv3136	20	0	0	20	0	0.65	189.85	NE
MMAR_RS00955	MMAR_0195	EsxB-like protein, EsxB_2	NA	2	0	0	2	0	0.5	65	NE
MMAR_RS00960	MMAR_0196	hypothetical protein	NA	4	0	0	4	0	0	0	NE
MMAR_RS00965	MMAR_0197	hypothetical protein	NA	6	0	0	6	0	0.8333	220	NE
MMAR_RS00970	MMAR_0198	hypothetical protein	NA	3	0	0	3	0	1	131.33	NE
MMAR_RS00975	MMAR_0199	hypothetical protein	NA	23	0	0	23	0	0.7826	441	NE
MMAR_RS00980	MMAR_0200	hypothetical protein	NA	1	0	0	1	0	1	445	NE
MMAR_RS00985	MMAR_0201	hypothetical protein	NA	7	0	0	7	0	0.8571	426.5	NE
MMAR_RS00990	MMAR_0202	hypothetical protein	NA	30	11	0	19	0	0.5667	89.59	ES
MMAR_RS00995	MMAR_0203	hypothetical protein	NA	27	11	0	16	0	0.5185	198.64	ES
MMAR_RS01000	MMAR_0204	TetR family transcriptional regulator	NA	6	0	0	6	0	0.8333	24.4	NE
MMAR_RS01005	MMAR_0205	23S rRNA methyltransferase	NA	29	0	0	29	0	0.8276	240.46	NE
MMAR_RS01010	MMAR_0207	serine dehydratase	Rv0069c	18	0	0	18	0	0.7222	168.23	NE
MMAR_RS01015	MMAR_0208	serine hydroxymethyltransferase	Rv0070	17	0	0	17	0	0.8824	210.13	NE
MMAR_RS01020	MMAR_0209	glycine cleavage system protein H	NA	7	0	0	7	0	0.8571	245.17	NE
MMAR_RS01025	MMAR_0210	glycine cleavage system protein T	NA	27	0	0	27	0	0.8148	164.18	NE
MMAR_RS01030	MMAR_0211	glycine dehydrogenase subunit 1	NA	35	0	0	35	0	0.6571	191.26	NE
MMAR_RS01035	MMAR_0212	(2Fe-2S)-binding protein	NA	20	0	0	20	0	0.65	250.92	NE
MMAR_RS01040	MMAR_0213	amidohydrolase	NA	23	0	0	23	0	0.8696	251.7	NE
MMAR_RS01045	MMAR_0214	anti-anti-sigma factor	NA	2	0	0	1	1	1	1736.5	GA
MMAR_RS01050	MMAR_0215	glutamine ABC transporter permease	Rv0072	14	0	0	4	10	0.8571	667.67	GA
MMAR_RS01055	MMAR_0216	glutamine ABC transporter ATP-binding protein	Rv0073	16	0	0	16	0	0.9375	282.6	NE
MMAR_RS01060	MMAR_0217	polyhydroxybutyrate depolymerase	NA	9	0	0	9	0	0.7778	218.29	NE
MMAR_RS01065	MMAR_0218	acyltransferase	NA	20	0	0	20	0	0.95	195.32	NE
MMAR_RS01075	MMAR_0220	hypothetical protein	NA	23	0	0	23	0	0.6957	258.19	NE
MMAR_RS01080	MMAR_0221	hypothetical protein	NA	20	0	0	20	0	0.75	182.47	NE
MMAR_RS01085	MMAR_0222	TetR family transcriptional regulator	NA	9	0	0	9	0	0.6667	501.83	NE
MMAR_RS01090	MMAR_0223	oxidoreductase	NA	13	0	0	13	0	0.8462	103.55	NE
MMAR_RS01095	MMAR_0224	TetR family transcriptional regulator	Rv0078	7	0	0	7	0	0.7143	136.8	NE
MMAR_RS01100	MMAR_0225	hypothetical protein	NA	8	0	0	8	0	0.75	220.17	NE
MMAR_RS01105	MMAR_0226	TetR family transcriptional regulator	NA	8	0	0	8	0	1	101.62	NE
MMAR_RS01110	MMAR_0227	polyhydroxybutyrate depolymerase	NA	11	0	0	11	0	0.7273	63.12	NE
MMAR_RS01115	MMAR_0228	MarR family transcriptional regulator	NA	4	0	0	4	0	0.75	164.67	NE
MMAR_RS01120	MMAR_0229	transcriptional regulator	NA	10	0	0	10	0	0.5	87	NE
MMAR_RS01125	MMAR_0230	dioxygenase	Rv3161c	21	0	0	21	0	0.7143	340.33	NE
MMAR_RS01130	MMAR_0231	carbonate dehydratase	NA	23	0	0	23	0	0.6522	91	NE
MMAR_RS01135	MMAR_0232	hypothetical protein	NA	13	0	0	13	0	0.8462	316.73	NE
MMAR_RS01140	MMAR_0233	hypothetical protein	NA	2	0	0	2	0	0	0	NE
MMAR_RS01145	MMAR_0234	hypothetical protein	Rv0088	7	0	0	7	0	0.8571	151.5	NE
MMAR_RS01150	MMAR_0235	pyridoxamine 5'-phosphate oxidase	NA	9	0	0	9	0	0.7778	220.86	NE
MMAR_RS01155	MMAR_0236	luciferase	NA	15	0	0	15	0	0.6	69.67	NE
MMAR_RS01160	MMAR_0237	transcriptional regulator	NA	8	0	0	8	0	1	189.25	NE
MMAR_RS01165	MMAR_0238	TetR family transcriptional regulator	NA	9	0	0	9	0	0.7778	169.71	NE
MMAR_RS01170	MMAR_0239	monooxygenase	NA	32	0	0	32	0	0.7188	214.78	NE
MMAR_RS01175	MMAR_0240	monooxygenase	NA	37	0	0	37	0	0.5676	69.05	NE
MMAR_RS01190	MMAR_0242	PE-PGRS family protein	NA	35	0	0	35	0	0.5143	92.44	NE
MMAR_RS01195	MMAR_0243	short-chain dehydrogenase	NA	8	0	0	8	0	0.375	43	NE
MMAR_RS01200	MMAR_0244	SAM-dependent methyltransferase	Rv0089	7	0	0	7	0	0.5714	52.75	NE
MMAR_RS01205	MMAR_0245	crotonase	NA	7	0	0	7	0	0.7143	142.2	NE
MMAR_RS01210	MMAR_0246	hypothetical protein	Rv0090	6	0	0	6	0	0.6667	135	NE
MMAR_RS01215	MMAR_0247	thioesterase	NA	8	0	0	8	0	0.5	26.75	NE
MMAR_RS01220	MMAR_0248	NAD-dependent epimerase	NA	12	0	0	12	0	0.3333	189.5	NE
MMAR_RS01225	MMAR_0249	TetR family transcriptional regulator	NA	7	0	0	7	0	0.7143	92.4	NE
MMAR_RS01230	MMAR_0250	hypothetical protein	NA	15	0	0	15	0	0.8	165.58	NE
MMAR_RS01235	MMAR_0251	MTA/SAH nucleosidase	Rv0091	14	0	0	14	0	0.7857	196.55	NE
MMAR_RS01240	MMAR_0253	polyketide cyclase	NA	5	0	0	5	0	0.8	318.5	NE
MMAR_RS01245	MMAR_0254	oxidoreductase	NA	6	0	0	6	0	0.3333	206.5	NE
MMAR_RS01250	MMAR_0255	hypothetical protein	NA	32	0	0	32	0	0.7812	214.12	NE
MMAR_RS01255	MMAR_0256	peptide synthase	NA	51	0	0	51	0	0.5098	48.35	NE
MMAR_RS01260	MMAR_0257	hypothetical protein	Rv0100	4	0	0	4	0	0.75	38.33	NE
MMAR_RS01265	MMAR_0258	acyl-CoA synthetase	Rv0099	28	0	0	28	0	0.5357	136.33	NE
MMAR_RS01270	MMAR_0259	hypothetical protein	Rv0098	12	0	0	12	0	0.6667	46	NE
MMAR_RS01275	MMAR_0260	dioxygenase	Rv0097	16	0	0	16	0	0.8125	134.08	NE
MMAR_RS01280	MMAR_0261	hypothetical protein	Rv0096	28	27	0	1	0	0.0357	115	ES
MMAR_RS01285	MMAR_0262	O-methyltransferase	NA	14	0	0	14	0	0.5714	11.38	NE
MMAR_RS01290	MMAR_0263	hypothetical protein	Rv0093c	5	0	0	5	0	0.4	89.5	NE
MMAR_RS01295	MMAR_0264	carbonate dehydratase	Rv0092	17	0	0	17	0	0.4118	18.43	NE
MMAR_RS01300	MMAR_0265	RNA polymerase subunit sigma	NA	7	0	0	7	0	1	139.71	NE
MMAR_RS01305	MMAR_0266	hypothetical protein	NA	6	0	0	6	0	1	299.33	NE
MMAR_RS01310	MMAR_0267	membrane protein	Rv0102	32	32	0	0	0	0.0312	2	ES
MMAR_RS01315	MMAR_0268	heavy metal transporter	NA	3	1	0	2	0	0.3333	124	NE
MMAR_RS01320	MMAR_0269	carbonate dehydratase	Rv0103c	34	0	0	34	0	0.5882	129.8	NE
MMAR_RS01325	MMAR_0271	3-beta hydroxysteroid dehydrogenase	NA	11	0	0	11	0	0.5455	113.5	NE
MMAR_RS01330	MMAR_0272	cytochrome P450	NA	21	0	0	21	0	0.6667	169.43	NE
MMAR_RS01335	MMAR_0273	amidohydrolase	NA	28	0	0	28	0	0.5714	141.81	NE
MMAR_RS01340	MMAR_0274	cytochrome P450	NA	19	0	0	19	0	0.7895	163.8	NE
MMAR_RS01345	MMAR_0275	4-hydroxy-3-methylbut-2-en-1-yl diphosphate	NA	20	0	0	20	0	0.6	135.75	NE
MMAR_RS01350	MMAR_0276	1-deoxy-D-xylulose-5-phosphate synthase	Rv3379c	25	0	0	25	0	0.72	195.44	NE
MMAR_RS01355	MMAR_0277	4-hydroxy-3-methylbut-2-enyl diphosphate	Rv3382c	18	0	0	18	0	0.7778	225.93	NE
MMAR_RS01360	MMAR_0278	hypothetical protein	NA	22	0	0	22	0	0.8636	348.74	NE
MMAR_RS01365	MMAR_0279	hypothetical protein	NA	16	0	0	16	0	0.8125	472.08	NE
MMAR_RS01370	MMAR_0280	membrane protein	NA	21	0	0	21	0	0.8095	215.29	NE
MMAR_RS01375	MMAR_0281	cytochrome P450	NA	31	0	0	31	0	0.6774	127.57	NE
MMAR_RS01380	MMAR_0282	polyprenyl synthetase	Rv3383c	20	0	0	20	0	0.55	58.91	NE
MMAR_RS01390	MMAR_0283	cytochrome P450	NA	15	0	0	15	0	0.6667	193.7	NE
MMAR_RS01395	MMAR_0284	phospholipase C	NA	28	0	0	28	0	0.8214	523.17	NE
MMAR_RS01400	MMAR_0285	hypothetical protein	Rv0104	15	0	0	15	0	0.6667	215.9	NE
MMAR_RS01405	MMAR_0286	cyclase	Rv1900c	13	0	0	13	0	0.9231	76.42	NE
MMAR_RS01410	MMAR_0287	TetR family transcriptional regulator	NA	10	0	0	10	0	0.9	908.56	NE
MMAR_RS01415	MMAR_0288	hypothetical protein	NA	17	0	0	17	0	0.9412	143.62	NE
MMAR_RS01420	MMAR_0289	30S ribosomal protein S18	Rv2055c	3	0	0	3	0	0.6667	54.5	NE
MMAR_RS01425	MMAR_0290	30S ribosomal protein S14	Rv2056c	5	0	0	5	0	0.8	59.5	NE
MMAR_RS01430	MMAR_0291	50S ribosomal protein L33	Rv2057c	3	0	0	3	0	0.6667	1069	NE
MMAR_RS01435	MMAR_0292	50S ribosomal protein L28	Rv0105c	4	0	0	4	0	1	282.25	NE
MMAR_RS01440	MMAR_0293	hypothetical protein	NA	8	0	0	8	0	0.625	52.8	NE
MMAR_RS01445	MMAR_0294	50S ribosomal protein L31	NA	6	0	0	6	0	0.8333	93.2	NE
MMAR_RS01450	MMAR_0295	epimerase	NA	15	0	0	15	0	0.4667	262.14	NE
MMAR_RS01455	MMAR_0296	acyl-CoA synthetase	NA	17	0	0	17	0	0.7647	175.54	NE
MMAR_RS01460	MMAR_0297	haloacid dehalogenase	NA	30	0	0	30	0	0.6667	151.65	NE
MMAR_RS01465	MMAR_0298	hypothetical protein	Rv0108c	3	0	0	3	0	1	501.67	NE
MMAR_RS01470	MMAR_0299	hypothetical protein	Rv0109	17	0	0	17	0	0.7647	495.15	NE
MMAR_RS01475	MMAR_0300	membrane protein	NA	18	0	0	18	0	0.8889	488.62	NE
MMAR_RS01480	MMAR_0301	hypothetical protein	NA	9	0	0	9	0	0.6667	244.5	NE
MMAR_RS01485	MMAR_0302	oxidoreductase	NA	10	0	0	10	0	0.8	206.25	NE
MMAR_RS01490	MMAR_0303	acyl-CoA synthetase	NA	17	0	0	17	0	0.5882	56	NE
MMAR_RS01495	MMAR_0304	GntR family transcriptional regulator	NA	13	0	0	13	0	0.6923	184.78	NE
MMAR_RS01500	MMAR_0305	gluconolaconase	NA	19	0	0	19	0	0.5789	81.55	NE
MMAR_RS01505	MMAR_0306	oxidoreductase	NA	6	0	0	6	0	0.8333	140.6	NE
MMAR_RS01510	MMAR_0307	(2Fe-2S)-binding protein	NA	20	0	0	20	0	0.7	99.5	NE
MMAR_RS01515	MMAR_0308	luciferase	NA	18	0	0	18	0	0.7778	65.86	NE
MMAR_RS01520	MMAR_0309	monooxygenase	NA	42	0	0	42	0	0.7381	242.74	NE
MMAR_RS01525	MMAR_0310	short-chain dehydrogenase	NA	11	0	0	11	0	0.9091	148.4	NE
MMAR_RS01530	MMAR_0311	hypothetical protein	NA	24	0	0	24	0	0.875	160.1	NE
MMAR_RS01535	MMAR_0312	membrane protein	Rv0111	30	0	0	30	0	0.7333	119.73	NE
MMAR_RS01540	MMAR_0313	O-methyltransferase	NA	10	0	0	10	0	1	413.4	NE
MMAR_RS01545	MMAR_0314	hypothetical protein	NA	7	0	0	7	0	0.8571	272	NE
MMAR_RS01550	MMAR_0315	manganese transporter	NA	28	0	0	28	0	0.8214	170.61	NE
MMAR_RS01555	MMAR_0316	membrane protein	NA	15	0	0	15	0	0.8667	244.46	NE
MMAR_RS01565	MMAR_0318	oxalyl-CoA decarboxylase	Rv0118c	22	0	0	22	0	0.6818	57.4	NE
MMAR_RS01570	MMAR_0319	acyl-CoA synthetase	NA	11	0	0	11	0	0.7273	31.25	NE
MMAR_RS01575	MMAR_0320	hypothetical protein	NA	5	0	0	5	0	0.8	260.75	NE
MMAR_RS01580	MMAR_0321	elongation factor G	Rv0120c	26	0	0	26	0	0.7308	140.89	NE
MMAR_RS01585	MMAR_0322	PPOX class F420-dependent enzyme	Rv0121c	6	0	0	6	0	0.6667	120.75	NE
MMAR_RS01590	MMAR_0323	dioxygenase	NA	11	0	0	11	0	0.6364	407.57	NE
MMAR_RS01595	MMAR_0324	serine protease	Rv0125	7	0	0	7	0	0.7143	458.4	NE
MMAR_RS01600	MMAR_0325	trehalose synthase	Rv0126	32	0	0	32	0	0.9375	392.2	NE
MMAR_RS01605	MMAR_0326	maltokinase	Rv0127	19	0	0	19	0	0.9474	75.11	NE
MMAR_RS01610	MMAR_0327	membrane protein	Rv0128	7	0	0	7	0	0.8571	145	NE
MMAR_RS01615	MMAR_0328	hypothetical protein	Rv0129c	19	0	0	19	0	0.9474	298.06	NE
MMAR_RS01620	MMAR_0329	phosphodiesterase	NA	13	0	0	13	0	0.5385	362.14	NE
MMAR_RS01625	MMAR_0330	enoyl-CoA hydratase	Rv0130	6	0	0	6	0	0.6667	29.5	NE
MMAR_RS01630	MMAR_0331	acyl-CoA dehydrogenase	Rv0131c	17	0	0	17	0	0.7647	75.38	NE
MMAR_RS01635	MMAR_0332	acetyltransferase	Rv0133	10	0	0	10	0	0.7	90.43	NE
MMAR_RS01640	MMAR_0333	hypothetical protein	NA	13	0	0	13	0	0.7692	199.8	NE
MMAR_RS01645	MMAR_0334	TetR family transcriptional regulator	NA	8	0	0	8	0	0.625	33.8	NE
MMAR_RS01650	MMAR_0335	oxidoreductase	NA	15	0	0	15	0	0.6667	208.2	NE
MMAR_RS01655	MMAR_0336	fatty acid desaturase	NA	17	0	0	17	0	0.6471	514.45	NE
MMAR_RS01660	MMAR_0337	cyclase	NA	4	0	0	4	0	1	66.25	NE
MMAR_RS01665	MMAR_0338	coenzyme F420-dependent oxidoreductase	NA	17	0	0	17	0	0.8824	135.13	NE
MMAR_RS01670	MMAR_0339	hypothetical protein	NA	14	0	0	14	0	0.7857	292.73	NE
MMAR_RS01675	MMAR_0340	TetR family transcriptional regulator	NA	5	0	0	5	0	0.6	12.67	NE
MMAR_RS01680	MMAR_0341	hypothetical protein	NA	18	0	0	18	0	0.7778	210	NE
MMAR_RS01685	MMAR_0342	epoxide hydrolase	Rv0134	13	0	0	13	0	0.5385	198	NE
MMAR_RS01690	MMAR_0343	zinc-binding dehydrogenase	NA	12	0	0	12	0	0.5	162.83	NE
MMAR_RS01695	MMAR_0344	hypothetical protein	NA	1	0	0	1	0	1	86	NE
MMAR_RS01700	MMAR_0345	TetR family transcriptional regulator	Rv0135c	7	0	0	7	0	0.8571	181.5	NE
MMAR_RS01705	MMAR_0346	cytochrome P450	Rv0136	14	0	0	14	0	0.8571	188.58	NE
MMAR_RS01710	MMAR_0347	peptide methionine sulfoxide reductase MsrA	Rv0137c	12	0	0	12	0	0.6667	312.25	NE
MMAR_RS01715	MMAR_0348	polyketide cyclase	Rv0138	6	0	0	6	0	1	419.33	NE
MMAR_RS01720	MMAR_0349	NAD-dependent dehydratase	Rv0139	14	0	0	14	0	0.8571	193.75	NE
MMAR_RS01725	MMAR_0350	hypothetical protein	Rv0140	11	0	0	11	0	1	207.27	NE
MMAR_RS01730	MMAR_0351	hypothetical protein	Rv0141c	7	0	0	7	0	1	268	NE
MMAR_RS01735	MMAR_0352	DNA glycosylase	Rv0142	6	0	0	6	0	0.3333	98	NE
MMAR_RS01740	MMAR_0353	putative transmembrane protein	Rv0143c	20	0	0	20	0	0.85	144.76	NE
MMAR_RS01745	MMAR_0354	short-chain dehydrogenase	NA	18	0	0	18	0	0.9444	222.47	NE
MMAR_RS01750	MMAR_0355	TetR family transcriptional regulator	Rv0144	6	0	0	6	0	1	183	NE
MMAR_RS01755	MMAR_0356	S-adenosyl-L-methionine-dependent	Rv0145	13	0	0	13	0	0.8462	279.55	NE
MMAR_RS01760	MMAR_0357	S-adenosyl-L-methionine-dependent	NA	11	0	0	11	0	0.9091	312.1	NE
MMAR_RS01765	MMAR_0358	SAM-dependent methyltransferase	NA	12	0	0	12	0	0.5833	294	NE
MMAR_RS01770	MMAR_0359	aldehyde dehydrogenase	Rv0147	17	0	0	17	0	0.9412	181.69	NE
MMAR_RS01775	MMAR_0360	serine/threonine protein kinase	NA	12	1	0	11	0	0.5833	143.14	NE
MMAR_RS01780	MMAR_0361	quinone oxidoreductase	Rv0149	15	14	0	1	0	0.2	2.33	ES
MMAR_RS01785	MMAR_0362	hypothetical protein	NA	6	0	0	6	0	1	385.83	NE
MMAR_RS01790	MMAR_0363	hypothetical protein	NA	12	0	0	12	0	0.8333	309.8	NE
MMAR_RS01795	MMAR_0364	hypothetical protein	NA	4	0	0	4	0	0.75	330.33	NE
MMAR_RS01800	MMAR_0365	protein kinase	NA	43	0	0	43	0	0.7209	187.97	NE
MMAR_RS01805	MMAR_0366	protein kinase	NA	37	0	0	37	0	0.8378	237.71	NE
MMAR_RS01810	MMAR_0367	thioesterase	NA	14	0	0	14	0	0.7857	320.73	NE
MMAR_RS01815	MMAR_0368	non-ribosomal peptide synthetase	NA	131	0	0	131	0	0.8321	295.59	NE
MMAR_RS01820	MMAR_0369	PE family protein	NA	35	0	0	2	33	0.9714	406.82	GA
MMAR_RS01825	MMAR_0370	PE family protein	NA	36	0	0	0	36	0.9167	325.12	GA
MMAR_RS01830	MMAR_0371	PE family protein	NA	37	0	0	0	37	0.7568	282.64	GA
MMAR_RS01835	MMAR_0372	PE family protein	Rv0151c	35	0	0	0	35	0.8286	513.21	GA
MMAR_RS01840	MMAR_0373	phosphotyrosine protein phosphatase	Rv0153c	10	0	0	0	10	1	369.2	GA
MMAR_RS01845	MMAR_0374	acyl-CoA dehydrogenase	NA	10	0	0	0	10	1	445.7	GA
MMAR_RS01850	MMAR_0375	hypothetical protein	NA	11	0	0	0	11	0.7273	227	GA
MMAR_RS01855	MMAR_0376	hypothetical protein	NA	8	0	0	0	8	0.875	288.86	GA
MMAR_RS01860	MMAR_0377	NAD(P) transhydrogenase subunit alpha	Rv0155	9	0	0	0	9	0.7778	182	GA
MMAR_RS01865	MMAR_0378	NAD(P) transhydrogenase subunit alpha	Rv0156	5	0	0	0	5	1	340.8	GA
MMAR_RS01870	MMAR_0379	NAD(P) transhydrogenase subunit beta	Rv0157	13	0	0	0	13	1	400.92	GA
MMAR_RS01875	MMAR_0381	TetR family transcriptional regulator	Rv0158	20	0	0	0	20	1	473.2	GA
MMAR_RS01880	MMAR_0382	PE-PGRS family protein	NA	33	0	0	0	33	0.8182	1411.63	GA
MMAR_RS01885	MMAR_0383	PE family protein	Rv0159c	40	0	0	0	40	0.975	799.56	GA
MMAR_RS01890	MMAR_0384	PE family protein	Rv0160c	37	0	0	0	37	0.8649	647.34	GA
MMAR_RS01895	MMAR_0385	alpha/beta hydrolase	NA	15	0	0	15	0	0.5333	112.62	NE
MMAR_RS01900	MMAR_0386	diacylglycerol kinase	NA	18	0	0	18	0	0.8333	312.53	NE
MMAR_RS01905	MMAR_0387	3-alpha-hydroxysteroid dehydrogenase	NA	8	0	0	8	0	0.75	131	NE
MMAR_RS01910	MMAR_0388	oxidoreductase	Rv0161	13	0	0	13	0	0.7692	80.4	NE
MMAR_RS01915	MMAR_0389	TetR family transcriptional regulator	NA	8	0	0	8	0	0.5	22.5	NE
MMAR_RS01920	MMAR_0390	thioesterase	NA	7	0	0	7	0	0.8571	202.17	NE
MMAR_RS01925	MMAR_0391	gluconolactonase	NA	9	0	0	9	0	0.7778	113.86	NE
MMAR_RS01930	MMAR_0392	acyl-CoA thioesterase	NA	8	0	0	8	0	1	45.75	NE
MMAR_RS01935	MMAR_0393	F420-dependent oxidoreductase	NA	10	0	0	10	0	0.7	110.14	NE
MMAR_RS01940	MMAR_0394	hypothetical protein	NA	14	0	0	14	0	0.7143	65.4	NE
MMAR_RS01945	MMAR_0395	phosphotransferase	NA	23	0	0	23	0	0.6087	189.5	NE
MMAR_RS01950	MMAR_0396	CoA transferase	NA	11	0	0	11	0	0.6364	173.71	NE
MMAR_RS01955	MMAR_0397	hypothetical protein	NA	9	0	0	9	0	0.5556	53.4	NE
MMAR_RS01960	MMAR_0398	hypothetical protein	NA	15	0	0	15	0	0.6	82.78	NE
MMAR_RS01965	MMAR_0399	cytochrome P450	NA	21	0	0	21	0	0.8095	97.94	NE
MMAR_RS01970	MMAR_0400	alcohol dehydrogenase	NA	11	0	0	11	0	0.5455	92.5	NE
MMAR_RS01975	MMAR_0401	aldolase	NA	11	0	0	11	0	0.3636	37.5	NE
MMAR_RS01980	MMAR_0402	oxidoreductase	NA	5	0	0	5	0	0.2	183	NE
MMAR_RS01985	MMAR_0403	monooxygenase	NA	29	0	0	29	0	0.7241	65.48	NE
MMAR_RS01990	MMAR_0404	alpha/beta hydrolase	NA	15	0	0	15	0	0.5333	100.38	NE
MMAR_RS01995	MMAR_0405	zinc-type alcohol dehydrogenase	Rv0162c	9	0	0	9	0	0.8889	388.75	NE
MMAR_RS02000	MMAR_0406	4-hydroxybenzoyl-CoA thioesterase	Rv0163	6	0	0	6	0	1	383.33	NE
MMAR_RS02005	MMAR_0407	hypothetical protein	Rv0164	8	8	0	0	0	0	0	ES
MMAR_RS02010	MMAR_0408	GntR family transcriptional regulator	Rv0165c	8	0	0	0	8	0.875	414	GA
MMAR_RS02015	MMAR_0409	long-chain fatty acid--CoA ligase	Rv0166	26	0	0	7	19	0.7308	446.11	GA
MMAR_RS02020	MMAR_0410	ABC transporter permease	Rv0167	10	0	0	10	0	0.9	31.78	NE
MMAR_RS02025	MMAR_0411	ABC transporter permease	Rv0168	18	0	0	18	0	0.8889	53.62	NE
MMAR_RS02030	MMAR_0412	MCE-family protein Mce1A	NA	22	0	0	22	0	0.8636	106.47	NE
MMAR_RS02035	MMAR_0413	mammalian cell entry protein	Rv0170	14	0	0	14	0	0.9286	253.54	NE
MMAR_RS02040	MMAR_0414	mammalian cell entry protein	Rv0171	18	0	0	18	0	0.8889	109.69	NE
MMAR_RS02045	MMAR_0415	mammalian cell entry protein	Rv0172	21	0	0	21	0	0.8571	62.56	NE
MMAR_RS02050	MMAR_0416	mammalian cell entry protein	Rv0173	13	0	0	13	0	0.8462	63.36	NE
MMAR_RS02055	MMAR_0417	mammalian cell entry protein	Rv0174	23	0	0	23	0	0.8261	50.95	NE
MMAR_RS02060	MMAR_0418	Mce associated membrane protein	Rv0175	9	0	0	9	0	0.7778	31.29	NE
MMAR_RS02065	MMAR_0419	membrane protein	Rv0176	11	0	0	11	0	0.8182	17.89	NE
MMAR_RS02070	MMAR_0420	mammalian cell entry protein	Rv0177	9	0	0	9	0	0.7778	27.29	NE
MMAR_RS02075	MMAR_0421	mammalian cell entry protein	Rv0178	11	0	0	11	0	0.7273	41.38	NE
MMAR_RS02080	MMAR_0422	hypothetical protein	Rv0179c	16	0	0	16	0	0.875	311.07	NE
MMAR_RS02085	MMAR_0423	membrane protein	Rv0180c	23	0	0	23	0	1	128.09	NE
MMAR_RS02090	MMAR_0424	quercetin 2,3-dioxygenase	Rv0181c	9	0	0	9	0	0.7778	69.43	NE
MMAR_RS02095	MMAR_0425	hypothetical protein	NA	24	0	0	24	0	0.7917	247.26	NE
MMAR_RS02100	MMAR_0426	DNA-directed RNA polymerase sigma-70 factor	Rv0182c	15	0	0	15	0	0.8	290	NE
MMAR_RS02105	MMAR_0427	hydrolase	NA	16	0	0	16	0	0.9375	334.4	NE
MMAR_RS02110	MMAR_0428	hypothetical protein	Rv0184	9	0	0	9	0	0.8889	159.62	NE
MMAR_RS02115	MMAR_0429	hypothetical protein	Rv0185	4	0	0	4	0	0.75	162.33	NE
MMAR_RS02120	MMAR_0430	beta-glucosidase	Rv0186	29	0	0	29	0	0.5862	147.29	NE
MMAR_RS27755	MMAR_0431	hypothetical protein	NA	41	0	0	41	0	0.6098	73.32	NE
MMAR_RS02135	MMAR_0432	dihydroxy-acid dehydratase	Rv0189c	15	15	0	0	0	0	0	ES
MMAR_RS02140	MMAR_0433	hypothetical protein	Rv0190	4	0	0	4	0	1	63.75	NE
MMAR_RS02145	MMAR_0434	membrane protein	Rv0191	14	0	0	14	0	0.8571	241.42	NE
MMAR_RS02150	MMAR_0435	hypothetical protein	Rv0192	10	0	0	10	0	0.9	344.89	NE
MMAR_RS02155	MMAR_0436	TetR family transcriptional regulator	Rv0196	7	0	0	7	0	0.7143	232.8	NE
MMAR_RS02160	MMAR_0437	molybdopterin oxidoreductase	Rv0197	30	0	0	30	0	0.7333	116.27	NE
MMAR_RS02165	MMAR_0438	peptidase M13	Rv0198c	33	0	0	33	0	0.8485	221.14	NE
MMAR_RS02170	MMAR_0439	membrane protein	Rv0199	6	0	0	6	0	0.3333	162.5	NE
MMAR_RS02175	MMAR_0440	membrane protein	Rv0200	5	0	1	4	0	0.6	209.67	NE
MMAR_RS02180	MMAR_0441	hypothetical protein	Rv0201c	6	0	6	0	0	0.3333	1.5	GD
MMAR_RS02185	MMAR_0442	membrane protein	Rv0202c	26	0	26	0	0	0.1923	2.6	GD
MMAR_RS02190	MMAR_0443	hypothetical protein	Rv0203	5	0	0	0	5	0.8	243.5	GA
MMAR_RS02195	MMAR_0444	membrane protein	Rv0204c	14	0	0	0	14	0.8571	145	GA
MMAR_RS02200	MMAR_0445	membrane protein	Rv0205	12	0	0	0	12	0.9167	1084.55	GA
MMAR_RS02205	MMAR_0446	membrane protein	Rv0206c	31	30	0	0	1	0.0645	139.5	ES
MMAR_RS02210	MMAR_0447	hypothetical protein	NA	7	0	0	7	0	0.7143	97.2	NE
MMAR_RS02215	MMAR_0448	tRNA (guanine-N(7)-)-methyltransferase	Rv0208c	15	14	0	1	0	0.0667	201	ES
MMAR_RS02220	MMAR_0449	hypothetical protein	Rv0209	9	0	0	0	9	0.7778	65.86	GA
MMAR_RS02225	MMAR_0450	hypothetical protein	Rv0210	10	0	0	0	10	0.5	1265.8	GA
MMAR_RS02230	MMAR_0451	phosphoenolpyruvate carboxykinase [GTP]	Rv0211	21	0	21	0	0	0.2381	2.2	GD
MMAR_RS02235	MMAR_0452	acyl-CoA synthetase	Rv0214	31	0	0	26	5	0.7742	344.08	NE
MMAR_RS02240	MMAR_0453	enoyl-CoA hydratase	NA	12	0	0	12	0	0.75	76.33	NE
MMAR_RS02245	MMAR_0454	hypothetical protein	NA	9	0	0	9	0	0.4444	93.5	NE
MMAR_RS02250	MMAR_0455	acyl-CoA dehydrogenase	Rv0215c	19	18	0	1	0	0.0526	32	ES
MMAR_RS02255	MMAR_0456	dehydratase	Rv0216	13	0	0	13	0	0.6154	92.88	NE
MMAR_RS02265	MMAR_0459	amidohydrolase	NA	6	0	0	6	0	1	64.33	NE
MMAR_RS02270	MMAR_0460	hypothetical protein	NA	5	0	0	5	0	0.8	129.5	NE
MMAR_RS02275	MMAR_0461	membrane protein	Rv0218	14	0	0	14	0	0.7143	151.9	NE
MMAR_RS02280	MMAR_0462	membrane protein	Rv0219	11	0	0	11	0	0.9091	114.7	NE
MMAR_RS02285	MMAR_0463	esterase	Rv0220	17	0	0	17	0	0.5882	107.6	NE
MMAR_RS02290	MMAR_0464	diacylglycerol O-acyltransferase	Rv0221	24	0	0	24	0	0.7083	75.94	NE
MMAR_RS02295	MMAR_0465	enoyl-CoA hydratase	Rv0222	6	0	0	6	0	0.3333	66	NE
MMAR_RS02300	MMAR_0466	long-chain-fatty-acid-CoA ligase	NA	20	0	0	20	0	0.7	97.43	NE
MMAR_RS02305	MMAR_0467	hypothetical protein	NA	1	0	0	1	0	1	231	NE
MMAR_RS02310	MMAR_0468	fatty-acid--CoA ligase	NA	34	0	0	34	0	0.5	87.88	NE
MMAR_RS02315	MMAR_0469	peptide synthetase	NA	83	0	0	83	0	0.8554	226.06	NE
MMAR_RS02320	MMAR_0470	TetR family transcriptional regulator	NA	9	0	0	9	0	0.6667	152.17	NE
MMAR_RS02325	MMAR_0471	enoyl-CoA hydratase	NA	8	2	0	6	0	0.375	253.33	NE
MMAR_RS02330	MMAR_0472	aldehyde dehydrogenase	Rv0223c	16	0	0	16	0	0.8125	223.77	NE
MMAR_RS02335	MMAR_0473	SAM-dependent methyltransferase	Rv0224c	12	11	0	1	0	0.0833	69	ES
MMAR_RS02340	MMAR_0474	glycosyl transferase	Rv0225	13	12	0	1	0	0.0769	80	ES
MMAR_RS02345	MMAR_0475	membrane protein	Rv0226c	20	18	0	2	0	0.1	314	ES
MMAR_RS02350	MMAR_0476	hypothetical protein	Rv0227c	19	18	0	1	0	0.0526	189	ES
MMAR_RS02355	MMAR_0477	acyltransferase	Rv0228	10	10	0	0	0	0	0	ES
MMAR_RS02360	MMAR_0478	hypothetical protein	Rv1818c	13	0	0	0	13	0.7692	114.8	GA
MMAR_RS02365	MMAR_0481	hypothetical protein	Rv2808	10	9	0	0	1	0.1	1615	ES
MMAR_RS02370	MMAR_0482	hypothetical protein	Rv1949c	21	0	0	0	21	1	532.1	GA
MMAR_RS02380	MMAR_0484	hypothetical protein	NA	8	0	0	0	8	0.5	369	GA
MMAR_RS02405	MMAR_0487	phosphotriesterase	Rv0230c	20	0	0	0	20	0.95	684.89	GA
MMAR_RS02410	MMAR_0488	acyl-CoA dehydrogenase	Rv0231	29	0	0	0	29	0.9655	648.93	GA
MMAR_RS02415	MMAR_0489	TetR family transcriptional regulator	Rv0232	11	0	0	1	10	0.9091	817.5	GA
MMAR_RS02420	MMAR_0490	succinate-semialdehyde dehydrogenase	Rv0234c	18	0	0	18	0	0.6667	116.67	NE
MMAR_RS02425	MMAR_0491	hypothetical protein	NA	18	0	0	18	0	0.8333	256.8	NE
MMAR_RS02430	MMAR_0492	hypothetical protein	Rv0834c	25	0	0	25	0	0.6	136.27	NE
MMAR_RS02435	MMAR_0493	membrane protein	Rv0235c	24	0	0	24	0	0.7917	179.53	NE
MMAR_RS02440	MMAR_0494	glycerophosphoryl diester phosphodiesterase	Rv0317c	5	0	0	5	0	0.6	83	NE
MMAR_RS02445	MMAR_0495	putative secreted protein	NA	10	0	0	10	0	0.8	365.75	NE
MMAR_RS02450	MMAR_0496	membrane protein	Rv0236c	42	38	0	4	0	0.0714	17.33	ES
MMAR_RS02455	MMAR_0498	hypothetical protein	NA	4	0	0	4	0	1	210.75	NE
MMAR_RS02460	MMAR_0499	beta-glucosidase	Rv0237	18	0	0	18	0	0.5556	154.2	NE
MMAR_RS02465	MMAR_0500	TetR family transcriptional regulator	Rv0238	11	0	0	11	0	0.8182	29.33	NE
MMAR_RS02470	MMAR_0501	chloride ion channel protein	NA	13	0	0	13	0	0.6923	102.22	NE
MMAR_RS02475	MMAR_0502	dehydratase	Rv0241c	15	0	0	15	0	0.6667	181.6	NE
MMAR_RS02480	MMAR_0503	3-ketoacyl-ACP reductase	Rv0242c	12	0	0	1	11	0.9167	543.82	GA
MMAR_RS02485	MMAR_0504	acetyl-CoA acetyltransferase	Rv0243	14	0	0	0	14	1	343.93	GA
MMAR_RS02490	MMAR_0505	butyryl-CoA dehydrogenase	Rv0244c	23	0	22	0	1	0.913	31.19	GD
MMAR_RS02495	MMAR_0506	oxidoreductase	Rv0245	2	0	0	0	2	1	88	GA
MMAR_RS02505	MMAR_0508	membrane protein	Rv0246	14	0	0	0	14	0.8571	408.33	GA
MMAR_RS02510	MMAR_0510	fumarate reductase	Rv0247c	6	0	0	0	6	1	702.67	GA
MMAR_RS02515	MMAR_0511	succinate dehydrogenase	Rv0248c	23	0	0	0	23	1	690.43	GA
MMAR_RS02520	MMAR_0512	membrane protein	Rv0249c	35	0	0	0	35	0.8857	451.87	GA
MMAR_RS02525	MMAR_0513	hypothetical protein	Rv0250c	6	0	0	0	6	0.6667	562	GA
MMAR_RS02530	MMAR_0514	phosphonomutase	NA	5	0	0	5	0	1	156.4	NE
MMAR_RS02535	MMAR_0515	heat-shock protein Hsp20	Rv0251c	5	0	0	5	0	0.8	287.5	NE
MMAR_RS02540	MMAR_0516	nitrite reductase	Rv0252	36	0	0	36	0	0.5	94.78	NE
MMAR_RS02545	MMAR_0517	nitrite reductase	Rv0253	4	0	0	4	0	1	75.75	NE
MMAR_RS02550	MMAR_0518	hypothetical protein	Rv0258c	7	0	0	7	0	0.8571	190.17	NE
MMAR_RS02555	MMAR_0519	cobalamin biosynthesis protein CbiX	Rv0259c	7	0	0	7	0	0.5714	83.25	NE
MMAR_RS02560	MMAR_0520	uroporphyrinogen III synthetase	Rv0260c	19	0	0	19	0	0.5263	133.3	NE
MMAR_RS02565	MMAR_0521	MFS transporter	Rv0261c	25	0	0	25	0	0.6	159.87	NE
MMAR_RS02570	MMAR_0522	aminoglycoside 2'-N-acetyltransferase	Rv0262c	10	0	0	10	0	0.9	92	NE
MMAR_RS02575	MMAR_0523	allophanate hydrolase	Rv0263c	15	0	0	15	0	0.6667	175.8	NE
MMAR_RS02580	MMAR_0524	allophanate hydrolase	NA	14	0	0	14	0	0.8571	58.5	NE
MMAR_RS02585	MMAR_0525	iron ABC transporter substrate-binding protein	Rv0265c	6	0	0	6	0	0.6667	353.25	NE
MMAR_RS02590	MMAR_0526	nitrate transporter	Rv0267	19	0	0	0	19	0.8947	399.47	GA
MMAR_RS02595	MMAR_0527	hypothetical protein	Rv0269c	11	0	0	0	11	0.8182	276.56	GA
MMAR_RS02600	MMAR_0528	acyl-CoA synthetase	Rv0270	22	0	0	0	22	0.9091	377.5	GA
MMAR_RS02605	MMAR_0529	diacylglycerol O-acyltransferase	NA	24	0	0	0	24	0.7917	771.42	GA
MMAR_RS02610	MMAR_0530	acyl-CoA dehydrogenase	Rv0271c	35	0	0	35	0	0.6571	176.13	NE
MMAR_RS02615	MMAR_0531	2-hydroxyacid dehydrogenase	NA	10	0	0	10	0	0.5	93.6	NE
MMAR_RS02620	MMAR_0532	alpha/beta hydrolase	Rv0272c	19	0	0	19	0	0.5789	52.18	NE
MMAR_RS02625	MMAR_0533	TetR family transcriptional regulator	Rv0273c	12	0	0	12	0	0.9167	150.27	NE
MMAR_RS02630	MMAR_0534	glyoxalase	NA	9	0	0	9	0	0.7778	90	NE
MMAR_RS02635	MMAR_0535	hypothetical protein	NA	9	0	0	9	0	0.7778	201.86	NE
MMAR_RS02640	MMAR_0536	TetR family transcriptional regulator	Rv0275c	11	0	0	11	0	0.7273	209.25	NE
MMAR_RS02645	MMAR_0537	hypothetical protein	Rv0276	13	0	0	13	0	0.7692	399.6	NE
MMAR_RS02650	MMAR_0538	hypothetical protein	Rv0280	21	0	0	21	0	0.7619	335.12	NE
MMAR_RS02655	MMAR_0539	S-adenosyl-L-methionine-dependent	Rv0281	15	0	0	15	0	0.6	197.44	NE
MMAR_RS02660	MMAR_0541	type VII secretion AAA-ATPase EccA	Rv0282	25	24	0	1	0	0.04	18	ES
MMAR_RS02665	MMAR_0542	type VII secretion protein EccB	Rv0283	22	22	0	0	0	0	0	ES
MMAR_RS02670	MMAR_0543	type VII secretion protein EccC	Rv0284	41	40	0	1	0	0.0244	75	ES
MMAR_RS02675	MMAR_0544	cell motility protein	Rv0285	4	4	0	0	0	0	0	ES
MMAR_RS02680	MMAR_0545	hypothetical protein	Rv0286	21	21	0	0	0	0	0	ES
MMAR_RS02685	MMAR_0546	type VII secretion system protein EsxS	Rv0287	3	3	0	0	0	0	0	ES
MMAR_RS02690	MMAR_0547	ESAT-6-like protein EsxH	Rv0288,Rv3019c	6	0	0	6	0	0.1667	54	NE
MMAR_RS02695	MMAR_0548	secretion protein EspG	Rv0289	9	0	0	9	0	0.1111	68	NE
MMAR_RS02700	MMAR_0549	type VII secretion integral membrane protein	Rv0290	15	15	0	0	0	0	0	ES
MMAR_RS02705	MMAR_0550	type VII secretion-associated serine protease	Rv0291	12	12	0	0	0	0.0833	8	ES
MMAR_RS02710	MMAR_0551	type VII secretion protein EccE	Rv0292	15	13	0	2	0	0.0667	44	ES
MMAR_RS02715	MMAR_0552	peptidase	Rv0293c	25	0	0	25	0	0.88	241.14	NE
MMAR_RS02720	MMAR_0553	trans-aconitate 2-methyltransferase	Rv0294	14	0	0	14	0	0.7857	124.55	NE
MMAR_RS02725	MMAR_0554	sulfatase	Rv0296c	28	0	0	28	0	0.5357	229.27	NE
MMAR_RS02730	MMAR_0555	oxidoreductase	Rv0306	4	0	0	4	0	1	406	NE
MMAR_RS02740	MMAR_0557	hypothetical protein	Rv0307c	9	0	0	9	0	0.4444	525	NE
MMAR_RS02745	MMAR_0558	membrane protein	Rv0308	9	0	0	9	0	0.5556	15.8	NE
MMAR_RS02750	MMAR_0559	hypothetical protein	Rv0309	11	0	0	11	0	0.6364	127.29	NE
MMAR_RS02755	MMAR_0560	bile acid 7-alpha dehydratase	Rv0310c	12	0	0	12	0	0.6667	116.5	NE
MMAR_RS02760	MMAR_0561	hypothetical protein	Rv0311	13	0	0	13	0	0.3846	198.2	NE
MMAR_RS02765	MMAR_0562	hypothetical protein	Rv0312	22	0	0	22	0	0.2727	126.33	NE
MMAR_RS02770	MMAR_0563	hypothetical protein	NA	15	0	0	15	0	0.5333	143.12	NE
MMAR_RS02775	MMAR_0564	hypothetical protein	Rv0313	4	0	0	4	0	0.75	179.67	NE
MMAR_RS02780	MMAR_0565	membrane protein	Rv0314c	13	0	0	13	0	0.6923	122.22	NE
MMAR_RS02785	MMAR_0566	NADP-dependent oxidoreductase	NA	21	0	0	21	0	0.6667	186.14	NE
MMAR_RS02790	MMAR_0567	beta-1,3-glucanase	Rv0315	13	0	0	13	0	0.8462	376.18	NE
MMAR_RS02795	MMAR_0568	muconolactone delta-isomerase	Rv0316	2	0	0	2	0	0.5	22	NE
MMAR_RS02800	MMAR_0569	phosphoesterase	NA	12	0	0	12	0	0.5	137.67	NE
MMAR_RS02805	MMAR_0570	xylulokinase	NA	18	0	0	18	0	0.5	87.56	NE
MMAR_RS02810	MMAR_0571	mannitol 2-dehydrogenase	NA	21	0	0	21	0	0.619	110.69	NE
MMAR_RS02815	MMAR_0572	hypothetical protein	Rv0124,Rv1396c,Rv2162c	13	0	0	13	0	0.5385	54	NE
MMAR_RS02820	MMAR_0573	hypothetical protein	NA	17	0	0	17	0	0.7647	177.23	NE
MMAR_RS02825	MMAR_0574	hypothetical protein	NA	13	0	0	13	0	0.8462	222.73	NE
MMAR_RS02830	MMAR_0575	hypothetical protein	NA	3	0	0	3	0	1	163.33	NE
MMAR_RS02835	MMAR_0576	steroid monooxygenase	NA	40	0	0	40	0	0.7	173.21	NE
MMAR_RS02840	MMAR_0577	transporter	NA	16	0	0	16	0	1	260.56	NE
MMAR_RS02845	MMAR_0578	2-epi-5-epi-valiolone synthase	NA	18	0	0	18	0	0.6667	229.25	NE
MMAR_RS02850	MMAR_0579	oxidoreductase	NA	10	0	0	10	0	1	227.6	NE
MMAR_RS02855	MMAR_0580	hydrolase	NA	5	0	0	5	0	0.8	130.25	NE
MMAR_RS02860	MMAR_0581	glucose kinase	NA	7	0	0	7	0	0.5714	54.75	NE
MMAR_RS02865	MMAR_0582	dehydrogenase	NA	6	0	0	6	0	0.3333	25.5	NE
MMAR_RS02870	MMAR_0583	epimerase	NA	10	0	0	10	0	0.7	145.14	NE
MMAR_RS02875	MMAR_0584	SAM-dependent methyltransferase	NA	18	0	0	18	0	0.9444	260.88	NE
MMAR_RS02880	MMAR_0585	hypothetical protein	NA	7	0	0	7	0	1	469.14	NE
MMAR_RS02885	MMAR_0586	hypothetical protein	NA	24	0	0	24	0	1	362.04	NE
MMAR_RS02895	MMAR_0587	oxidoreductase	NA	10	0	0	10	0	0.9	135	NE
MMAR_RS02900	MMAR_0589	resolvase	NA	13	0	0	13	0	0.7692	224.7	NE
MMAR_RS27770	MMAR_0592	hypothetical protein	NA	4	0	0	4	0	1	1279	NE
MMAR_RS02920	MMAR_0595	membrane protein	Rv0318c	4	0	0	4	0	1	330.25	NE
MMAR_RS02925	MMAR_0596	MFS transporter	Rv1672c	19	0	0	19	0	0.6842	474.23	NE
MMAR_RS02930	MMAR_0597	hypothetical protein	NA	6	0	0	6	0	1	111.17	NE
MMAR_RS02935	MMAR_0598	pyrrolidone-carboxylate peptidase	Rv0319	8	0	0	8	0	0.875	142	NE
MMAR_RS02940	MMAR_0599	hypothetical protein	Rv0320	11	0	0	11	0	0.8182	611.67	NE
MMAR_RS02945	MMAR_0600	deoxycytidine triphosphate deaminase	Rv0321	9	0	0	9	0	0.7778	519.71	NE
MMAR_RS02950	MMAR_0601	hypothetical protein	NA	11	0	0	11	0	0.7273	332.62	NE
MMAR_RS02955	MMAR_0602	hypothetical protein	NA	15	0	0	15	0	0.5333	296.75	NE
MMAR_RS02960	MMAR_0603	UDP-glucose 6-dehydrogenase	Rv0322	19	0	0	19	0	0.5789	95.73	NE
MMAR_RS02965	MMAR_0604	hypothetical protein	Rv0332	4	0	0	4	0	0.75	114.33	NE
MMAR_RS02970	MMAR_0605	hypothetical protein	Rv0333	2	0	0	2	0	1	37	NE
MMAR_RS02975	MMAR_0606	glucose-1-phosphate thymidylyltransferase	Rv0334	18	18	0	0	0	0	0	ES
MMAR_RS02980	MMAR_0607	hypothetical protein	NA	19	0	0	19	0	0.5263	104.2	NE
MMAR_RS02985	MMAR_0608	hypothetical protein	Rv1818c	18	0	0	18	0	0.5556	197.6	NE
MMAR_RS02990	MMAR_0609	hypothetical protein	NA	44	0	0	44	0	0.6364	107.25	NE
MMAR_RS02995	MMAR_0610	aminotransferase AlaT	Rv0337c	18	16	0	2	0	0.1111	427.5	ES
MMAR_RS03000	MMAR_0611	FeS-binding protein	Rv0338c	29	26	0	3	0	0.1034	10.67	ES
MMAR_RS03005	MMAR_0612	transcriptional regulator	Rv0339c	25	0	0	25	0	0.64	104.94	NE
MMAR_RS03010	MMAR_0613	hypothetical protein	Rv0340	8	0	0	8	0	0.125	109	NE
MMAR_RS03030	MMAR_0615	isoniazid-inducible protein iniA	Rv0342	15	0	0	15	0	0.6667	124.1	NE
MMAR_RS03035	MMAR_0616	isoniazid-inducible protein iniC	Rv0343	14	0	0	14	0	0.4286	114.83	NE
MMAR_RS03040	MMAR_0617	molecular chaperone	NA	27	0	0	27	0	0.5185	625.5	NE
MMAR_RS03050	MMAR_0619	hypothetical protein	NA	7	0	0	7	0	0.7143	34	NE
MMAR_RS03055	MMAR_0620	hypothetical protein	Rv0344c	5	0	0	5	0	1	267.6	NE
MMAR_RS03060	MMAR_0621	(2Fe-2S)-binding protein	NA	7	0	0	7	0	0.5714	175.5	NE
MMAR_RS03065	MMAR_0622	carbon-monoxide dehydrogenase	NA	16	10	0	6	0	0.3125	45.6	ES
MMAR_RS03070	MMAR_0623	xanthine dehydrogenase	NA	43	0	0	43	0	0.5814	86.6	NE
MMAR_RS03075	MMAR_0624	molybdopterin-guanine dinucleotide biosynthesis	Rv0345	10	0	0	10	0	0.7	124.71	NE
MMAR_RS03080	MMAR_0625	PE-PGRS family protein	Rv1214c,Rv3650	5	0	0	5	0	0.8	477	NE
MMAR_RS03085	MMAR_0627	L-asparagine permease	Rv0346c	24	0	0	24	0	0.9583	481.43	NE
MMAR_RS03090	MMAR_0628	oxidoreductase	NA	17	0	0	17	0	0.7647	523.46	NE
MMAR_RS03095	MMAR_0629	short-chain dehydrogenase	NA	6	0	0	6	0	0.8333	49.6	NE
MMAR_RS03100	MMAR_0630	transcriptional regulator	NA	6	0	0	6	0	1	76.67	NE
MMAR_RS03110	MMAR_0631	potassium-transporting ATPase subunit A	Rv1029	16	0	0	16	0	0.875	441.86	NE
MMAR_RS03115	MMAR_0632	potassium-transporting ATPase subunit B	Rv1030	17	0	0	17	0	0.7059	272.5	NE
MMAR_RS03120	MMAR_0633	K+-transporting ATPase subunit C	NA	7	0	0	7	0	0.5714	121.5	NE
MMAR_RS03125	MMAR_0634	histidine kinase	Rv1028c	24	0	0	24	0	0.5	163.58	NE
MMAR_RS03130	MMAR_0635	two-component system response regulator	Rv1027c	8	0	0	8	0	0.625	132.8	NE
MMAR_RS27775	MMAR_0636	hypothetical protein	NA	13	0	0	13	0	0.8462	278.64	NE
MMAR_RS03140	MMAR_0637	molecular chaperone DnaK	Rv0350	17	0	17	0	0	0.0588	1	GD
MMAR_RS03145	MMAR_0638	co-chaperone GrpE	Rv0351	8	0	8	0	0	0.25	6	GD
MMAR_RS03150	MMAR_0639	molecular chaperone DnaJ	Rv0352	14	0	12	0	2	0.2143	52	GD
MMAR_RS03155	MMAR_0640	MerR family transcriptional regulator	Rv0353	3	0	0	0	3	1	51.33	GA
MMAR_RS03160	MMAR_0641	PPE family protein	Rv3347c	96	0	0	0	96	0.9271	506.28	GA
MMAR_RS03165	MMAR_0642	PPE family protein	Rv0355c	149	0	0	96	53	0.8591	393.83	NE
MMAR_RS03180	MMAR_0643	aldose 1-epimerase	NA	14	0	0	14	0	0.7857	74.09	NE
MMAR_RS03185	MMAR_0644	monooxygenase	Rv0385	19	19	0	0	0	0.1053	1	ES
MMAR_RS03190	MMAR_0645	chaperone protein ClpB	Rv0384c	23	0	0	23	0	0.8696	94.4	NE
MMAR_RS03195	MMAR_0646	enoyl-CoA hydratase	NA	10	0	0	10	0	0.7	193.29	NE
MMAR_RS03200	MMAR_0647	hypothetical protein	Rv0383c	10	0	0	10	0	0.4	296.75	NE
MMAR_RS03205	MMAR_0648	short-chain dehydrogenase	NA	17	1	0	16	0	0.8824	244.13	NE
MMAR_RS03210	MMAR_0649	orotate phosphoribosyltransferase	Rv0382c	9	9	0	0	0	0	0	ES
MMAR_RS03215	MMAR_0650	hypothetical protein	Rv0381c	15	0	0	15	0	0.8667	243.85	NE
MMAR_RS03220	MMAR_0651	RNA methyltransferase	Rv0380c	6	0	0	6	0	0.8333	63	NE
MMAR_RS03225	MMAR_0652	calcium dodecin	Rv0379	3	0	0	3	0	0.6667	610.5	NE
MMAR_RS03230	MMAR_0653	LysR family transcriptional regulator	Rv0377	3	0	0	3	0	1	380.67	NE
MMAR_RS03235	MMAR_0654	hypothetical protein	Rv0376c	16	0	0	16	0	0.6875	103.45	NE
MMAR_RS03240	MMAR_0655	carbon monoxide dehydrogenase medium subunit	Rv0375c	12	0	0	12	0	0.75	322.56	NE
MMAR_RS03245	MMAR_0656	carbon monoxide dehydrogenase	Rv0374c	2	0	0	2	0	0.5	79	NE
MMAR_RS03250	MMAR_0657	carbon monoxide dehydrogenase	Rv0373c	35	0	0	35	0	0.7714	132.81	NE
MMAR_RS03255	MMAR_0658	hypothetical protein	Rv0372c	9	0	0	9	0	0.5556	31.4	NE
MMAR_RS03260	MMAR_0659	hypothetical protein	Rv0371c	13	0	0	13	0	0.3846	69.8	NE
MMAR_RS03265	MMAR_0660	oxidoreductase	Rv0370c	17	0	0	17	0	0.4118	44.14	NE
MMAR_RS03270	MMAR_0661	membrane oxidoreductase	NA	2	0	0	2	0	0.5	133	NE
MMAR_RS03275	MMAR_0662	VWA domain-containing protein	Rv0368c	12	0	0	12	0	0.8333	84	NE
MMAR_RS03280	MMAR_0663	ethanolamine ammonia-lyase small subunit	NA	9	0	0	9	0	0.4444	96.25	NE
MMAR_RS03285	MMAR_0664	ethanolamine ammonia-lyase	NA	19	0	0	15	4	0.9474	192.11	NE
MMAR_RS03290	MMAR_0665	ethanolamine transporter	NA	30	0	0	0	30	0.9333	657.75	GA
MMAR_RS03295	MMAR_0666	adenylate cyclase	NA	22	0	0	0	22	0.8182	440.83	GA
MMAR_RS03300	MMAR_0667	fructose-bisphosphate aldolase	Rv0365c	13	1	0	0	12	0.8462	651	GA
MMAR_RS03305	MMAR_0668	membrane protein	Rv0364	13	13	0	0	0	0	0	ES
MMAR_RS03310	MMAR_0669	fructose-bisphosphate aldolase	Rv0363c	17	17	0	0	0	0	0	ES
MMAR_RS03315	MMAR_0670	magnesium transporter	Rv0362	14	0	0	14	0	0.7857	391.09	NE
MMAR_RS03320	MMAR_0671	membrane protein	Rv0361	11	0	0	11	0	0.6364	188	NE
MMAR_RS03325	MMAR_0672	hypothetical protein	Rv0360c	7	0	0	7	0	0.7143	93.6	NE
MMAR_RS03330	MMAR_0673	hypothetical protein	Rv1597	11	0	0	11	0	0.9091	153.7	NE
MMAR_RS03335	MMAR_0676	sulfotransferase	NA	13	0	0	13	0	0.6154	79.75	NE
MMAR_RS03340	MMAR_0677	cation transporter	NA	12	0	0	12	0	0.6667	232.12	NE
MMAR_RS03345	MMAR_0678	membrane protein	Rv0359	10	0	0	10	0	0.9	183.56	NE
MMAR_RS03350	MMAR_0679	peptidase M50	Rv0358	12	0	0	12	0	0.5	27.33	NE
MMAR_RS03355	MMAR_0680	adenylosuccinate synthetase	Rv0357c	22	22	0	0	0	0.0455	3	ES
MMAR_RS03360	MMAR_0681	thioesterase	Rv0356c	9	0	0	9	0	0.5556	43.6	NE
MMAR_RS03370	MMAR_0684	hypothetical protein	NA	12	0	0	12	0	0.75	268	NE
MMAR_RS03375	MMAR_0685	PPE family protein	NA	17	0	0	17	0	0.7647	168.77	NE
MMAR_RS03380	MMAR_0686	phosphoribosylglycinamide formyltransferase	Rv0389	9	0	0	9	0	0.2222	9.5	NE
MMAR_RS03385	MMAR_0687	sulfurtransferase	Rv0390	6	0	0	6	0	0.8333	211.8	NE
MMAR_RS03390	MMAR_0688	O-succinylhomoserine sulfhydrylase	Rv0391	22	0	0	22	0	0.5	182.64	NE
MMAR_RS03395	MMAR_0689	NADH dehydrogenase	Rv0392c	16	0	0	16	0	0.75	218.42	NE
MMAR_RS03400	MMAR_0690	transporter	NA	17	0	0	17	0	0.7647	196.54	NE
MMAR_RS03405	MMAR_0691	hypothetical protein	NA	25	0	0	25	0	0.92	333.3	NE
MMAR_RS03410	MMAR_0692	gamma-butyrobetaine hydroxylase TauD	NA	15	0	0	15	0	0.8667	386.77	NE
MMAR_RS03415	MMAR_0693	aspartate decarboxylase PanD	NA	9	0	0	9	0	0.8889	246	NE
MMAR_RS03420	MMAR_0694	hypothetical protein	NA	23	0	0	23	0	0.9565	417.86	NE
MMAR_RS03425	MMAR_0695	hypothetical protein	Rv0398c	7	0	0	7	0	0.5714	663.5	NE
MMAR_RS03430	MMAR_0696	hypothetical protein	Rv0399c	25	0	0	25	0	0.92	544.78	NE
MMAR_RS03435	MMAR_0697	acyl-CoA dehydrogenase	NA	19	0	0	19	0	0.9474	324.83	NE
MMAR_RS03440	MMAR_0698	acyl-CoA dehydrogenase	NA	15	0	0	15	0	0.8	122.58	NE
MMAR_RS03445	MMAR_0699	membrane protein	Rv0401	5	0	0	5	0	0.6	127.67	NE
MMAR_RS03450	MMAR_0700	GNAT family acetyltransferase	NA	6	0	0	6	0	0.8333	77.6	NE
MMAR_RS03455	MMAR_0701	FMNH2-utilizing oxygenase	NA	15	0	0	15	0	0.6	149.33	NE
MMAR_RS03460	MMAR_0702	luciferase	NA	15	0	0	15	0	0.5333	111.25	NE
MMAR_RS03465	MMAR_0703	FMNH2-utilizing oxygenase	NA	26	0	0	26	0	0.3846	29.4	NE
MMAR_RS03470	MMAR_0704	membrane protein	Rv0402c	60	0	0	60	0	0.85	226.06	NE
MMAR_RS03475	MMAR_0705	membrane protein	Rv0403c	12	0	0	12	0	0.75	411.89	NE
MMAR_RS03480	MMAR_0706	long-chain-fatty-acid--AMP ligase FadD30	Rv0404	56	0	0	56	0	0.6071	329.18	NE
MMAR_RS03485	MMAR_0707	polyketide synthase	NA	97	37	0	60	0	0.5258	296.1	ES
MMAR_RS03490	MMAR_0708	MBL fold metallo-hydrolase	Rv0406c	12	0	0	12	0	0.6667	108.62	NE
MMAR_RS03495	MMAR_0709	F420-dependent glucose-6-phosphate	Rv0407	16	0	16	0	0	0.75	5.75	GD
MMAR_RS03500	MMAR_0710	phosphate acetyltransferase	Rv0408	38	17	21	0	0	0.2368	7.89	ES
MMAR_RS03505	MMAR_0711	acetate kinase	Rv0409	20	18	0	2	0	0.2	85.75	ES
MMAR_RS03510	MMAR_0712	hypothetical protein	NA	17	0	0	17	0	0.7059	205.5	NE
MMAR_RS03515	MMAR_0713	serine/threonine protein kinase	Rv0410c	34	0	0	34	0	0.7941	20.74	NE
MMAR_RS03520	MMAR_0714	ABC transporter substrate-binding protein	Rv0411c	9	0	0	9	0	0.6667	44	NE
MMAR_RS03525	MMAR_0715	hypothetical protein	Rv0412c	19	0	0	19	0	0.6842	19.15	NE
MMAR_RS03530	MMAR_0716	DNA mismatch repair protein MutT	Rv0413	4	0	0	4	0	0.5	75.5	NE
MMAR_RS03535	MMAR_0717	thiamine-phosphate synthase	Rv0414c	7	0	0	7	0	0	0	NE
MMAR_RS03540	MMAR_0718	glycine oxidase	Rv0415	12	12	0	0	0	0	0	ES
MMAR_RS03545	MMAR_0719	thiamine biosynthesis protein ThiS	Rv0416	1	1	0	0	0	0	0	ES
MMAR_RS03550	MMAR_0720	thiazole synthase	Rv0417	7	7	0	0	0	0	0	ES
MMAR_RS03555	MMAR_0721	hydrolase	NA	14	0	0	14	0	0.4286	202.17	NE
MMAR_RS03560	MMAR_0722	hypothetical protein	NA	9	0	0	9	0	0.7778	324.43	NE
MMAR_RS03565	MMAR_0724	hypothetical protein	NA	5	0	0	5	0	0.8	466.5	NE
MMAR_RS03570	MMAR_0725	membrane protein	NA	7	0	0	7	0	1	372.43	NE
MMAR_RS03575	MMAR_0726	amidohydrolase	Rv0418	24	0	0	22	2	0.7083	744.53	NE
MMAR_RS03580	MMAR_0727	peptidase M28	NA	26	0	0	26	0	0.6923	171.22	NE
[truncated: 4,541 more rows]

[truncated: 10 more sheets: Dd_Inoculum_Bis, Dd_2x48hpi, Dd_stats, Dd_compare, Dd_Cluster_analysis, BV2_INFO., BV2_Inoculum, BV2_48hpi, BV2_stats, BV2_compare]
