# Supplementary material for: Temporal genome-wide fitness analysis of Mycobacterium marinum during infection reveals the genetic requirement for virulence and survival in amoebae and microglial cells
Source: mSystems. 2024 Jan 25;9(2):e01326-23. doi: 10.1128/msystems.01326-23 (PMC10878075; doi:10.1128/msystems.01326-23)
Supplement: Table S3 — Conditional essentiality analysis for D. discoideum and BV2 experiments. [file msystems.01326-23-s0008.xlsx]

## Sheet: INFO.
This file shows results of gene essentiality test using Re-sampling method of TRANSIT tool.
D. discoideum experiments
BBB sample groups are as follows:
Inoculum: BBB017, BBB019, BBB024, BBB029, BBB034, BBB038, BBB043
24hpi: BBB022, BBB027, BBB039, BBB040, BBB044, BBB045
48hpi: BBB023, BBB028, BBB033, BBB037, BBB041, BBB042, BBB046, BBB047
Inoculum_Bis: BBB048, BBB050, BBB052, BBB057, BBB059, BBB065
2x48hpi: BBB049, BBB051, BBB055, BBB062, BBB064, BBB066
BV-2 experiments
CCC sample groups are as follows:
Inoculum: CCC003, 004, 007 and 009
48hpi: CCC006, 008 and 010
Table fields explanation:
Total TAs : the total number of TA sites contained within a gene.
Insertions : the total number of TA sites covered by at least one read.
Mean Ctrl, Mean Exp : mean value of read counts in a Control and Expemental condition.
Sum Ctrl, Sum Exp : Sum of read counts in a Control and Expemental condition.
Delta Sum : Difference in the sum of read counts, = Sum Rd (right condition) - Sum Rd (left condition)
Log2 FC : log2-fold change between two conditions (cond2 over cond1). Negative value indicatess genes in right condition are relatively essential than in left conditon.
p-value : p-value calculated by the permutation test.
q-value : adjusted p-value using Benjamini & Hochberg method, this q-value gives the minimum False Discovery Rate (FDR) at which the test may be called significant.
Mtb orthologs are given for MMAR coded genes, according to mycobrowser release 4. 55% (2885/5219) of MMAR coded genes have at least one Mtb ortholog.

## Sheet: Dd_Inoculum_vs_24hpi
Locus	Locus2	Product	Mtb_ortholog	Total TAs	Mean Ctrl	Mean Exp	Log2FC	Sum Ctrl	Sum Exp	Delta Sum	p-value	q-value
MMAR_RS00160	-	hypothetical protein	NA	9	447.6	461.7	0.04	25063.7	22161.9	-2901.8	0.6165	1
MMAR_RS00165	-	hypothetical protein	NA	4	157.7	181.7	0.2	4415.4	4360.93	-54.5	0.9638	1
MMAR_RS00170	-	hypothetical protein	NA	3	301.7	351.4	0.22	6336.2	6324.97	-11.3	0.9946	1
MMAR_RS00275	-	hypothetical protein	NA	1	100	82	-0.29	700.3	492.06	-208.3	0.3134	1
MMAR_RS00510	-	polyketide synthase	NA	125	114.4	122.9	0.1	48064.3	44254.2	-3810.1	0.7754	1
MMAR_RS00520	-	hypothetical protein	NA	7	179.6	180.5	0.01	6285.7	5414.81	-870.9	0.5619	1
MMAR_RS00580	-	hypothetical protein	NA	6	138.5	144.4	0.06	4846.6	4330.6	-516	0.709	1
MMAR_RS00790	-	membrane protein	NA	7	767.1	823.3	0.1	32219.4	29640	-2579.5	0.7374	1
MMAR_RS00945	-	hypothetical protein	NA	1	0	0	0	0	0	0	1	1
MMAR_RS01070	-	membrane protein	NA	6	50.9	67.3	0.4	1425.7	1615.69	190	0.7706	1
MMAR_RS01180	-	hypothetical protein	NA	3	34.9	37.1	0.09	488.7	445.17	-43.5	0.7558	1
MMAR_RS01185	-	hypothetical protein	NA	11	148.4	142	-0.06	4155.5	3408.12	-747.4	0.6255	1
MMAR_RS01385	-	hypothetical protein	NA	4	76.8	77.2	0.01	1074.7	926.93	-147.8	0.5409	1
MMAR_RS01560	-	LysR family transcriptional regulator	NA	13	213.5	200.9	-0.09	17935.1	14468	-3467	0.3388	1
MMAR_RS02130	-	hypothetical protein	NA	7	62.2	59.9	-0.06	2611.6	2154.74	-456.9	0.6101	1
MMAR_RS02260	-	acyl-CoA transferase	NA	11	75.2	73.4	-0.04	3158.2	2641.93	-516.3	0.5314	1
MMAR_RS02375	-	hypothetical protein	NA	5	77.4	84.1	0.12	2168.5	2017.35	-151.2	0.8343	1
MMAR_RS02390	-	DNA polymerase	NA	17	364.8	348.9	-0.06	38303.2	31402.2	-6901	0.3763	1
MMAR_RS02395	-	hypothetical protein	NA	6	109.8	88.8	-0.31	3073.9	2130.51	-943.3	0.2816	1
MMAR_RS02500	-	hypothetical protein	NA	1	0	0	0	0	0	0	1	1
MMAR_RS02735	-	hypothetical protein	NA	3	332.6	332.6	0	4655.7	3990.9	-664.9	0.6852	1
MMAR_RS02890	-	hypothetical protein	NA	1	29.8	34.4	0.21	208.8	206.27	-2.5	0.9778	1
MMAR_RS02905	-	hypothetical protein	NA	7	83.2	90.6	0.12	3494.6	3262.33	-232.2	0.8158	1
MMAR_RS03015	-	thioredoxin reductase	NA	22	84.3	78.8	-0.1	7084.2	5674.79	-1409.4	0.4028	1
MMAR_RS03025	-	membrane protein	NA	0	0	0	0	0	0	0	1	1
MMAR_RS03045	-	hypothetical protein	NA	0	0	0	0	0	0	0	1	1
MMAR_RS03105	-	hypothetical protein	NA	3	298.6	319.7	0.1	6270.8	5755.08	-515.7	0.8663	1
MMAR_RS03170	-	hypothetical protein	NA	4	12	20.6	0.78	167.4	246.81	79.4	0.5278	1
MMAR_RS03175	-	hypothetical protein	NA	9	89.7	83.3	-0.11	627.6	499.69	-127.9	0.5013	1
MMAR_RS03365	-	hypothetical protein	NA	4	672.3	685.2	0.03	9412.8	8222.3	-1190.5	0.5932	1
MMAR_RS04120	-	aromatic aldehyde oxidoreductase iron-sulfur	NA	6	40.1	52.9	0.4	841.9	951.9	110	0.7579	1
MMAR_RS04440	-	transcriptional regulator	NA	2	434.1	440.6	0.02	3038.5	2643.57	-395	0.5453	1
MMAR_RS04585	-	membrane protein	NA	1	118.4	120.7	0.03	829	724.03	-104.9	0.5706	1
MMAR_RS05150	-	hypothetical protein	NA	4	426	464.1	0.12	11927.8	11139.5	-788.3	0.7906	1
MMAR_RS05240	-	short-chain dehydrogenase	NA	7	113.6	117.9	0.05	3975.9	3538.47	-437.4	0.7596	1
MMAR_RS05245	-	oxidoreductase	NA	16	100.6	109.8	0.13	9855	9225.03	-629.9	0.7936	1
MMAR_RS05660	-	hypothetical protein	NA	6	217.5	190.8	-0.19	6091.3	4578.33	-1513	0.3046	1
MMAR_RS06070	-	hypothetical protein	NA	0	0	0	0	0	0	0	1	1
MMAR_RS06355	-	hypothetical protein	NA	4	49	47.5	-0.05	1029.3	855.02	-174.3	0.67	1
MMAR_RS06805	-	hypothetical protein	NA	5	86.6	76.3	-0.18	1211.9	915.22	-296.6	0.5584	1
MMAR_RS06965	-	hypothetical protein	NA	5	148.3	126.4	-0.23	2076.4	1516.63	-559.7	0.4327	1
MMAR_RS07000	-	hypothetical protein	NA	20	221.9	228.3	0.04	26410.5	23283.9	-3126.6	0.6045	1
MMAR_RS07005	-	hypothetical protein	NA	13	222.5	211.8	-0.07	18686.9	15247	-3439.9	0.3901	1
MMAR_RS07010	-	CopY family transcriptional regulator	NA	6	316.5	357.2	0.17	4431.6	4286.92	-144.6	0.9416	1
MMAR_RS07030	-	hypothetical protein	NA	7	89.6	85	-0.08	3764	3060.1	-703.9	0.4404	1
MMAR_RS07100	-	integrase	NA	19	166.9	152.5	-0.13	14021.3	10980	-3041.3	0.3672	1
MMAR_RS07105	-	integrase	NA	20	73.4	71.8	-0.03	8225.1	6896.89	-1328.2	0.4698	1
MMAR_RS07110	-	hypothetical protein	NA	15	139.4	140.2	0.01	9756.1	8410.78	-1345.3	0.5993	1
MMAR_RS07170	-	hypothetical protein	NA	5	9.6	16.6	0.78	67.4	99.34	31.9	0.4869	1
MMAR_RS07210	-	alkylmercury lyase	NA	4	367.2	375.1	0.03	7711.8	6752.44	-959.4	0.717	1
MMAR_RS07215	-	hypothetical protein	NA	2	412.2	423.3	0.04	2885.1	2539.8	-345.3	0.6017	1
MMAR_RS07235	-	hypothetical protein	NA	3	222.2	187.3	-0.25	3111.4	2247.09	-864.3	0.0514	1
MMAR_RS07250	-	transposase	NA	20	65.6	71.4	0.12	3214.1	2998.81	-215.3	0.8201	1
MMAR_RS07330	-	NADH dehydrogenase subunit A	NA	12	425.1	422.5	-0.01	35711.9	30423	-5289	0.516	1
MMAR_RS07635	-	hypothetical protein	NA	9	127.3	123.7	-0.04	5346	4454.07	-891.9	0.4732	1
MMAR_RS07870	-	hypothetical protein	NA	31	110.4	82.2	-0.43	7729.4	4929.61	-2799.8	0.2916	1
MMAR_RS07880	-	hypothetical protein	NA	43	304.4	292.4	-0.06	40490.3	33331	-7159.3	0.5009	1
MMAR_RS07885	-	hypothetical protein	NA	6	267.5	291.6	0.12	7490	6997.81	-492.2	0.8401	1
MMAR_RS07890	-	hypothetical protein	NA	3	24.1	18.2	-0.41	505.8	326.94	-178.9	0.2436	1
MMAR_RS08395	-	hypothetical protein	NA	2	35.3	37.7	0.1	246.8	226.39	-20.4	0.778	1
MMAR_RS08410	-	membrane protein	NA	43	201.7	215.3	0.09	50817	46495	-4322	0.7301	1
MMAR_RS09085	-	hypothetical protein	NA	4	162.6	131.9	-0.3	3415.6	2374.77	-1040.8	0.1862	1
MMAR_RS09160	-	hypothetical protein	NA	5	24.1	45.3	0.91	337.4	544.04	206.6	0.211	1
MMAR_RS09380	-	translation initiation factor IF-2	NA	18	0	0	0	0	0	0	1	1
MMAR_RS09640	-	hypothetical protein	NA	1	397.7	381.3	-0.06	2783.7	2287.78	-495.9	0.397	1
MMAR_RS09885	-	NrdR family transcriptional regulator	NA	3	168.9	137.2	-0.3	3546.3	2469.87	-1076.5	0.0678	1
MMAR_RS10080	-	hypothetical protein	NA	1	0	0	0	0	0	0	1	1
MMAR_RS10085	-	1-deoxy-D-xylulose-5-phosphate synthase	NA	3	92.3	56.7	-0.7	1291.9	680.34	-611.5	0.2245	1
MMAR_RS10090	-	1-deoxy-D-xylulose-5-phosphate synthase	NA	1	63.9	60.1	-0.09	447.2	360.66	-86.5	0.5487	1
MMAR_RS10625	-	hypothetical protein	NA	3	55.8	52.2	-0.1	780.9	626.35	-154.5	0.5118	1
MMAR_RS10640	-	hypothetical protein	NA	12	57.1	63.8	0.16	3197.5	3062.45	-135.1	0.8822	1
MMAR_RS10660	-	methyltransferase type 11	NA	6	49.7	51.4	0.05	348.1	308.51	-39.6	0.7138	1
MMAR_RS10690	-	hypothetical protein	NA	5	480.5	455.7	-0.08	10090	8202.47	-1887.5	0.5159	1
MMAR_RS11445	-	hypothetical protein	NA	2	41.6	55.1	0.4	291.3	330.32	39	0.6724	1
MMAR_RS11735	-	hypothetical protein	NA	1	17.2	26.4	0.62	120.1	158.37	38.3	0.6018	1
MMAR_RS12040	-	hypothetical protein	NA	24	748.4	763.6	0.03	15716.3	13744.3	-1972	0.6633	1
MMAR_RS12050	-	hypothetical protein	NA	7	370.2	378.6	0.03	12957.8	11357.6	-1600.2	0.5793	1
MMAR_RS12270	-	hypothetical protein	NA	4	1.8	1	-0.88	12.5	5.8	-6.7	1	1
MMAR_RS12275	-	hypothetical protein	NA	13	19.7	13.5	-0.54	826.6	486.49	-340.1	0.1155	1
MMAR_RS12280	-	methyl-accepting chemotaxis protein	NA	9	84.9	81.4	-0.06	3566.4	2929.42	-637	0.4863	1
MMAR_RS12360	-	hypothetical protein	NA	5	89.4	70.1	-0.35	1878.2	1262.03	-616.1	0.1869	1
MMAR_RS12460	-	hypothetical protein	NA	4	3.9	2.6	-0.6	81.6	46.22	-35.4	0.4216	1
MMAR_RS12580	-	hypothetical protein	NA	3	71.1	48.2	-0.56	497.8	289.39	-208.4	0.1149	1
MMAR_RS12625	-	hypothetical protein	NA	8	186	168	-0.15	10413.3	8063.75	-2349.5	0.2961	1
MMAR_RS12630	-	transposase	NA	7	992.7	996.1	0	41693.1	35858.8	-5834.3	0.6012	1
MMAR_RS12670	-	transcriptional regulator	NA	6	176.8	192.4	0.12	6188.9	5771.81	-417.1	0.8295	1
MMAR_RS12675	-	hypothetical protein	NA	18	398.2	403.1	0.02	39019.6	33861.1	-5158.5	0.5527	1
MMAR_RS12680	-	hypothetical protein	NA	3	172.6	178.2	0.05	3625.4	3207.24	-418.2	0.7962	1
MMAR_RS12685	-	hypothetical protein	NA	13	122.2	107.5	-0.19	8556.4	6449.31	-2107.1	0.0952	1
MMAR_RS12690	-	hypothetical protein	NA	4	17.3	19.8	0.19	485.5	475.79	-9.7	0.9586	1
MMAR_RS12725	-	hypothetical protein	NA	6	25.8	25.8	0	901.7	773.25	-128.4	0.6443	1
MMAR_RS12745	-	hypothetical protein	NA	3	108.9	130.2	0.26	1524.8	1561.83	37.1	0.9474	1
MMAR_RS13110	-	alpha/beta hydrolase	NA	28	127.4	115.1	-0.15	15165.6	11743	-3422.6	0.2089	1
MMAR_RS13270	-	hypothetical protein	NA	2	1067.7	1207.5	0.18	7474.2	7245.21	-229	0.929	1
MMAR_RS13280	-	polyketide cyclase / dehydrase and lipid	NA	10	100.5	98.4	-0.03	4222.4	3541.48	-680.9	0.5063	1
MMAR_RS13530	-	hypothetical protein	NA	15	54.5	55.3	0.02	3434.9	2986.44	-448.5	0.5718	1
MMAR_RS13920	-	hypothetical protein	NA	3	83	98.9	0.25	1161.3	1186.89	25.6	0.9503	1
MMAR_RS13990	-	TetR family transcriptional regulator	NA	5	68.3	92.2	0.43	478.2	553.36	75.1	0.7883	1
MMAR_RS14030	-	hypothetical protein	NA	16	171.6	166.6	-0.04	14414.4	11998.5	-2415.9	0.4177	1
MMAR_RS14090	-	disease resistance protein	NA	12	157.7	146.1	-0.11	12142.4	9645.42	-2497	0.3422	1
MMAR_RS14100	-	disease resistance protein	NA	16	266.9	259.3	-0.04	20551.3	17116.2	-3435.1	0.4575	1
MMAR_RS14120	-	phosphotransferase	NA	6	178.4	172.5	-0.05	4994.7	4139.25	-855.4	0.44	1
MMAR_RS14135	-	hypothetical protein	NA	9	335.4	325.7	-0.04	21131.8	17590.3	-3541.5	0.4387	1
MMAR_RS14420	-	hypothetical protein	NA	4	235.7	250.4	0.09	3299.2	3005.14	-294.1	0.8405	1
MMAR_RS14430	-	hypothetical protein	NA	1	0	0	0	0	0	0	1	1
MMAR_RS14480	-	hypothetical protein	NA	3	320.9	353.2	0.14	4493.2	4238.03	-255.2	0.8718	1
MMAR_RS14500	-	oxidoreductase	NA	4	230.7	242.2	0.07	6460.4	5811.92	-648.5	0.8117	1
MMAR_RS14535	-	hypothetical protein	NA	3	33.1	16.5	-1.01	232	98.75	-133.3	0.2939	1
MMAR_RS14670	-	hypothetical protein	NA	7	78.8	74.9	-0.07	1103.3	899.29	-204	0.6842	1
MMAR_RS14745	-	hypothetical protein	NA	4	195.5	179.7	-0.12	5475.2	4312.69	-1162.5	0.3494	1
MMAR_RS14750	-	hypothetical protein	NA	5	180.9	181.2	0	6331.5	5435.92	-895.6	0.6423	1
MMAR_RS14755	-	hypothetical protein	NA	4	49.9	57.3	0.2	1047.5	1030.59	-16.9	0.9666	1
MMAR_RS14815	-	hypothetical protein	NA	10	430.6	446.7	0.05	21101.8	18760.4	-2341.4	0.6639	1
MMAR_RS14820	-	hypothetical protein	NA	6	329.4	324.5	-0.02	6917.8	5841.43	-1076.3	0.539	1
MMAR_RS15160	-	hypothetical protein	NA	5	29	25.8	-0.17	608.8	463.64	-145.1	0.6382	1
MMAR_RS15265	-	hypothetical protein	NA	16	115	113.2	-0.02	11267.6	9512.34	-1755.2	0.4521	1
MMAR_RS15275	-	hypothetical protein	NA	4	205.1	194.7	-0.08	5743.7	4673.53	-1070.2	0.4629	1
MMAR_RS15285	-	hypothetical protein	NA	5	183.2	182.8	0	5130.4	4386.47	-743.9	0.6362	1
MMAR_RS15455	-	polyketide synthase	NA	81	36.5	36.9	0.02	8176.5	7084.71	-1091.8	0.5466	1
MMAR_RS15495	-	hypothetical protein	NA	2	0	0	0	0	0	0	1	1
MMAR_RS15590	-	hypothetical protein	NA	8	43.7	29.7	-0.56	918.5	534.67	-383.8	0.0857	1
MMAR_RS15625	-	hypothetical protein	NA	2	114.8	99.2	-0.21	1607.6	1190.25	-417.3	0.2841	1
MMAR_RS15705	-	hypothetical protein	NA	6	442.1	425.7	-0.05	15472.8	12771	-2701.8	0.3963	1
MMAR_RS15760	-	hypothetical protein	NA	6	75.1	74.8	-0.01	1051.6	897.55	-154.1	0.6851	1
MMAR_RS15800	-	prevent-host-death protein	NA	1	75.6	124	0.71	529.5	743.87	214.3	0.2718	1
MMAR_RS15825	-	transposase	NA	3	68.1	39.1	-0.8	953.9	468.83	-485.1	0.0127	1
MMAR_RS15850	-	hypothetical protein	NA	8	115.5	105.9	-0.12	5658	4449.69	-1208.4	0.333	1
MMAR_RS15860	-	Mobile element protein	NA	3	124.2	131.9	0.09	2607.3	2373.5	-233.8	0.7831	1
MMAR_RS15975	-	hypothetical protein	NA	6	110.9	126	0.18	4657.9	4537.64	-120.2	0.9331	1
MMAR_RS16250	-	hypothetical protein	NA	4	496.2	520	0.07	10419.5	9360.41	-1059.1	0.8364	1
MMAR_RS16300	-	non-ribosomal peptide synthetase	NA	511	135.7	130.1	-0.06	145321	119431	-25890	0.2837	1
MMAR_RS16310	-	non-ribosomal peptide synthetase	NA	229	121.9	126.5	0.05	42664.9	37954.5	-4710.4	0.643	1
MMAR_RS16795	-	hypothetical protein	NA	3	90.9	90.5	-0.01	1272.9	1086.46	-186.4	0.5216	1
MMAR_RS16840	-	hypothetical protein	NA	6	382.4	424.5	0.15	16058.7	15283.3	-775.4	0.8506	1
MMAR_RS16895	-	hypothetical protein	NA	14	214.9	221.3	0.04	10528.7	9296.15	-1232.5	0.769	1
MMAR_RS16965	-	hypothetical protein	NA	5	1093.6	1014.3	-0.11	38275.8	30428.7	-7847.1	0.5615	1
MMAR_RS17255	-	integrase	NA	18	132.7	135.2	0.03	13006.2	11354.1	-1652.1	0.5756	1
MMAR_RS17265	-	Mobile element protein	NA	8	114.5	106.4	-0.11	4006.4	3191.9	-814.5	0.4185	1
MMAR_RS17270	-	transposase	NA	5	139.1	141.1	0.02	3895	3386.55	-508.5	0.6942	1
MMAR_RS17275	-	transposase	NA	1	100.6	180.9	0.85	704.4	1085.18	380.8	0.2751	1
MMAR_RS17285	-	hypothetical protein	NA	9	58.9	53.7	-0.13	2060.2	1612.33	-447.8	0.4058	1
MMAR_RS17295	-	hypothetical protein	NA	2	59.5	61.9	0.06	416.8	371.29	-45.5	0.7763	1
MMAR_RS17605	-	allophanate hydrolase	NA	23	59.9	60.9	0.02	6711	5848.01	-863	0.5698	1
MMAR_RS17665	-	hypothetical protein	NA	5	261.6	252.3	-0.05	5494	4541.7	-952.3	0.5743	1
MMAR_RS17685	-	TetR family transcriptional regulator	NA	4	164.6	173.6	0.08	4609.8	4167.21	-442.6	0.7051	1
MMAR_RS17780	-	hypothetical protein	NA	11	127.1	136.9	0.11	6227.6	5751.21	-476.4	0.8512	1
MMAR_RS17800	-	hypothetical protein	NA	8	1295.6	1335.7	0.04	72551.1	64115.8	-8435.2	0.7728	1
MMAR_RS17805	-	hypothetical protein	NA	3	87.4	141.1	0.69	611.5	846.78	235.3	0.3275	1
MMAR_RS17845	-	hypothetical protein	NA	3	36.4	41.2	0.18	254.9	247.42	-7.4	0.923	1
MMAR_RS17850	-	hypothetical protein	NA	5	823.5	807.4	-0.03	23059	19378.1	-3680.9	0.6403	1
MMAR_RS17855	-	integrase	NA	6	297.3	296.9	0	12487.2	10690.2	-1797	0.5376	1
MMAR_RS17880	-	integrase	NA	46	184.4	177.1	-0.06	52932.7	43554.9	-9377.9	0.3309	1
MMAR_RS17965	-	hypothetical protein	NA	1	56.8	43.7	-0.38	397.8	262.01	-135.8	0.4859	1
MMAR_RS17995	-	hypothetical protein	NA	7	43.9	47.3	0.11	1230.3	1136.14	-94.2	0.8034	1
MMAR_RS18210	-	hypothetical protein	NA	5	214.9	187.4	-0.2	3008	2249.24	-758.7	0.4445	1
MMAR_RS18225	-	hypothetical protein	NA	3	758.3	778	0.04	10616.4	9336.02	-1280.3	0.7647	1
MMAR_RS18730	-	hypothetical protein	NA	2	0	0	0	0	0	0	1	1
MMAR_RS18845	-	hypothetical protein	NA	0	0	0	0	0	0	0	1	1
MMAR_RS18855	-	DNA-binding protein	NA	5	25.3	34.9	0.46	886.3	1047.23	160.9	0.6705	1
MMAR_RS18870	-	transposase	NA	17	33.2	28.1	-0.24	1856.8	1349.76	-507	0.2778	1
MMAR_RS18890	-	integrase	NA	11	102.6	123	0.26	5748.4	5903.93	155.6	0.915	1
MMAR_RS18915	-	hypothetical protein	NA	7	137.5	131.5	-0.06	5776.3	4734.71	-1041.6	0.3903	1
MMAR_RS18920	-	hypothetical protein	NA	3	0	4.5	2.47	0	27.27	27.3	0.462	1
MMAR_RS18925	-	hypothetical protein	NA	1	0	0	0	0	0	0	1	1
MMAR_RS19115	-	hypothetical protein	NA	3	191	203.1	0.09	2674.3	2437.32	-237	0.7067	1
MMAR_RS19160	-	hypothetical protein	NA	3	163.9	168.7	0.04	2295	2024.65	-270.3	0.7662	1
MMAR_RS19360	-	hypothetical protein	NA	4	23.4	45.6	0.96	492.1	820.68	328.5	0.1439	1
MMAR_RS19365	-	hypothetical protein	NA	6	105.3	112.7	0.1	4423	4056.44	-366.5	0.7399	1
MMAR_RS19370	-	hypothetical protein	NA	4	3.9	9.8	1.34	27.2	58.95	31.8	0.3729	1
MMAR_RS19380	-	hypothetical protein	NA	1	87.4	138.9	0.67	611.8	833.12	221.3	0.2184	1
MMAR_RS19385	-	hypothetical protein	NA	14	107.2	128.1	0.26	6753.9	6919.47	165.5	0.9344	1
MMAR_RS19400	-	hypothetical protein	NA	23	67.9	81.2	0.26	6654.1	6820.91	166.8	0.9227	1
MMAR_RS19420	-	hypothetical protein	NA	6	81.6	86.7	0.09	2855.7	2601.18	-254.5	0.7176	1
MMAR_RS19475	-	hypothetical protein	NA	9	56	68.2	0.28	1958.7	2045.2	86.5	0.8642	1
MMAR_RS19520	-	hypothetical protein	NA	3	48.7	42.2	-0.21	1022.5	759.3	-263.2	0.3863	1
MMAR_RS19530	-	hypothetical protein	NA	12	191.2	199.9	0.06	14726.2	13190.7	-1535.5	0.6904	1
MMAR_RS19535	-	hypothetical protein	NA	3	190	194.1	0.03	3989.3	3493.14	-496.2	0.6806	1
MMAR_RS19540	-	hypothetical protein	NA	12	173.7	180.9	0.06	13377	11939.5	-1437.5	0.6734	1
MMAR_RS19545	-	hypothetical protein	NA	3	48.2	70.7	0.55	1012.6	1273.11	260.5	0.4491	1
MMAR_RS19550	-	hypothetical protein	NA	1	319	369.9	0.21	2233.1	2219.36	-13.7	0.99	1
MMAR_RS19570	-	hypothetical protein	NA	1	203.8	259.2	0.35	1426.6	1555.27	128.7	0.7267	1
MMAR_RS19590	-	hypothetical protein	NA	3	0	0	0	0	0	0	1	1
MMAR_RS19615	-	hypothetical protein	NA	4	5.1	21.8	2.09	35.9	130.68	94.8	0.3399	1
MMAR_RS19660	-	hypothetical protein	NA	4	64.5	81.9	0.34	902.4	982.34	79.9	0.7833	1
MMAR_RS19685	-	hypothetical protein	NA	3	0	0	0	0	0	0	1	1
MMAR_RS19715	-	hypothetical protein	NA	5	63.8	53.2	-0.26	1340	958.47	-381.6	0.4958	1
MMAR_RS19830	-	hypothetical protein	NA	7	60.2	62	0.04	2105.5	1858.75	-246.7	0.7802	1
MMAR_RS19945	-	hypothetical protein	NA	2	72.6	81	0.16	1016.7	971.48	-45.2	0.8951	1
MMAR_RS20075	-	acyltransferase	NA	9	187.2	172.5	-0.12	10484.9	8281.39	-2203.5	0.2846	1
MMAR_RS20240	-	toluene tolerance protein	NA	6	173.1	169.9	-0.03	4845.9	4076.77	-769.2	0.6259	1
MMAR_RS20555	-	hypothetical protein	NA	3	14.3	15	0.07	99.8	89.72	-10.1	0.8454	1
MMAR_RS20565	-	hypothetical protein	NA	16	37.6	37.8	0.01	2893.8	2496.85	-397	0.5395	1
MMAR_RS20805	-	hypothetical protein	NA	1	38	73.5	0.95	266.3	441.19	174.9	0.2399	1
MMAR_RS20860	-	hypothetical protein	NA	1	0	0	0	0	0	0	1	1
MMAR_RS21170	-	hypothetical protein	NA	1	0	0	0	0	0	0	1	1
MMAR_RS21230	-	hypothetical protein	NA	3	175.8	146.8	-0.26	1230.3	880.87	-349.5	0.2006	1
MMAR_RS21450	-	hypothetical protein	NA	13	149	132.9	-0.17	7302.8	5581.17	-1721.6	0.2556	1
MMAR_RS21590	-	PE-PGRS family protein	NA	59	73.7	58.4	-0.33	15476.3	10518.6	-4957.7	0.067	1
MMAR_RS21595	-	hypothetical protein	NA	4	23.8	31.3	0.4	499.6	564.13	64.5	0.7693	1
MMAR_RS21600	-	hypothetical protein	NA	4	49.3	54	0.13	1035.5	971.36	-64.2	0.8662	1
MMAR_RS21635	-	transposase	NA	11	374.5	374.4	0	23591.1	20215.2	-3375.9	0.496	1
MMAR_RS21660	-	hypothetical protein	NA	1	54.7	99.3	0.86	383.1	596.06	213	0.3134	1
MMAR_RS22105	-	hypothetical protein	NA	5	258.4	271.7	0.07	7234.7	6521.43	-713.3	0.7421	1
MMAR_RS22160	-	hypothetical protein	NA	1	0	0	0	0	0	0	1	1
MMAR_RS22200	-	hypothetical protein	NA	8	91.2	84.4	-0.11	4466.7	3546.4	-920.3	0.3847	1
MMAR_RS22205	-	hypothetical protein	NA	3	516.3	490.3	-0.07	7228.4	5883.88	-1344.5	0.5727	1
MMAR_RS22255	-	hypothetical protein	NA	24	141	127.9	-0.14	15792.3	12279.4	-3512.9	0.274	1
MMAR_RS22275	-	hypothetical protein	NA	5	490.4	462.6	-0.08	10297.6	8327.62	-1970	0.5881	1
MMAR_RS22405	-	oxidoreductase	NA	8	271.2	284.9	0.07	15187.7	13676.4	-1511.3	0.7389	1
MMAR_RS22595	-	hypothetical protein	NA	2	744.1	696	-0.1	10417.9	8352.12	-2065.8	0.5258	1
MMAR_RS22690	-	serine protease	NA	9	29.8	32.3	0.11	1044.3	968.81	-75.5	0.8809	1
MMAR_RS22740	-	hypothetical protein	NA	3	101.5	120.9	0.25	1420.6	1451.29	30.7	0.9337	1
MMAR_RS22880	-	hypothetical protein	NA	4	55.3	50.9	-0.12	1160.7	915.59	-245.1	0.4422	1
MMAR_RS22995	-	hypothetical protein	NA	32	211.9	213.8	0.01	37081.1	32071	-5010.1	0.5341	1
MMAR_RS23010	-	transposase	NA	3	74.6	64.3	-0.21	522.3	385.83	-136.4	0.2766	1
MMAR_RS23015	-	transposase	NA	4	231.9	248.7	0.1	6493.7	5968.28	-525.5	0.8163	1
MMAR_RS23040	-	hypothetical protein	NA	10	100.1	102.7	0.04	5606.8	4928.39	-678.4	0.6279	1
MMAR_RS23080	-	hypothetical protein	NA	3	107.4	97.7	-0.14	2255.8	1759.25	-496.5	0.3733	1
MMAR_RS23180	-	hypothetical protein	NA	2	195.9	214.1	0.13	1371	1284.72	-86.3	0.7937	1
MMAR_RS23200	-	hypothetical protein	NA	4	221.3	217.2	-0.03	6195.4	5213.94	-981.5	0.5912	1
MMAR_RS23315	-	MarR family transcriptional regulator	NA	2	266.6	253	-0.08	1866.1	1517.85	-348.2	0.3516	1
MMAR_RS23395	-	molybdenum cofactor biosynthesis protein	NA	3	313.4	258.9	-0.28	6582.3	4659.46	-1922.9	0.0247	1
MMAR_RS23415	-	hypothetical protein	NA	5	160.8	205.4	0.35	2251.7	2464.87	213.2	0.8174	1
MMAR_RS24205	-	hypothetical protein	NA	2	201.8	219.1	0.12	2825.3	2628.95	-196.3	0.766	1
MMAR_RS24235	-	hypothetical protein	NA	7	103.2	111.8	0.11	3612.5	3352.98	-259.6	0.8172	1
MMAR_RS24280	-	cell division protein FtsK	NA	16	179	196.1	0.13	12528.7	11765.2	-763.5	0.8272	1
MMAR_RS24295	-	cell division protein FtsK	NA	10	85.1	71.9	-0.24	3573.4	2589.7	-983.7	0.2917	1
MMAR_RS24350	-	hypothetical protein	NA	0	0	0	0	0	0	0	1	1
MMAR_RS25035	-	ferredoxin	NA	3	144	158.8	0.14	3024.1	2858.87	-165.3	0.8409	1
MMAR_RS25270	-	hypothetical protein	NA	13	95.1	91.3	-0.06	4658.7	3836.1	-822.6	0.5107	1
MMAR_RS25545	-	hypothetical protein	NA	10	339.2	359.2	0.08	21369.2	19398.4	-1970.8	0.6945	1
MMAR_RS25695	-	hypothetical protein	NA	4	38.1	29.7	-0.36	533.8	356.97	-176.8	0.2768	1
MMAR_RS26055	-	hypothetical protein	NA	15	103.6	96.6	-0.1	6525.1	5217.52	-1307.6	0.3508	1
MMAR_RS26405	-	hypothetical protein	NA	12	873	868.3	-0.01	61112.7	52098.9	-9013.8	0.5758	1
MMAR_RS26565	-	PE-PGRS family protein	NA	91	95.9	90	-0.09	28863.8	23229.2	-5634.7	0.321	1
MMAR_RS26680	-	hypothetical protein	NA	5	164.2	197.6	0.27	4596.5	4741.87	145.3	0.9015	1
MMAR_RS27055	-	hypothetical protein	NA	2	20.6	18.2	-0.18	288.2	218.23	-70	0.6055	1
MMAR_RS27120	-	hypothetical protein	NA	3	3	5.6	0.92	41.6	67.53	26	0.5273	1
MMAR_RS27250	-	hypothetical protein	NA	4	31.2	28.6	-0.13	655.2	514.53	-140.7	0.6315	1
MMAR_RS27300	-	antiactivator of flagellar biosynthesis	NA	11	153.4	155.4	0.02	10737.5	9324.46	-1413.1	0.5468	1
MMAR_RS27375	-	hypothetical protein	NA	16	442	344.8	-0.36	40218.5	26894.2	-13324.3	0.0693	1
MMAR_RS27420	-	secretion protein EccA	NA	6	478.3	439.6	-0.12	20090.6	15823.9	-4266.7	0.322	1
MMAR_RS27520	-	hypothetical protein	NA	16	0	0	0	0	0	0	1	1
MMAR_RS27750	-	toxin-antitoxin system	NA	2	0	0	0	0	0	0	1	1
MMAR_RS27760	-	hypothetical protein	NA	2	608.3	601.2	-0.02	8515.9	7213.98	-1301.9	0.5956	1
MMAR_RS27765	-	hypothetical protein	NA	8	139.7	139.6	0	5869.4	5023.9	-845.5	0.5322	1
MMAR_RS27790	-	hypothetical protein	NA	5	92.9	91.1	-0.03	2601.4	2185.88	-415.5	0.5223	1
MMAR_RS27805	-	hypothetical protein	NA	6	8.9	10.4	0.23	123.9	124.62	0.7	0.9912	1
MMAR_RS27810	-	hypothetical protein	NA	3	19.4	7.1	-1.45	135.8	42.52	-93.3	0.0624	1
MMAR_RS27815	-	hypothetical protein	NA	1	0	0	0	0	0	0	1	1
MMAR_RS27820	-	hypothetical protein	NA	18	125.5	118.8	-0.08	7906.4	6413.98	-1492.4	0.5281	1
MMAR_RS27825	-	hypothetical protein	NA	60	126.3	122.8	-0.04	27410.3	22845.8	-4564.6	0.4547	1
MMAR_RS27830	-	hypothetical protein	NA	4	0	0	0	0	0	0	1	1
MMAR_RS27850	-	hypothetical protein	NA	4	67.3	53.1	-0.34	941.6	637.24	-304.3	0.393	1
MMAR_RS27855	-	hypothetical protein	NA	2	26.6	15.9	-0.74	185.9	95.33	-90.6	0.2355	1
MMAR_RS27860	-	hypothetical protein	NA	10	154.1	146	-0.08	7549.3	6133.99	-1415.3	0.4075	1
MMAR_RS27870	-	transposase	NA	2	422.4	386.5	-0.13	5914.1	4638.51	-1275.6	0.4709	1
MMAR_RS27920	-	hypothetical protein	NA	7	290.7	289.8	0	12209	10432.8	-1776.2	0.5218	1
MMAR_RS27940	-	hypothetical protein	NA	11	146.9	137.8	-0.09	8229.1	6615.44	-1613.6	0.3939	1
MMAR_RS27945	-	hypothetical protein	NA	6	0	0	0	0	0	0	1	1
MMAR_RS27965	-	hypothetical protein	NA	2	371.5	334.1	-0.15	2600.3	2004.72	-595.6	0.2939	1
MMAR_RS00010	MMAR_0001	chromosomal replication initiator protein DnaA	Rv0001	15	0	0	0	0	0	0	1	1
MMAR_RS00015	MMAR_0002	DNA polymerase III subunit beta	Rv0002	13	0	0	0	0	0	0	1	1
MMAR_RS00020	MMAR_0003	DNA recombination protein RecF	Rv0003	13	25.7	21.7	-0.24	1440.6	1042.83	-397.8	0.3646	1
MMAR_RS00025	MMAR_0004	hypothetical protein	Rv0004	6	107.1	64.5	-0.73	1499	774.33	-724.7	0.0375	1
MMAR_RS00030	MMAR_0005	DNA gyrase subunit B	Rv0005	26	1.1	1.4	0.34	7.8	8.39	0.6	1	1
MMAR_RS00035	MMAR_0006	DNA gyrase subunit A	Rv0006	40	0	0	0	0	0	0	1	1
MMAR_RS00040	MMAR_0007	hypothetical protein	Rv0007	11	63.3	30.6	-1.05	3989.1	1653.36	-2335.8	0.0017	0.34504
MMAR_RS00055	MMAR_0008	SAM-dependent methyltransferase	NA	10	709.7	703.6	-0.01	44713.4	37995	-6718.3	0.6319	1
MMAR_RS00060	MMAR_0009	transcriptional regulator	NA	12	594.1	525.3	-0.18	45745	34671.8	-11073.2	0.3861	1
MMAR_RS00065	MMAR_0010	hypothetical protein	Rv0008c	3	179.6	204.4	0.19	2514.7	2453.34	-61.4	0.9331	1
MMAR_RS00070	MMAR_0011	peptidyl-prolyl cis-trans isomerase	Rv0009	8	326.1	220.9	-0.56	15978.3	9277.45	-6700.8	0.1115	1
MMAR_RS00075	MMAR_0012	hypothetical protein	Rv0010c	8	91	84.2	-0.11	3823.9	3029.65	-794.2	0.5525	1
MMAR_RS00080	MMAR_0013	cell division protein CrgA	Rv0011c	2	10.6	4.9	-1.12	148.5	58.5	-90	0.0704	1
MMAR_RS00085	MMAR_0014	membrane protein	Rv0012	11	327.7	323.2	-0.02	22939.5	19391.1	-3548.4	0.5452	1
MMAR_RS00090	MMAR_0015	anthranilate synthase	Rv0013	10	156.4	138.5	-0.18	2190.2	1661.9	-528.3	0.3314	1
MMAR_RS00095	MMAR_0016	serine/threonine protein kinase	Rv0014c	19	0	0	0	0	0	0	1	1
MMAR_RS00100	MMAR_0017	serine/threonine protein kinase	Rv0015c	16	92.4	83.3	-0.15	3235.5	2499.71	-735.8	0.3169	1
MMAR_RS00105	MMAR_0018	penicillin-binding protein A	Rv0016c	22	273.3	268.6	-0.03	42085.4	35452.5	-6632.9	0.4417	1
MMAR_RS00110	MMAR_0019	cell division protein FtsW	Rv0017c	19	255.8	247	-0.05	28654.5	23715.6	-4939	0.3631	1
MMAR_RS00115	MMAR_0020	serine/threonine protein phosphatase	Rv0018c	24	1605.8	1790.8	0.16	157370	150424	-6945.1	0.8659	1
MMAR_RS00120	MMAR_0021	membrane protein	Rv0019c	15	574	565.2	-0.02	56254	47479.2	-8774.8	0.4917	1
MMAR_RS00125	MMAR_0022	hypothetical protein	Rv0020c	55	252.6	264.1	0.06	70734	63380.3	-7353.7	0.6863	1
MMAR_RS00135	MMAR_0023	killer suppression protein	NA	12	1778.6	1799.3	0.02	149400	129549	-19850.9	0.6304	1
MMAR_RS00140	MMAR_0024	plasmid maintenance system antidote protein	NA	18	133.2	102.1	-0.38	5594.9	3675.99	-1918.9	0.2545	1
MMAR_RS00145	MMAR_0025	hypothetical protein	NA	15	853.4	879.4	0.04	83634.2	73866.2	-9768	0.6394	1
MMAR_RS00150	MMAR_0026	hypothetical protein	NA	22	603.2	621.7	0.04	88673.8	78339.2	-10334.5	0.6002	1
MMAR_RS00155	MMAR_0027	thymidylate synthase ThyA	NA	22	575.3	593.1	0.04	76515.6	67616.6	-8899	0.6256	1
MMAR_RS00175	MMAR_0030	short-chain dehydrogenase	NA	15	161.9	172.4	0.09	15865.2	14478.1	-1387	0.7303	1
MMAR_RS00180	MMAR_0031	hypothetical protein	NA	10	167.5	160.4	-0.06	8209.8	6736.24	-1473.6	0.532	1
MMAR_RS00185	MMAR_0032	glycine/betaine ABC transporter	NA	12	98.1	109.1	0.15	6865.2	6545.9	-319.3	0.8648	1
MMAR_RS00190	MMAR_0033	permease	NA	4	159.5	150.9	-0.08	3348.7	2716.74	-632	0.6363	1
MMAR_RS00195	MMAR_0034	ABC transporter	NA	15	408.9	415.6	0.02	40071.3	34906.5	-5164.8	0.5859	1
MMAR_RS00200	MMAR_0035	ABC transporter permease	NA	10	1443.5	1401.7	-0.04	101042	84104.2	-16938.3	0.6086	1
MMAR_RS00205	MMAR_0036	cold-shock protein	NA	6	132.4	114.6	-0.21	4635.6	3437.94	-1197.6	0.3316	1
MMAR_RS00210	MMAR_0037	membrane dipeptidase	NA	16	391.2	387.8	-0.01	35596.5	30252.3	-5344.2	0.4869	1
MMAR_RS00215	MMAR_0038	ammonia channel protein	NA	18	164.6	168.8	0.04	13826.5	12153.7	-1672.8	0.6197	1
MMAR_RS00220	MMAR_0039	acetyltransferase	NA	4	303.7	313.4	0.05	8503	7522.22	-980.8	0.7148	1
MMAR_RS00225	MMAR_0040	hypothetical protein	NA	14	153.9	165.6	0.11	9695.7	8941.89	-753.8	0.7657	1
MMAR_RS00230	MMAR_0041	transcriptional regulator	Rv0022c	4	116.4	123	0.08	1629.5	1476.11	-153.4	0.7055	1
MMAR_RS00235	MMAR_0042	transcriptional regulator	Rv0023	13	0	0	0	0	0	0	1	1
MMAR_RS00240	MMAR_0043	hypothetical protein	Rv0024	9	88	95	0.11	4310.8	3990.73	-320	0.7907	1
MMAR_RS00245	MMAR_0044	hypothetical protein	Rv0025	4	21.1	30.1	0.52	147.4	180.56	33.2	0.6847	1
MMAR_RS00250	MMAR_0045	hypothetical protein	Rv0026	10	135.7	128	-0.08	6647.1	5376.7	-1270.3	0.3713	1
MMAR_RS00255	MMAR_0046	hypothetical protein	Rv0027	5	189.7	184	-0.04	6638.6	5520.59	-1118	0.4848	1
MMAR_RS00260	MMAR_0047	hypothetical protein	Rv0028	3	69.1	49.3	-0.49	1451.4	886.93	-564.5	0.1966	1
MMAR_RS00265	MMAR_0048	hypothetical protein	Rv0029	11	200.3	186.6	-0.1	11217.1	8955.58	-2261.5	0.4315	1
MMAR_RS00270	MMAR_0049	hypothetical protein	Rv0030	4	98.9	88.3	-0.16	2077.2	1589.21	-488	0.5299	1
MMAR_RS00280	MMAR_0051	hypothetical protein	Rv0036c	4	265.9	257.1	-0.05	7446.4	6170.7	-1275.7	0.4751	1
MMAR_RS00285	MMAR_0052	MFS transporter	Rv0037c	11	219.8	233.5	0.09	12307.3	11207.2	-1100.1	0.7377	1
MMAR_RS00290	MMAR_0053	hypothetical protein	Rv0038	7	413.8	419.1	0.02	17380.4	15088.5	-2291.9	0.6455	1
MMAR_RS00295	MMAR_0054	hypothetical protein	NA	12	195	200.9	0.04	12282.2	10848.6	-1433.6	0.6297	1
MMAR_RS00300	MMAR_0055	membrane protein	Rv0039c	4	167.1	158.5	-0.08	4679.6	3802.99	-876.6	0.6222	1
MMAR_RS00305	MMAR_0056	hypothetical protein	Rv0040c	13	106.8	100.2	-0.09	6726.9	5412.68	-1314.2	0.3918	1
MMAR_RS00310	MMAR_0057	leucine--tRNA ligase	Rv0041	56	0	0.8	0.87	0	9.94	9.9	0.4922	1
MMAR_RS00315	MMAR_0058	short-chain dehydrogenase	NA	10	87.8	80.7	-0.12	3686.4	2905.04	-781.4	0.378	1
MMAR_RS00320	MMAR_0059	MarR family transcriptional regulator	Rv0042c	8	114	162.6	0.51	3192.3	3903.2	710.9	0.5054	1
MMAR_RS00325	MMAR_0060	peptide ABC transporter ATP-binding protein	NA	9	137.5	146.4	0.09	5774.9	5271.64	-503.3	0.7141	1
MMAR_RS00330	MMAR_0061	amino acid ABC transporter permease	NA	20	257.7	258.4	0	32471.1	27909.3	-4561.8	0.5252	1
MMAR_RS00335	MMAR_0062	GntR family transcriptional regulator	Rv0043c	12	265.1	271.9	0.04	18555.4	16313.5	-2241.9	0.6237	1
MMAR_RS00340	MMAR_0063	N5,N10-methylene tetrahydromethanopterin	Rv0044c	14	349.3	345.4	-0.02	26895.8	22796.6	-4099.1	0.5882	1
MMAR_RS00345	MMAR_0064	hydrolase	Rv0045c	7	209	214.2	0.04	8776.8	7711	-1065.8	0.6328	1
MMAR_RS00350	MMAR_0065	inositol-3-phosphate synthase	Rv0046c	13	0	0	0	0	0	0	1	1
MMAR_RS00355	MMAR_0066	PadR family transcriptional regulator	Rv0047c	9	97.3	97.3	0	4085.8	3502.13	-583.7	0.5714	1
MMAR_RS00360	MMAR_0067	hypothetical protein	Rv0048c	16	432.9	442.6	0.03	36363.8	31869.9	-4493.9	0.5849	1
MMAR_RS00365	MMAR_0068	hypothetical protein	Rv0049	7	37.1	28.6	-0.37	1560	1031.39	-528.7	0.159	1
MMAR_RS00370	MMAR_0069	penicillin-binding protein	Rv0050	30	27	22.6	-0.26	3026.2	2170.8	-855.4	0.1312	1
MMAR_RS00375	MMAR_0070	membrane protein	Rv0051	28	203.8	206.5	0.02	31378.6	27264	-4114.6	0.6114	1
MMAR_RS00380	MMAR_0071	transcriptional regulator	Rv0052	5	286	307	0.1	10011	9210.32	-800.6	0.8365	1
MMAR_RS00385	MMAR_0072	30S ribosomal protein S6	Rv0053	5	0	0	0	0	0	0	1	1
MMAR_RS00390	MMAR_0073	single-stranded DNA-binding protein	Rv0054	5	0	0	0	0	0	0	1	1
MMAR_RS00395	MMAR_0074	30S ribosomal protein S18	Rv0055	2	0	0	0	0	0	0	1	1
MMAR_RS00400	MMAR_0075	50S ribosomal protein L9	Rv0056	4	262.3	236.6	-0.15	7345.3	5678.19	-1667.1	0.4337	1
MMAR_RS00405	MMAR_0076	DNA helicase	NA	16	0	0	0	0	0	0	1	1
MMAR_RS00410	MMAR_0078	glutathione peroxidase	NA	7	667.5	689.8	0.05	28036.9	24831.3	-3205.6	0.7313	1
MMAR_RS00415	MMAR_0080	carbon monoxyde dehydrogenase large chain	NA	39	155.3	167.7	0.11	27179.4	25151.1	-2028.2	0.7797	1
MMAR_RS00420	MMAR_0081	carbon monoxide dehydrogenase medium chain	NA	19	202.9	218.6	0.11	19884.6	18363	-1521.6	0.7398	1
MMAR_RS00425	MMAR_0082	(2Fe-2S)-binding protein	NA	6	208	211.1	0.02	8735.6	7599.2	-1136.4	0.5998	1
MMAR_RS00430	MMAR_0083	amidohydrolase	NA	18	309.8	325.7	0.07	34702.3	31271.2	-3431	0.6738	1
MMAR_RS00435	MMAR_0084	short chain dehydrogenase/reductase	NA	10	279.3	290.2	0.06	13686.5	12188.8	-1497.8	0.6317	1
MMAR_RS00440	MMAR_0085	transcriptional regulator	NA	40	205.1	207.8	0.02	45940.8	39898.1	-6042.7	0.5512	1
MMAR_RS00445	MMAR_0086	alpha/beta hydrolase	NA	9	154.1	151.9	-0.02	6470.9	5469	-1001.9	0.631	1
MMAR_RS00450	MMAR_0087	peptide synthetase	NA	23	133.1	150.5	0.18	16769.8	16255	-514.8	0.9033	1
MMAR_RS00455	MMAR_0088	TetR family transcriptional regulator	NA	9	196.3	195.5	-0.01	10990.8	9382.16	-1608.6	0.5904	1
MMAR_RS00460	MMAR_0090	integrase	NA	15	7.5	10.5	0.5	104.7	126.53	21.8	0.851	1
MMAR_RS00465	MMAR_0091	transposase	NA	3	0	0	0	0	0	0	1	1
MMAR_RS00470	MMAR_0092	SAM-dependent methyltransferase	NA	3	180.5	292.6	0.7	1263.2	1755.85	492.6	0.2965	1
MMAR_RS00475	MMAR_0093	MFS transporter	NA	41	139.5	143.6	0.04	31244.7	27564.7	-3680	0.6036	1
MMAR_RS00480	MMAR_0094	membrane protein	NA	89	281.2	286.8	0.03	141740	123912	-17828.1	0.5929	1
MMAR_RS00485	MMAR_0095	membrane protein	NA	14	112.4	138.3	0.3	4722.5	4980.58	258.1	0.8691	1
MMAR_RS00490	MMAR_0097	hypothetical protein	Rv2377c	7	30.8	28.5	-0.11	1079.7	855.58	-224.1	0.4714	1
MMAR_RS00495	MMAR_0098	polyketide synthase	NA	55	128.4	134.4	0.07	31466.3	28218.5	-3247.8	0.6694	1
MMAR_RS00500	MMAR_0099	non-ribosomal peptide synthetase	NA	211	182.4	191.8	0.07	128982	116211	-12771.8	0.7579	1
MMAR_RS00505	MMAR_0100	chorismate pyruvate lyase	NA	15	545.3	552.8	0.02	38172.8	33170.3	-5002.5	0.6577	1
MMAR_RS00515	MMAR_0102	polyketide synthase	NA	97	88.6	91	0.04	27920.1	24566.6	-3353.4	0.619	1
MMAR_RS00525	MMAR_0104	coenzyme F390 synthetase	NA	18	120.9	113.4	-0.09	10156.1	8166.14	-1989.9	0.3505	1
MMAR_RS00530	MMAR_0105	hypothetical protein	NA	8	258.5	277.8	0.1	9048.7	8332.91	-715.8	0.8015	1
MMAR_RS00535	MMAR_0106	MaoC family dehydratase	NA	17	397.8	415.9	0.06	41772.9	37433	-4339.9	0.6508	1
MMAR_RS00540	MMAR_0107	endo-1,4-beta-glucanase	Rv0062	16	486.1	486.8	0	47640	40894.3	-6745.6	0.5041	1
MMAR_RS00545	MMAR_0108	transcriptional regulator	NA	5	230.3	243.7	0.08	8060.1	7310.85	-749.2	0.6981	1
MMAR_RS00550	MMAR_0109	hypothetical protein	NA	23	1987.9	1942.9	-0.03	306139	256459	-49679.9	0.4642	1
MMAR_RS00555	MMAR_0110	oxidoreductase	Rv0063	19	269.2	264.6	-0.02	33914.5	28577.5	-5337.1	0.4367	1
MMAR_RS00560	MMAR_0111	PE family protein	NA	21	276.3	283.7	0.04	34817.5	30644.7	-4172.8	0.6154	1
MMAR_RS00565	MMAR_0112	haloalkane dehalogenase	Rv2579	12	723.4	746.2	0.04	55700.5	49251.3	-6449.1	0.7952	1
MMAR_RS00570	MMAR_0115	membrane protein	Rv0615	3	78.5	81.3	0.05	1648.5	1463.18	-185.3	0.6812	1
MMAR_RS00575	MMAR_0116	hypothetical protein	Rv0614	11	117.4	106.6	-0.14	7394.9	5757.8	-1637.1	0.4326	1
MMAR_RS00585	MMAR_0118	hypothetical protein	NA	13	168	182.4	0.12	12934.3	12037.2	-897.1	0.8225	1
MMAR_RS00590	MMAR_0119	nitroreductase	NA	20	218.9	219	0	19921.1	17084	-2837.1	0.5978	1
MMAR_RS00595	MMAR_0120	cell division protein	NA	14	144.5	154.2	0.09	7080.6	6475.05	-605.6	0.7524	1
MMAR_RS00600	MMAR_0121	hypothetical protein	Rv2900c	28	213.4	219.7	0.04	31375.1	27682.9	-3692.2	0.6045	1
MMAR_RS00605	MMAR_0122	cytochrome P450	NA	11	118.1	113.7	-0.05	5787.4	4775.53	-1011.8	0.3765	1
MMAR_RS00610	MMAR_0123	LuxR family transcriptional regulator	NA	47	162	172.3	0.09	32882	29979.7	-2902.3	0.727	1
MMAR_RS00615	MMAR_0124	quinone oxidoreductase	NA	12	121.8	106.7	-0.19	6818.4	5119.32	-1699.1	0.1978	1
MMAR_RS00620	MMAR_0125	MarR family transcriptional regulator	NA	3	47.6	57.6	0.27	999.5	1036.4	36.9	0.8878	1
MMAR_RS00625	MMAR_0126	hypothetical protein	NA	10	218.8	208.4	-0.07	12253.7	10004.6	-2249	0.3871	1
MMAR_RS00630	MMAR_0127	alcohol dehydrogenase	Rv3086	15	125.5	134.2	0.1	9659.9	8859.62	-800.3	0.7352	1
MMAR_RS00635	MMAR_0128	oxidoreductase	NA	16	133.5	141.2	0.08	11213.3	10165	-1048.3	0.6974	1
MMAR_RS00640	MMAR_0129	monooxygenase	NA	4	254.8	257.2	0.01	7133.4	6173.15	-960.2	0.5394	1
MMAR_RS00645	MMAR_0130	monooxygenase	NA	17	291.9	310	0.09	26562.3	24180.5	-2381.8	0.7731	1
MMAR_RS00650	MMAR_0131	monooxygenase	NA	25	339.7	344.7	0.02	54683.8	47566.8	-7117.1	0.5537	1
MMAR_RS00655	MMAR_0132	transcriptional regulator	NA	4	220	204.2	-0.11	4620.6	3675.61	-945	0.4572	1
MMAR_RS00660	MMAR_0133	histidine kinase	NA	9	104.5	104.4	0	3659.1	3131.12	-528	0.5977	1
MMAR_RS00665	MMAR_0134	hypothetical protein	NA	3	85.4	97.1	0.19	1195.5	1165.6	-29.9	0.9413	1
MMAR_RS00670	MMAR_0135	NUDIX hydrolase	NA	4	299.8	310.8	0.05	6295	5593.52	-701.4	0.7494	1
MMAR_RS00675	MMAR_0136	MFS transporter	NA	21	152.4	152.5	0	18138.4	15555	-2583.3	0.5165	1
MMAR_RS00680	MMAR_0137	hypothetical protein	NA	2	132.1	82.4	-0.68	924.4	494.52	-429.8	0.0378	1
MMAR_RS00685	MMAR_0138	amidohydrolase	NA	22	115.9	121.8	0.07	14608	13155.1	-1452.8	0.673	1
MMAR_RS00690	MMAR_0139	acyl-CoA dehydrogenase	NA	23	105.9	104.3	-0.02	11122.7	9382.86	-1739.8	0.4869	1
MMAR_RS00695	MMAR_0140	amidohydrolase	NA	16	292.3	293.3	0.01	22503.3	19361	-3142.3	0.57	1
MMAR_RS00700	MMAR_0141	TetR family transcriptional regulator	NA	5	43.5	57.8	0.41	1217.4	1386.93	169.5	0.7845	1
MMAR_RS00705	MMAR_0142	thiolase	NA	14	170.3	163.4	-0.06	14306	11766.1	-2539.9	0.4915	1
MMAR_RS00710	MMAR_0143	hypothetical protein	NA	3	133.9	110.9	-0.27	2812.3	1995.73	-816.6	0.1513	1
MMAR_RS00715	MMAR_0144	membrane protein	NA	9	485.3	489.7	0.01	23780	20569.2	-3210.8	0.5692	1
MMAR_RS00720	MMAR_0145	MarR family transcriptional regulator	NA	10	352.6	376	0.09	14808.9	13535.4	-1273.4	0.7779	1
MMAR_RS00725	MMAR_0146	ATP-binding protein	NA	11	114.4	126.2	0.14	7204.6	6812.16	-392.5	0.8241	1
MMAR_RS00730	MMAR_0147	membrane protein	Rv0658c	13	153	156.9	0.04	9641.7	8473.77	-1167.9	0.601	1
MMAR_RS00735	MMAR_0148	glycosyl transferase family 1	NA	9	146.5	135.9	-0.11	8205	6521.81	-1683.2	0.3409	1
MMAR_RS00740	MMAR_0149	acyl-CoA dehydrogenase	NA	16	91	87.8	-0.05	7643.7	6323.13	-1320.5	0.4026	1
MMAR_RS00745	MMAR_0150	transcriptional regulator	NA	8	200.7	212.9	0.09	9833.2	8942.39	-890.8	0.8005	1
MMAR_RS00750	MMAR_0151	GNAT family acetyltransferase	NA	15	83.2	77.6	-0.1	5822.7	4655.2	-1167.5	0.3561	1
MMAR_RS00755	MMAR_0152	PadR family transcriptional regulator	NA	10	34.4	33.7	-0.03	2409.4	2021.57	-387.9	0.4527	1
MMAR_RS00760	MMAR_0153	hypothetical protein	NA	6	175.2	155	-0.18	6133.2	4650.38	-1482.8	0.2941	1
MMAR_RS00765	MMAR_0154	F420-dependent oxidoreductase	NA	23	277.9	283.9	0.03	33068.1	28961.9	-4106.2	0.5788	1
MMAR_RS00770	MMAR_0155	aminoglycoside phosphotransferase	NA	8	49.8	51.6	0.05	2438.7	2168.12	-270.6	0.7156	1
MMAR_RS00775	MMAR_0156	acyl-CoA dehydrogenase	NA	17	121.5	125.8	0.05	10209	9057.41	-1151.5	0.6622	1
MMAR_RS00780	MMAR_0157	cyclase	NA	11	90.6	96.3	0.09	2538	2311.94	-226	0.7099	1
MMAR_RS00785	MMAR_0158	isocitrate dehydrogenase	Rv0066c	28	19.3	14	-0.47	2978.3	1841.79	-1136.5	0.021	1
MMAR_RS00795	MMAR_0160	hypothetical protein	NA	18	367.4	368.4	0	46287.7	39783.3	-6504.5	0.5166	1
MMAR_RS00800	MMAR_0161	hypothetical protein	Rv2390c	13	488.5	487.6	0	34195.5	29257	-4938.5	0.6062	1
MMAR_RS00805	MMAR_0162	hypothetical protein	NA	30	185.7	197.2	0.09	31200.7	28394.1	-2806.5	0.7069	1
MMAR_RS00810	MMAR_0163	transcriptional regulator	NA	24	144.1	136.9	-0.07	12106.3	9860.17	-2246.1	0.3238	1
MMAR_RS00815	MMAR_0164	nucleoside-diphosphate sugar epimerase	NA	16	87.8	87.2	-0.01	6762.3	5757.35	-1004.9	0.5784	1
MMAR_RS00820	MMAR_0165	fatty acid desaturase	NA	26	72.8	73.6	0.02	10699.7	9274.73	-1425	0.5389	1
MMAR_RS00825	MMAR_0166	4-aminobutyrate aminotransferase	NA	21	67.5	63.3	-0.09	7562.9	6080.44	-1482.5	0.4087	1
MMAR_RS00830	MMAR_0167	glutamate decarboxylase	NA	20	24	25	0.06	1174.9	1051.2	-123.7	0.7051	1
MMAR_RS00835	MMAR_0168	hypothetical protein	NA	13	75.2	70.1	-0.1	4735.8	3787.14	-948.6	0.4137	1
MMAR_RS00840	MMAR_0169	hypothetical protein	Rv1443c	10	149.6	135.1	-0.15	7329.2	5675.61	-1653.6	0.3322	1
MMAR_RS00845	MMAR_0170	hypothetical protein	NA	18	110.7	101.1	-0.13	10072.4	7887.16	-2185.2	0.2119	1
MMAR_RS00850	MMAR_0171	ABC transporter ATP-binding protein	NA	13	127.1	138.9	0.13	8008.1	7498.08	-510	0.8132	1
MMAR_RS00855	MMAR_0172	ABC transporter	NA	13	443.2	430	-0.04	37225.5	30958.9	-6266.7	0.5935	1
MMAR_RS00860	MMAR_0173	acyl carrier protein	NA	1	0	0	0	0	0	0	1	1
MMAR_RS00865	MMAR_0174	long-chain fatty acid--CoA ligase	NA	23	176.8	184	0.06	19806.3	17661.6	-2144.7	0.6447	1
MMAR_RS00870	MMAR_0175	integral membrane protein YrbE6A	NA	13	217.8	219.6	0.01	18298.8	15809.6	-2489.2	0.5415	1
MMAR_RS00875	MMAR_0176	ABC transporter permease	NA	20	301	289.7	-0.06	29494.4	24333.3	-5161	0.3822	1
MMAR_RS00880	MMAR_0177	mammalian cell entry protein	NA	24	255.8	259.3	0.02	30436.9	26452.7	-3984.1	0.5805	1
MMAR_RS00885	MMAR_0178	mammalian cell entry protein	NA	22	133.8	152	0.18	13115.1	12766.4	-348.7	0.9105	1
MMAR_RS00890	MMAR_0179	mammalian cell entry protein	NA	15	51.5	52.4	0.02	3602	3141.08	-460.9	0.5995	1
MMAR_RS00895	MMAR_0180	mammalian cell entry protein	NA	23	236.2	266.7	0.18	24796.1	23999.3	-796.8	0.9562	1
MMAR_RS00900	MMAR_0181	mammalian cell entry protein	NA	14	223.1	247.6	0.15	12495.7	11884.5	-611.2	0.8411	1
MMAR_RS00905	MMAR_0182	mammalian cell entry protein	NA	29	125.5	121.7	-0.04	20211.1	16799.7	-3411.4	0.4254	1
MMAR_RS00910	MMAR_0183	hypothetical protein	NA	35	71.4	73.9	0.05	10500.4	9314.01	-1186.4	0.6291	1
MMAR_RS00915	MMAR_0184	type VII secretion protein EccB	NA	24	157.7	156.3	-0.01	14351.8	12191.6	-2160.2	0.5088	1
MMAR_RS00920	MMAR_0185	PbsX family transcriptional regulator	Rv3872	4	221.2	178.3	-0.31	1548.7	1069.86	-478.8	0.1211	1
MMAR_RS00925	MMAR_0186	hypothetical protein	NA	10	107.1	89.1	-0.27	4500	3206.81	-1293.2	0.3922	1
MMAR_RS00930	MMAR_0187	ESAT-6-like protein EsxB	NA	3	0	0	0	0	0	0	1	1
MMAR_RS00935	MMAR_0188	hypothetical protein	Rv3875	2	10.2	20	0.97	71.7	120.04	48.3	0.5152	1
MMAR_RS00940	MMAR_0189	hypothetical protein	NA	4	0	0	0	0	0	0	1	1
MMAR_RS00950	MMAR_0191	hypothetical protein	Rv3136	20	173.3	185.7	0.1	16985	15598.9	-1386.1	0.737	1
MMAR_RS00955	MMAR_0195	EsxB-like protein, EsxB_2	NA	1	96.4	76.6	-0.33	674.8	459.87	-214.9	0.1315	1
MMAR_RS00960	MMAR_0196	hypothetical protein	NA	3	0	0	0	0	0	0	1	1
MMAR_RS00965	MMAR_0197	hypothetical protein	NA	6	184.6	220.4	0.26	6459.8	6612.52	152.7	0.9295	1
MMAR_RS00970	MMAR_0198	hypothetical protein	NA	2	213.2	176.8	-0.27	2984.6	2121.08	-863.5	0.3946	1
MMAR_RS00975	MMAR_0199	hypothetical protein	NA	23	394.5	420.4	0.09	52469.1	47927.9	-4541.2	0.7425	1
MMAR_RS00980	MMAR_0200	hypothetical protein	NA	1	418.2	433.4	0.05	2927.6	2600.11	-327.4	0.6064	1
MMAR_RS00985	MMAR_0201	hypothetical protein	NA	6	314.1	334.6	0.09	10993.7	10038.6	-955.2	0.7169	1
MMAR_RS00990	MMAR_0202	hypothetical protein	NA	29	87.9	86.2	-0.03	9227.2	7759.47	-1467.7	0.4446	1
MMAR_RS00995	MMAR_0203	hypothetical protein	NA	27	202.9	212.1	0.06	19888	17812.4	-2075.6	0.6614	1
MMAR_RS01000	MMAR_0204	TetR family transcriptional regulator	NA	6	30	37.3	0.31	1051.6	1118.73	67.1	0.8474	1
MMAR_RS01005	MMAR_0205	23S rRNA methyltransferase	NA	28	237.7	233.6	-0.03	41600.3	35033.1	-6567.1	0.4622	1
MMAR_RS01010	MMAR_0207	serine dehydratase	Rv0069c	18	149.7	147	-0.03	13623.8	11467.8	-2156	0.4667	1
MMAR_RS01015	MMAR_0208	serine hydroxymethyltransferase	Rv0070	17	196.9	200.8	0.03	20672.7	18076.1	-2596.6	0.6358	1
MMAR_RS01020	MMAR_0209	glycine cleavage system protein H	NA	7	214.5	220.5	0.04	9007	7936.78	-1070.2	0.6146	1
MMAR_RS01025	MMAR_0210	glycine cleavage system protein T	NA	27	159.8	169	0.08	23483.6	21294.9	-2188.8	0.691	1
MMAR_RS01030	MMAR_0211	glycine dehydrogenase subunit 1	NA	35	186.9	177.9	-0.07	31394.3	25624.6	-5769.7	0.4301	1
MMAR_RS01035	MMAR_0212	(2Fe-2S)-binding protein	NA	20	213.9	237.6	0.15	19468.1	18532.9	-935.2	0.8635	1
MMAR_RS01040	MMAR_0213	amidohydrolase	NA	22	239.3	238.8	0	33503.2	28660.5	-4842.7	0.4977	1
MMAR_RS01045	MMAR_0214	anti-anti-sigma factor	NA	2	1757.7	1673.1	-0.07	24607.3	20077.5	-4529.8	0.5133	1
MMAR_RS01050	MMAR_0215	glutamine ABC transporter permease	Rv0072	13	716	743.7	0.05	55131.5	49086.6	-6044.9	0.6428	1
MMAR_RS01055	MMAR_0216	glutamine ABC transporter ATP-binding protein	Rv0073	16	276.8	284.2	0.04	29059.4	25576.5	-3482.9	0.6251	1
MMAR_RS01060	MMAR_0217	polyhydroxybutyrate depolymerase	NA	9	195.5	213.1	0.12	9577.7	8951.62	-626.1	0.7873	1
MMAR_RS01065	MMAR_0218	acyltransferase	NA	19	188.9	189.2	0	23797.4	20430.1	-3367.4	0.5231	1
MMAR_RS01075	MMAR_0220	hypothetical protein	NA	22	290.9	280.1	-0.05	28506.7	23527.2	-4979.5	0.4644	1
MMAR_RS01080	MMAR_0221	hypothetical protein	NA	20	173.4	184.5	0.09	18203.2	16606.7	-1596.5	0.711	1
MMAR_RS01085	MMAR_0222	TetR family transcriptional regulator	NA	9	515.3	526.8	0.03	21644.2	18965.2	-2679.1	0.7649	1
MMAR_RS01090	MMAR_0223	oxidoreductase	NA	12	86.7	93.9	0.12	6672.2	6195.37	-476.8	0.7764	1
MMAR_RS01095	MMAR_0224	TetR family transcriptional regulator	Rv0078	6	114	142.8	0.33	3191.1	3427.49	236.4	0.8518	1
MMAR_RS01100	MMAR_0225	hypothetical protein	NA	8	231.6	218.4	-0.08	9727.6	7864.11	-1863.5	0.3943	1
MMAR_RS01105	MMAR_0226	TetR family transcriptional regulator	NA	8	98.1	101.2	0.04	5492.3	4855.83	-636.4	0.6108	1
MMAR_RS01110	MMAR_0227	polyhydroxybutyrate depolymerase	NA	11	57.8	59.2	0.03	3238.4	2841.01	-397.4	0.6513	1
MMAR_RS01115	MMAR_0228	MarR family transcriptional regulator	NA	3	199.8	194	-0.04	2797.7	2328.33	-469.4	0.6349	1
MMAR_RS01120	MMAR_0229	transcriptional regulator	NA	10	105.2	111.3	0.08	2944.2	2672.22	-272	0.706	1
MMAR_RS01125	MMAR_0230	dioxygenase	Rv3161c	21	353.3	349.7	-0.01	37097.4	31474.5	-5622.9	0.645	1
MMAR_RS01130	MMAR_0231	carbonate dehydratase	NA	22	90.6	95.7	0.08	9517.5	8613.2	-904.3	0.7138	1
MMAR_RS01135	MMAR_0232	hypothetical protein	NA	12	323.8	315.2	-0.04	22667.3	18913.2	-3754.1	0.5181	1
MMAR_RS01140	MMAR_0233	hypothetical protein	NA	2	0	0	0	0	0	0	1	1
MMAR_RS01145	MMAR_0234	hypothetical protein	Rv0088	6	153.9	130.6	-0.24	6463.2	4701.14	-1762.1	0.3029	1
MMAR_RS01150	MMAR_0235	pyridoxamine 5'-phosphate oxidase	NA	9	212.1	204.2	-0.05	10392.5	8575.79	-1816.7	0.6229	1
MMAR_RS01155	MMAR_0236	luciferase	NA	15	62.5	68.6	0.14	3937.6	3706.25	-231.4	0.8436	1
MMAR_RS01160	MMAR_0237	transcriptional regulator	NA	8	206.5	193.7	-0.09	11564.3	9296.46	-2267.9	0.4513	1
MMAR_RS01165	MMAR_0238	TetR family transcriptional regulator	NA	9	173.5	170.8	-0.02	8502.4	7172.18	-1330.2	0.5224	1
MMAR_RS01170	MMAR_0239	monooxygenase	NA	32	217	220.8	0.03	33414	29145	-4269.1	0.5913	1
MMAR_RS01175	MMAR_0240	monooxygenase	NA	36	63.7	66.3	0.06	9365.1	8356.91	-1008.2	0.6418	1
MMAR_RS01190	MMAR_0242	PE-PGRS family protein	NA	34	119.2	125.3	0.07	13355.7	12027.1	-1328.5	0.6734	1
MMAR_RS01195	MMAR_0243	short-chain dehydrogenase	NA	7	21.4	24.1	0.17	749.4	723.74	-25.7	0.9317	1
MMAR_RS01200	MMAR_0244	SAM-dependent methyltransferase	Rv0089	7	66.7	59.3	-0.17	1866.8	1424.33	-442.5	0.3417	1
MMAR_RS01205	MMAR_0245	crotonase	NA	7	142.8	145.6	0.03	4999.7	4366.84	-632.8	0.6691	1
MMAR_RS01210	MMAR_0246	hypothetical protein	Rv0090	6	116.1	126.1	0.12	3249.5	3025.65	-223.8	0.829	1
MMAR_RS01215	MMAR_0247	thioesterase	NA	8	31	38.2	0.3	868	916	48	0.9141	1
MMAR_RS01220	MMAR_0248	NAD-dependent epimerase	NA	12	115.8	110.5	-0.07	4863	3978.28	-884.7	0.5059	1
MMAR_RS01225	MMAR_0249	TetR family transcriptional regulator	NA	7	88.3	74	-0.25	3089.6	2221.29	-868.3	0.2122	1
MMAR_RS01230	MMAR_0250	hypothetical protein	NA	15	153.6	165.7	0.11	12902.7	11928.5	-974.2	0.7604	1
MMAR_RS01235	MMAR_0251	MTA/SAH nucleosidase	Rv0091	14	177	181.8	0.04	13628.3	12001.2	-1627	0.6034	1
MMAR_RS01240	MMAR_0253	polyketide cyclase	NA	5	314.1	283.5	-0.15	8794.8	6803.06	-1991.7	0.5843	1
MMAR_RS01245	MMAR_0254	oxidoreductase	NA	6	133.8	136.7	0.03	2810.1	2461.06	-349.1	0.7334	1
MMAR_RS01250	MMAR_0255	hypothetical protein	NA	31	197.3	204.3	0.05	35906.7	31873.7	-4033	0.6273	1
MMAR_RS01255	MMAR_0256	peptide synthase	NA	50	49.4	42.4	-0.22	10020.5	7380.92	-2639.6	0.1159	1
MMAR_RS01260	MMAR_0257	hypothetical protein	Rv0100	4	48.5	30.4	-0.67	1359	730.17	-628.9	0.0372	1
MMAR_RS01265	MMAR_0258	acyl-CoA synthetase	Rv0099	28	170.7	125.2	-0.45	17922.2	11269.8	-6652.4	0.024	1
MMAR_RS01270	MMAR_0259	hypothetical protein	Rv0098	11	62.8	30.3	-1.05	3514.7	1453.83	-2060.9	0.0009	0.19728
MMAR_RS01275	MMAR_0260	dioxygenase	Rv0097	16	184.5	96	-0.94	16792.7	7485.8	-9306.9	0	0
MMAR_RS01280	MMAR_0261	hypothetical protein	Rv0096	27	0	0	0	0	0	0	1	1
MMAR_RS01285	MMAR_0262	O-methyltransferase	NA	14	13	8.5	-0.62	817.2	456.5	-360.7	0.0688	1
MMAR_RS01290	MMAR_0263	hypothetical protein	Rv0093c	5	61.5	68.3	0.15	1291	1228.53	-62.5	0.8921	1
MMAR_RS01295	MMAR_0264	carbonate dehydratase	Rv0092	17	13.5	13.1	-0.04	943.7	787.45	-156.3	0.6703	1
MMAR_RS01300	MMAR_0265	RNA polymerase subunit sigma	NA	6	124.7	132	0.08	5238.1	4753.43	-484.6	0.7583	1
MMAR_RS01305	MMAR_0266	hypothetical protein	NA	5	341.5	330.1	-0.05	11954.1	9901.68	-2052.4	0.4122	1
MMAR_RS01310	MMAR_0267	membrane protein	Rv0102	32	0	15	4	0	89.72	89.7	1	1
MMAR_RS01315	MMAR_0268	heavy metal transporter	NA	2	149.2	202.6	0.44	1044.6	1215.43	170.8	0.5955	1
MMAR_RS01320	MMAR_0269	carbonate dehydratase	Rv0103c	34	123	122.9	0	18940.5	16227.2	-2713.2	0.5058	1
MMAR_RS01325	MMAR_0271	3-beta hydroxysteroid dehydrogenase	NA	10	80.8	75.3	-0.1	4523.4	3613.43	-910	0.353	1
MMAR_RS01330	MMAR_0272	cytochrome P450	NA	20	169	166.2	-0.02	16557.5	13959.6	-2597.9	0.4697	1
MMAR_RS01335	MMAR_0273	amidohydrolase	NA	28	161.6	161.1	0	16972.9	14499.3	-2473.5	0.4984	1
MMAR_RS01340	MMAR_0274	cytochrome P450	NA	19	171.1	166.2	-0.04	17968.5	14959.7	-3008.8	0.4275	1
MMAR_RS01345	MMAR_0275	4-hydroxy-3-methylbut-2-en-1-yl diphosphate	NA	20	121.2	126.8	0.07	11880.6	10652.9	-1227.6	0.6744	1
MMAR_RS01350	MMAR_0276	1-deoxy-D-xylulose-5-phosphate synthase	Rv3379c	25	185.5	188.8	0.02	23375.3	20386.2	-2989.1	0.5699	1
MMAR_RS01355	MMAR_0277	4-hydroxy-3-methylbut-2-enyl diphosphate	Rv3382c	18	198.8	215.4	0.12	20869.5	19386.2	-1483.4	0.7869	1
MMAR_RS01360	MMAR_0278	hypothetical protein	NA	22	323.3	337.4	0.06	45264	40484.1	-4779.9	0.6548	1
MMAR_RS01365	MMAR_0279	hypothetical protein	NA	16	506.8	563.1	0.15	46121.1	43922.8	-2198.3	0.8474	1
MMAR_RS01370	MMAR_0280	membrane protein	NA	20	217.9	250.9	0.2	24401.9	24082.9	-319	0.9557	1
MMAR_RS01375	MMAR_0281	cytochrome P450	NA	31	117.4	120.3	0.04	18074	15878.8	-2195.1	0.6817	1
MMAR_RS01380	MMAR_0282	polyprenyl synthetase	Rv3383c	20	49	58.8	0.26	3771.8	3880.18	108.4	0.907	1
MMAR_RS01390	MMAR_0283	cytochrome P450	NA	15	166.1	179	0.11	12791.2	11816.6	-974.5	0.7715	1
MMAR_RS01395	MMAR_0284	phospholipase C	NA	27	487.3	490.6	0.01	81872.9	70647.5	-11225.4	0.5294	1
MMAR_RS01400	MMAR_0285	hypothetical protein	Rv0104	14	210.5	219.4	0.06	14732.9	13162.7	-1570.2	0.6484	1
MMAR_RS01405	MMAR_0286	cyclase	Rv1900c	12	96.9	99.6	0.04	6782.5	5974.13	-808.4	0.6516	1
MMAR_RS01410	MMAR_0287	TetR family transcriptional regulator	NA	9	940.8	937	-0.01	52686.7	44976.9	-7709.8	0.6867	1
MMAR_RS01415	MMAR_0288	hypothetical protein	NA	17	114.9	137.3	0.26	12866.8	13179	312.2	0.9206	1
MMAR_RS01420	MMAR_0289	30S ribosomal protein S18	Rv2055c	2	52.7	51.9	-0.02	738.5	622.55	-115.9	0.629	1
MMAR_RS01425	MMAR_0290	30S ribosomal protein S14	Rv2056c	4	59	60.9	0.05	1651.3	1460.49	-190.8	0.7251	1
MMAR_RS01430	MMAR_0291	50S ribosomal protein L33	Rv2057c	3	699	711.4	0.03	14678	12804.9	-1873.1	0.6832	1
MMAR_RS01435	MMAR_0292	50S ribosomal protein L28	Rv0105c	3	336.6	412.7	0.29	7068.8	7428.44	359.6	0.8547	1
MMAR_RS01440	MMAR_0293	hypothetical protein	NA	8	57.9	60.4	0.06	2027.3	1813.11	-214.2	0.7584	1
MMAR_RS01445	MMAR_0294	50S ribosomal protein L31	NA	6	105.7	109.5	0.05	2958.3	2627.52	-330.8	0.6762	1
MMAR_RS01450	MMAR_0295	epimerase	NA	15	258.2	265.9	0.04	12650.7	11166.9	-1483.8	0.6592	1
MMAR_RS01455	MMAR_0296	acyl-CoA synthetase	NA	17	171.5	173.2	0.01	15606.7	13512.1	-2094.6	0.5624	1
MMAR_RS01460	MMAR_0297	haloacid dehalogenase	NA	29	148.6	131.3	-0.18	20802.7	15761.6	-5041.2	0.2125	1
MMAR_RS01465	MMAR_0298	hypothetical protein	Rv0108c	2	531.9	562.3	0.08	7446.5	6747.82	-698.6	0.8365	1
MMAR_RS01470	MMAR_0299	hypothetical protein	Rv0109	17	496.4	491.6	-0.01	45175.7	38345.1	-6830.6	0.5607	1
MMAR_RS01475	MMAR_0300	membrane protein	NA	18	524.1	530.9	0.02	58694.9	50963.8	-7731	0.5493	1
MMAR_RS01480	MMAR_0301	hypothetical protein	NA	9	253.8	238.2	-0.09	10659.1	8574.98	-2084.1	0.4791	1
MMAR_RS01485	MMAR_0302	oxidoreductase	NA	9	199.5	195	-0.03	9774	8190.77	-1583.2	0.4476	1
MMAR_RS01490	MMAR_0303	acyl-CoA synthetase	NA	17	54	62.6	0.21	3776.9	3754.33	-22.6	0.9803	1
MMAR_RS01495	MMAR_0304	GntR family transcriptional regulator	NA	12	151.6	158.3	0.06	10610.3	9500.27	-1110	0.6917	1
MMAR_RS01500	MMAR_0305	gluconolaconase	NA	19	96.1	84.4	-0.19	7403.2	5573.28	-1829.9	0.1981	1
MMAR_RS01505	MMAR_0306	oxidoreductase	NA	6	140.4	151.2	0.11	4914.8	4535.79	-379	0.7873	1
MMAR_RS01510	MMAR_0307	(2Fe-2S)-binding protein	NA	20	94.7	95.4	0.01	9285.5	8013.27	-1272.2	0.536	1
MMAR_RS01515	MMAR_0308	luciferase	NA	18	71.4	66.7	-0.1	6995.7	5604.19	-1391.5	0.3488	1
MMAR_RS01520	MMAR_0309	monooxygenase	NA	42	231.6	244.5	0.08	51868.6	46947	-4921.7	0.711	1
MMAR_RS01525	MMAR_0310	short-chain dehydrogenase	NA	10	88.3	93.2	0.08	5564.6	5034.35	-530.2	0.6883	1
MMAR_RS01530	MMAR_0311	hypothetical protein	NA	23	160.7	168.6	0.07	22500.5	20231	-2269.5	0.6778	1
MMAR_RS01535	MMAR_0312	membrane protein	Rv0111	29	166.4	93.4	-0.83	27958.6	13452.9	-14505.6	0	0
MMAR_RS01540	MMAR_0313	O-methyltransferase	NA	9	420.6	450.6	0.1	26497.7	24335	-2162.7	0.7388	1
MMAR_RS01545	MMAR_0314	hypothetical protein	NA	6	290.9	316.5	0.12	10181.7	9496.1	-685.6	0.8476	1
MMAR_RS01550	MMAR_0315	manganese transporter	NA	28	163.3	165.8	0.02	25145.1	21880.5	-3264.6	0.5673	1
MMAR_RS01555	MMAR_0316	membrane protein	NA	14	233.8	242.7	0.05	21271.3	18932.3	-2339	0.7065	1
MMAR_RS01565	MMAR_0318	oxalyl-CoA decarboxylase	Rv0118c	22	52.2	58.4	0.16	5485	5259.73	-225.2	0.8807	1
MMAR_RS01570	MMAR_0319	acyl-CoA synthetase	NA	10	12.8	9.7	-0.41	539.6	348.73	-190.9	0.1468	1
MMAR_RS01575	MMAR_0320	hypothetical protein	NA	4	300.7	303.9	0.02	6314.3	5469.87	-844.4	0.5896	1
MMAR_RS01580	MMAR_0321	elongation factor G	Rv0120c	25	142.7	147.2	0.05	17980.2	15902.1	-2078.1	0.625	1
MMAR_RS01585	MMAR_0322	PPOX class F420-dependent enzyme	Rv0121c	6	94.8	85.5	-0.15	3318.9	2566.39	-752.5	0.4147	1
MMAR_RS01590	MMAR_0323	dioxygenase	NA	10	368.5	381.7	0.05	15476.2	13739.9	-1736.3	0.6378	1
MMAR_RS01595	MMAR_0324	serine protease	Rv0125	7	469.3	474.1	0.01	16426.6	14224.3	-2202.3	0.5512	1
MMAR_RS01600	MMAR_0325	trehalose synthase	Rv0126	32	363.4	378.5	0.06	76321.3	68133.8	-8187.5	0.6565	1
MMAR_RS01605	MMAR_0326	maltokinase	Rv0127	18	61.1	59.6	-0.04	7274.5	6077.93	-1196.6	0.431	1
MMAR_RS01610	MMAR_0327	membrane protein	Rv0128	6	156.1	148.9	-0.07	5464.4	4468.34	-996	0.319	1
MMAR_RS01615	MMAR_0328	hypothetical protein	Rv0129c	19	288	279.2	-0.04	38307.7	31832.2	-6475.5	0.3927	1
MMAR_RS01620	MMAR_0329	phosphodiesterase	NA	12	300.2	282.3	-0.09	16809.7	13551.7	-3258	0.3433	1
MMAR_RS01625	MMAR_0330	enoyl-CoA hydratase	Rv0130	6	19	19.7	0.05	665.6	591.54	-74	0.7861	1
MMAR_RS01630	MMAR_0331	acyl-CoA dehydrogenase	Rv0131c	16	75.2	81.8	0.12	6315.2	5886.22	-428.9	0.7938	1
MMAR_RS01635	MMAR_0332	acetyltransferase	Rv0133	9	85	90.8	0.1	4165.2	3814.37	-350.8	0.7402	1
MMAR_RS01640	MMAR_0333	hypothetical protein	NA	13	207.9	217.4	0.07	14549.9	13047	-1502.9	0.6538	1
MMAR_RS01645	MMAR_0334	TetR family transcriptional regulator	NA	8	30.9	23.6	-0.39	1298.4	849.98	-448.4	0.2001	1
MMAR_RS01650	MMAR_0335	oxidoreductase	NA	14	193.9	200	0.04	12217.4	10797.9	-1419.4	0.6057	1
MMAR_RS01655	MMAR_0336	fatty acid desaturase	NA	16	501.4	479.5	-0.06	38610.8	31649.7	-6961.1	0.4797	1
MMAR_RS01660	MMAR_0337	cyclase	NA	4	59.1	66.1	0.16	1653.9	1587.38	-66.5	0.8697	1
MMAR_RS01665	MMAR_0338	coenzyme F420-dependent oxidoreductase	NA	17	135	136.1	0.01	14176	12245.4	-1930.6	0.5351	1
MMAR_RS01670	MMAR_0339	hypothetical protein	NA	14	275	291.1	0.08	21175.7	19215.3	-1960.4	0.7031	1
MMAR_RS01675	MMAR_0340	TetR family transcriptional regulator	NA	5	18.7	21.9	0.23	392.6	393.87	1.3	0.9957	1
MMAR_RS01680	MMAR_0341	hypothetical protein	NA	17	207.3	207.2	0	20318.3	17408.6	-2909.7	0.5086	1
MMAR_RS01685	MMAR_0342	epoxide hydrolase	Rv0134	12	187.6	223.8	0.25	7878	8057.67	179.6	0.9593	1
MMAR_RS01690	MMAR_0343	zinc-binding dehydrogenase	NA	12	170.7	163.5	-0.06	7168.3	5886.36	-1282	0.405	1
MMAR_RS01695	MMAR_0344	hypothetical protein	NA	0	0	0	0	0	0	0	1	1
MMAR_RS01700	MMAR_0345	TetR family transcriptional regulator	Rv0135c	6	176.1	191.2	0.12	6162.1	5736.08	-426	0.7814	1
MMAR_RS01705	MMAR_0346	cytochrome P450	Rv0136	14	188.5	185.6	-0.02	15833.1	13366.2	-2466.9	0.4574	1
MMAR_RS01710	MMAR_0347	peptide methionine sulfoxide reductase MsrA	Rv0137c	11	287.4	263.9	-0.12	16092.6	12669.2	-3423.4	0.4373	1
MMAR_RS01715	MMAR_0348	polyketide cyclase	Rv0138	6	415.9	448	0.11	17469.3	16126.6	-1342.7	0.7472	1
MMAR_RS01720	MMAR_0349	NAD-dependent dehydratase	Rv0139	13	180	173	-0.06	15118.9	12456.8	-2662	0.3916	1
MMAR_RS01725	MMAR_0350	hypothetical protein	Rv0140	10	203.9	209.1	0.04	14274.5	12543.6	-1730.9	0.6459	1
MMAR_RS01730	MMAR_0351	hypothetical protein	Rv0141c	7	279.8	280.7	0	13712.1	11790	-1922.1	0.6676	1
MMAR_RS01735	MMAR_0352	DNA glycosylase	Rv0142	6	57.9	62.4	0.11	1215.6	1123.16	-92.5	0.8042	1
MMAR_RS01740	MMAR_0353	putative transmembrane protein	Rv0143c	20	145.7	140.8	-0.05	17339.3	14359.4	-2979.9	0.402	1
MMAR_RS01745	MMAR_0354	short-chain dehydrogenase	NA	18	234.9	204.5	-0.2	27949.9	20860.3	-7089.6	0.1848	1
MMAR_RS01750	MMAR_0355	TetR family transcriptional regulator	Rv0144	5	226.5	201.1	-0.17	7926.6	6032.26	-1894.3	0.3483	1
MMAR_RS01755	MMAR_0356	S-adenosyl-L-methionine-dependent	Rv0145	12	276.8	264.9	-0.06	21314.3	17481.3	-3833	0.3411	1
MMAR_RS01760	MMAR_0357	S-adenosyl-L-methionine-dependent	NA	10	304.6	292	-0.06	19187.9	15770	-3417.9	0.4543	1
MMAR_RS01765	MMAR_0358	SAM-dependent methyltransferase	NA	12	312.6	304.4	-0.04	15316.8	12783.1	-2533.7	0.5808	1
MMAR_RS01770	MMAR_0359	aldehyde dehydrogenase	Rv0147	16	172.6	177.6	0.04	18118.3	15986	-2132.3	0.6023	1
MMAR_RS01775	MMAR_0360	serine/threonine protein kinase	NA	11	90.1	95.6	0.09	5674.9	5164.71	-510.2	0.8033	1
MMAR_RS01780	MMAR_0361	quinone oxidoreductase	Rv0149	14	4.1	1	-2.1	86	17.23	-68.7	0.1579	1
MMAR_RS01785	MMAR_0362	hypothetical protein	NA	5	287.2	259	-0.15	10053.5	7770.76	-2282.8	0.2333	1
MMAR_RS01790	MMAR_0363	hypothetical protein	NA	12	312.3	307	-0.02	21860.6	18420.6	-3440	0.5035	1
MMAR_RS01795	MMAR_0364	hypothetical protein	NA	3	411.6	400.3	-0.04	5761.9	4803.54	-958.4	0.4584	1
MMAR_RS01800	MMAR_0365	protein kinase	NA	42	194.6	195.7	0.01	39501.4	34046.2	-5455.2	0.53	1
MMAR_RS01805	MMAR_0366	protein kinase	NA	36	224.5	229.7	0.03	50285.9	44104.8	-6181.1	0.59	1
MMAR_RS01810	MMAR_0367	thioesterase	NA	14	339.6	284.5	-0.26	26148.5	18778.4	-7370.1	0.2033	1
MMAR_RS01815	MMAR_0368	non-ribosomal peptide synthetase	NA	131	292.2	299.8	0.04	220873	194285	-26588.7	0.6555	1
MMAR_RS01820	MMAR_0369	PE family protein	NA	34	415.1	411.6	-0.01	95890.1	81494.1	-14396	0.4683	1
MMAR_RS01825	MMAR_0370	PE family protein	NA	36	312.2	316.9	0.02	72107.4	62746	-9361.4	0.5612	1
MMAR_RS01830	MMAR_0371	PE family protein	NA	36	265.7	273.6	0.04	52085.8	45961.4	-6124.4	0.6055	1
MMAR_RS01835	MMAR_0372	PE family protein	Rv0151c	34	497.1	488.7	-0.02	104389	87963.5	-16425.5	0.4298	1
MMAR_RS01840	MMAR_0373	phosphotyrosine protein phosphatase	Rv0153c	10	374.6	394.8	0.08	26223.2	23690.4	-2532.7	0.6756	1
MMAR_RS01845	MMAR_0374	acyl-CoA dehydrogenase	NA	10	438.9	436.7	-0.01	30719.9	26202.8	-4517.1	0.5111	1
MMAR_RS01850	MMAR_0375	hypothetical protein	NA	10	224.6	217.3	-0.05	11004.2	9125.66	-1878.5	0.4055	1
MMAR_RS01855	MMAR_0376	hypothetical protein	NA	8	274	267.4	-0.03	13424.6	11232	-2192.6	0.5119	1
MMAR_RS01860	MMAR_0377	NAD(P) transhydrogenase subunit alpha	Rv0155	9	173.5	132.8	-0.39	9717.1	6372.41	-3344.7	0.097	1
MMAR_RS01865	MMAR_0378	NAD(P) transhydrogenase subunit alpha	Rv0156	5	307.1	276.2	-0.15	10749.5	8286.25	-2463.3	0.4129	1
MMAR_RS01870	MMAR_0379	NAD(P) transhydrogenase subunit beta	Rv0157	12	397.4	338.8	-0.23	33382.8	24396.1	-8986.7	0.1467	1
MMAR_RS01875	MMAR_0381	TetR family transcriptional regulator	Rv0158	20	395.9	413.8	0.06	55419.5	49659.1	-5760.4	0.6718	1
MMAR_RS01880	MMAR_0382	PE-PGRS family protein	NA	32	1466.7	1450	-0.02	256666	217498	-39167.2	0.4655	1
MMAR_RS01885	MMAR_0383	PE family protein	Rv0159c	40	782	804.5	0.04	213487	188262	-25224.6	0.6157	1
MMAR_RS01890	MMAR_0384	PE family protein	Rv0160c	37	630.3	589.3	-0.1	141180	113140	-28040.9	0.3346	1
MMAR_RS01895	MMAR_0385	alpha/beta hydrolase	NA	14	114.8	117.8	0.04	5625.6	4947.58	-678	0.695	1
MMAR_RS01900	MMAR_0386	diacylglycerol kinase	NA	17	314	304	-0.05	30770	25536.8	-5233.2	0.4315	1
MMAR_RS01905	MMAR_0387	3-alpha-hydroxysteroid dehydrogenase	NA	7	116.6	121.6	0.06	4898.5	4379.02	-519.4	0.6358	1
MMAR_RS01910	MMAR_0388	oxidoreductase	Rv0161	13	95.2	103.8	0.12	5997.3	5605.79	-391.5	0.7959	1
MMAR_RS01915	MMAR_0389	TetR family transcriptional regulator	NA	8	18.2	21.2	0.22	510	509.45	-0.5	0.9979	1
MMAR_RS01920	MMAR_0390	thioesterase	NA	7	212.9	209.5	-0.02	8942.3	7541.22	-1401.1	0.5015	1
MMAR_RS01925	MMAR_0391	gluconolactonase	NA	9	108	119.9	0.15	5293.1	5036.19	-256.9	0.864	1
MMAR_RS01930	MMAR_0392	acyl-CoA thioesterase	NA	7	60.6	69.4	0.2	2967.3	2913.64	-53.7	0.9469	1
MMAR_RS01935	MMAR_0393	F420-dependent oxidoreductase	NA	10	118.4	103	-0.2	5803.5	4325.41	-1478.1	0.4223	1
MMAR_RS01940	MMAR_0394	hypothetical protein	NA	13	48.2	45.1	-0.09	3710.2	2978.94	-731.2	0.4276	1
MMAR_RS01945	MMAR_0395	phosphotransferase	NA	23	170.6	172.2	0.01	17916.6	15497.3	-2419.3	0.6786	1
MMAR_RS01950	MMAR_0396	CoA transferase	NA	11	173.9	156.3	-0.15	8519.8	6563.18	-1956.6	0.3832	1
MMAR_RS01955	MMAR_0397	hypothetical protein	NA	8	45.4	47	0.05	1588.6	1409.61	-179	0.6697	1
MMAR_RS01960	MMAR_0398	hypothetical protein	NA	15	63.8	70.2	0.14	4913.6	4635.22	-278.4	0.8204	1
MMAR_RS01965	MMAR_0399	cytochrome P450	NA	21	96.6	88.5	-0.13	12172.1	9554.74	-2617.3	0.3109	1
MMAR_RS01970	MMAR_0400	alcohol dehydrogenase	NA	11	90.5	82.2	-0.14	4434.6	3451.97	-982.6	0.3275	1
MMAR_RS01975	MMAR_0401	aldolase	NA	11	39.5	44	0.15	1106.2	1054.86	-51.3	0.9131	1
MMAR_RS01980	MMAR_0402	oxidoreductase	NA	5	122.5	111.6	-0.13	857.2	669.41	-187.8	0.3958	1
MMAR_RS01985	MMAR_0403	monooxygenase	NA	29	63.4	59.3	-0.1	9764.3	7821.3	-1943	0.3304	1
MMAR_RS01990	MMAR_0404	alpha/beta hydrolase	NA	14	100.3	95.4	-0.07	5619.2	4579.59	-1039.6	0.4468	1
MMAR_RS01995	MMAR_0405	zinc-type alcohol dehydrogenase	Rv0162c	9	401.9	369	-0.12	22504.3	17712.2	-4792.1	0.3282	1
MMAR_RS02000	MMAR_0406	4-hydroxybenzoyl-CoA thioesterase	Rv0163	5	443.5	421.5	-0.07	15523.7	12643.5	-2880.2	0.3492	1
MMAR_RS02005	MMAR_0407	hypothetical protein	Rv0164	7	0	0	0	0	0	0	1	1
MMAR_RS02010	MMAR_0408	GntR family transcriptional regulator	Rv0165c	8	393.3	413	0.07	19269.7	17344.4	-1925.3	0.7222	1
MMAR_RS02015	MMAR_0409	long-chain fatty acid--CoA ligase	Rv0166	25	431.8	416.2	-0.05	60448.3	49940.6	-10507.8	0.4383	1
MMAR_RS02020	MMAR_0410	ABC transporter permease	Rv0167	10	25.6	23	-0.16	1613.5	1241.5	-372	0.4195	1
MMAR_RS02025	MMAR_0411	ABC transporter permease	Rv0168	17	57.1	54.1	-0.08	5994.8	4873.36	-1121.5	0.4144	1
MMAR_RS02030	MMAR_0412	MCE-family protein Mce1A	NA	22	119.8	109.8	-0.13	15928.9	12512.6	-3416.3	0.3034	1
MMAR_RS02035	MMAR_0413	mammalian cell entry protein	Rv0170	14	188.7	268.7	0.51	17172	20962.3	3790.3	0.6806	1
MMAR_RS02040	MMAR_0414	mammalian cell entry protein	Rv0171	18	117.6	111.9	-0.07	13171.4	10741.8	-2429.6	0.4759	1
MMAR_RS02045	MMAR_0415	mammalian cell entry protein	Rv0172	21	65.4	55.9	-0.23	8240.1	6035.46	-2204.7	0.2009	1
MMAR_RS02050	MMAR_0416	mammalian cell entry protein	Rv0173	13	69.9	59.7	-0.23	5385.8	3941.52	-1444.3	0.291	1
MMAR_RS02055	MMAR_0417	mammalian cell entry protein	Rv0174	23	59.6	48.6	-0.29	7926.6	5545.78	-2380.8	0.1452	1
MMAR_RS02060	MMAR_0418	Mce associated membrane protein	Rv0175	9	35.8	27.7	-0.37	1753.7	1161.36	-592.3	0.2952	1
MMAR_RS02065	MMAR_0419	membrane protein	Rv0176	11	15.7	18.2	0.21	990.3	983.13	-7.2	0.9787	1
MMAR_RS02070	MMAR_0420	mammalian cell entry protein	Rv0177	9	29.5	26.2	-0.17	1444.6	1101.09	-343.6	0.5213	1
MMAR_RS02075	MMAR_0421	mammalian cell entry protein	Rv0178	10	40.6	37.9	-0.1	1991	1593.33	-397.7	0.6044	1
MMAR_RS02080	MMAR_0422	hypothetical protein	Rv0179c	15	322.1	343.5	0.09	29311.7	26794.1	-2517.6	0.7188	1
MMAR_RS02085	MMAR_0423	membrane protein	Rv0180c	22	167.1	152.7	-0.13	25727.4	20161	-5566.3	0.2447	1
MMAR_RS02090	MMAR_0424	quercetin 2,3-dioxygenase	Rv0181c	9	68.1	58.7	-0.21	3336.7	2465.18	-871.5	0.2165	1
MMAR_RS02095	MMAR_0425	hypothetical protein	NA	23	221.8	236.9	0.09	31058	28425.5	-2632.5	0.7264	1
MMAR_RS02100	MMAR_0426	DNA-directed RNA polymerase sigma-70 factor	Rv0182c	15	275.1	289.1	0.07	23106.5	20813	-2293.4	0.6765	1
MMAR_RS02105	MMAR_0427	hydrolase	NA	15	362.4	399.7	0.14	35511.8	33570.8	-1941	0.8246	1
MMAR_RS02110	MMAR_0428	hypothetical protein	Rv0184	9	168.8	141.4	-0.26	9454.9	6785.72	-2669.2	0.3021	1
MMAR_RS02115	MMAR_0429	hypothetical protein	Rv0185	4	125.9	146.2	0.22	2643.7	2632.39	-11.3	0.9911	1
MMAR_RS02120	MMAR_0430	beta-glucosidase	Rv0186	29	149.4	146.4	-0.03	17778.1	14930.3	-2847.9	0.4702	1
MMAR_RS27755	MMAR_0431	hypothetical protein	NA	41	77.7	74	-0.07	13061.7	10650.8	-2411	0.4259	1
MMAR_RS02135	MMAR_0432	dihydroxy-acid dehydratase	Rv0189c	14	0	0	0	0	0	0	1	1
MMAR_RS02140	MMAR_0433	hypothetical protein	Rv0190	3	128.8	149.5	0.21	1802.9	1793.66	-9.2	0.9873	1
MMAR_RS02145	MMAR_0434	membrane protein	Rv0191	13	249.8	202.5	-0.3	20982.8	14576.9	-6405.9	0.1039	1
MMAR_RS02150	MMAR_0435	hypothetical protein	Rv0192	9	367.1	367.5	0	20557.3	17642.1	-2915.1	0.5092	1
MMAR_RS02155	MMAR_0436	TetR family transcriptional regulator	Rv0196	7	228.7	210.8	-0.12	8004.7	6323.14	-1681.6	0.3818	1
MMAR_RS02160	MMAR_0437	molybdopterin oxidoreductase	Rv0197	29	110.1	105.4	-0.06	16191.5	13284.3	-2907.2	0.3308	1
MMAR_RS02165	MMAR_0438	peptidase M13	Rv0198c	32	204	204.7	0	39985.6	34388.3	-5597.3	0.5331	1
MMAR_RS02170	MMAR_0439	membrane protein	Rv0199	6	232.8	161.9	-0.52	3259.6	1943.33	-1316.2	0.0697	1
MMAR_RS02175	MMAR_0440	membrane protein	Rv0200	4	226.1	211.4	-0.1	4747.9	3805.16	-942.7	0.605	1
MMAR_RS02180	MMAR_0441	hypothetical protein	Rv0201c	6	0	0	0	0	0	0	1	1
MMAR_RS02185	MMAR_0442	membrane protein	Rv0202c	26	1.8	3.7	1.03	100.6	176.71	76.1	0.8052	1
MMAR_RS02190	MMAR_0443	hypothetical protein	Rv0203	5	210.9	218.4	0.05	5903.9	5242.6	-661.3	0.7088	1
MMAR_RS02195	MMAR_0444	membrane protein	Rv0204c	13	95	88.3	-0.1	7315.5	5830.75	-1484.8	0.4734	1
MMAR_RS02200	MMAR_0445	membrane protein	Rv0205	11	1158.2	1104.2	-0.07	81074.1	66251.9	-14822.2	0.5886	1
MMAR_RS02205	MMAR_0446	membrane protein	Rv0206c	30	0	0	0	0	0	0	1	1
MMAR_RS02210	MMAR_0447	hypothetical protein	NA	7	75.3	76.1	0.01	3163.8	2738.44	-425.3	0.6635	1
MMAR_RS02215	MMAR_0448	tRNA (guanine-N(7)-)-methyltransferase	Rv0208c	14	0	0	0	0	0	0	1	1
MMAR_RS02220	MMAR_0449	hypothetical protein	Rv0209	9	63	67.9	0.11	3088.4	2851.66	-236.8	0.7512	1
MMAR_RS02225	MMAR_0450	hypothetical protein	Rv0210	9	568.8	556.7	-0.03	23889.5	20041.9	-3847.5	0.6031	1
MMAR_RS02230	MMAR_0451	phosphoenolpyruvate carboxykinase [GTP]	Rv0211	21	12.2	3.6	-1.77	1279.7	321.18	-958.5	0	0
MMAR_RS02235	MMAR_0452	acyl-CoA synthetase	Rv0214	30	325.4	340.2	0.06	54665.8	48986.3	-5679.5	0.7011	1
MMAR_RS02240	MMAR_0453	enoyl-CoA hydratase	NA	11	64	69	0.11	4034	3727.85	-306.2	0.7724	1
MMAR_RS02245	MMAR_0454	hypothetical protein	NA	9	62.8	108.3	0.79	1757.2	2598.02	840.8	0.1325	1
MMAR_RS02250	MMAR_0455	acyl-CoA dehydrogenase	Rv0215c	18	0.9	0	-0.92	6.2	0	-6.2	1	1
MMAR_RS02255	MMAR_0456	dehydratase	Rv0216	12	96	108.6	0.18	4705.3	4559.97	-145.4	0.9144	1
MMAR_RS02265	MMAR_0459	amidohydrolase	NA	5	63.9	71.4	0.16	2237.8	2142.87	-94.9	0.9036	1
MMAR_RS02270	MMAR_0460	hypothetical protein	NA	5	131.9	121.2	-0.12	3692.2	2908.84	-783.4	0.3047	1
MMAR_RS02275	MMAR_0461	membrane protein	Rv0218	14	128.9	118.7	-0.12	9927.5	7835.2	-2092.3	0.468	1
MMAR_RS02280	MMAR_0462	membrane protein	Rv0219	11	115.2	113	-0.03	8063.3	6779.32	-1283.9	0.4632	1
MMAR_RS02285	MMAR_0463	esterase	Rv0220	16	96.4	93.9	-0.04	6749.1	5633.97	-1115.2	0.4759	1
MMAR_RS02290	MMAR_0464	diacylglycerol O-acyltransferase	Rv0221	24	76.8	85.1	0.15	8606.2	8171.02	-435.2	0.856	1
MMAR_RS02295	MMAR_0465	enoyl-CoA hydratase	Rv0222	6	54.4	28.3	-0.94	761.7	339.88	-421.8	0.1362	1
MMAR_RS02300	MMAR_0466	long-chain-fatty-acid-CoA ligase	NA	20	92.6	92.3	-0.01	9075.9	7751.84	-1324	0.5189	1
MMAR_RS02305	MMAR_0467	hypothetical protein	NA	1	205.9	254.2	0.3	1441.3	1525.2	83.9	0.8198	1
MMAR_RS02310	MMAR_0468	fatty-acid--CoA ligase	NA	34	83.6	80.8	-0.05	10535.5	8721.74	-1813.8	0.455	1
MMAR_RS02315	MMAR_0469	peptide synthetase	NA	83	231.5	231.3	0	113430	97142.3	-16287.5	0.4954	1
MMAR_RS02320	MMAR_0470	TetR family transcriptional regulator	NA	8	176.5	178.1	0.01	6176	5342.78	-833.2	0.6134	1
MMAR_RS02325	MMAR_0471	enoyl-CoA hydratase	NA	7	166.6	187.6	0.17	4665.4	4502.29	-163.1	0.9042	1
MMAR_RS02330	MMAR_0472	aldehyde dehydrogenase	Rv0223c	15	210.6	225.7	0.1	19163.2	17602.4	-1560.8	0.7381	1
MMAR_RS02335	MMAR_0473	SAM-dependent methyltransferase	Rv0224c	11	0	0	0	0	0	0	1	1
MMAR_RS02340	MMAR_0474	glycosyl transferase	Rv0225	12	0	0	0	0	0	0	1	1
MMAR_RS02345	MMAR_0475	membrane protein	Rv0226c	19	288.3	350.5	0.28	2018.3	2103.03	84.8	0.869	1
MMAR_RS02350	MMAR_0476	hypothetical protein	Rv0227c	18	0	0	0	0	0	0	1	1
MMAR_RS02355	MMAR_0477	acyltransferase	Rv0228	10	0	0	0	0	0	0	1	1
MMAR_RS02360	MMAR_0478	hypothetical protein	Rv1818c	12	104.5	84.2	-0.31	6581.2	4544.35	-2036.9	0.1252	1
MMAR_RS02365	MMAR_0481	hypothetical protein	Rv2808	9	1.1	0	-1.08	7.8	0	-7.8	1	1
MMAR_RS02370	MMAR_0482	hypothetical protein	Rv1949c	21	532	511.1	-0.06	78208.6	64392.3	-13816.3	0.469	1
MMAR_RS02380	MMAR_0484	hypothetical protein	NA	7	448.2	503.7	0.17	9412	9066.33	-345.7	0.9101	1
MMAR_RS02405	MMAR_0487	phosphotriesterase	Rv0230c	19	667.9	656.6	-0.02	88824.5	74852.1	-13972.4	0.5498	1
MMAR_RS02410	MMAR_0488	acyl-CoA dehydrogenase	Rv0231	29	627.4	632.7	0.01	122962	106286	-16675.8	0.5274	1
MMAR_RS02415	MMAR_0489	TetR family transcriptional regulator	Rv0232	11	782.4	742.1	-0.08	60241.1	48977.3	-11263.8	0.4689	1
MMAR_RS02420	MMAR_0490	succinate-semialdehyde dehydrogenase	Rv0234c	17	214.8	195.4	-0.14	16538.3	12893.3	-3645	0.3449	1
MMAR_RS02425	MMAR_0491	hypothetical protein	NA	17	251.2	256.9	0.03	26378.6	23118.4	-3260.2	0.657	1
MMAR_RS02430	MMAR_0492	hypothetical protein	Rv0834c	24	134.2	135.9	0.02	14096.2	12227.2	-1869.1	0.652	1
MMAR_RS02435	MMAR_0493	membrane protein	Rv0235c	24	172.7	172	-0.01	22973.1	19609	-3364.1	0.5006	1
MMAR_RS02440	MMAR_0494	glycerophosphoryl diester phosphodiesterase	Rv0317c	4	110.9	130.5	0.23	1552.5	1566.09	13.6	0.9736	1
MMAR_RS02445	MMAR_0495	putative secreted protein	NA	9	412	410.2	-0.01	20190.1	17227.3	-2962.8	0.5569	1
MMAR_RS02450	MMAR_0496	membrane protein	Rv0236c	42	18.9	19.4	0.03	265.2	232.63	-32.6	0.8248	1
MMAR_RS02455	MMAR_0498	hypothetical protein	NA	4	207.8	226.7	0.13	5817.5	5440.34	-377.2	0.8935	1
MMAR_RS02460	MMAR_0499	beta-glucosidase	Rv0237	17	160.8	149.9	-0.1	10128.6	8092.71	-2035.9	0.3771	1
MMAR_RS02465	MMAR_0500	TetR family transcriptional regulator	Rv0238	10	29.1	12.6	-1.21	1630.3	603.81	-1026.5	0.0011	0.23185
MMAR_RS02470	MMAR_0501	chloride ion channel protein	NA	13	87.7	114.5	0.38	5528	6181.66	653.7	0.6749	1
MMAR_RS02475	MMAR_0502	dehydratase	Rv0241c	14	198.1	176	-0.17	12483	9506.06	-2976.9	0.3305	1
MMAR_RS02480	MMAR_0503	3-ketoacyl-ACP reductase	Rv0242c	12	567.7	535.8	-0.08	43714.7	35363	-8351.7	0.3599	1
MMAR_RS02485	MMAR_0504	acetyl-CoA acetyltransferase	Rv0243	14	321.9	325	0.01	31543.4	27300	-4243.3	0.5751	1
MMAR_RS02490	MMAR_0505	butyryl-CoA dehydrogenase	Rv0244c	22	13.3	1.7	-2.94	1868.6	208.61	-1660	0	0
MMAR_RS02495	MMAR_0506	oxidoreductase	Rv0245	2	62	41	-0.6	867.9	492.39	-375.5	0.1048	1
MMAR_RS02505	MMAR_0508	membrane protein	Rv0246	13	442.9	431.9	-0.04	31000	25913.2	-5086.8	0.4863	1
MMAR_RS02510	MMAR_0510	fumarate reductase	Rv0247c	6	773.5	774.1	0	32485.6	27868	-4617.6	0.5462	1
MMAR_RS02515	MMAR_0511	succinate dehydrogenase	Rv0248c	22	677.7	688.4	0.02	104370	90875.1	-13494.5	0.5623	1
MMAR_RS02520	MMAR_0512	membrane protein	Rv0249c	35	476.4	494.7	0.05	100043	89052.8	-10990.2	0.6689	1
MMAR_RS02525	MMAR_0513	hypothetical protein	Rv0250c	6	489.1	590.4	0.27	13695.7	14170.6	474.8	0.9417	1
MMAR_RS02530	MMAR_0514	phosphonomutase	NA	5	160.5	142.6	-0.17	5616	4277.33	-1338.7	0.3495	1
MMAR_RS02535	MMAR_0515	heat-shock protein Hsp20	Rv0251c	4	235.8	261.1	0.15	4951.7	4700.6	-251.1	0.8579	1
MMAR_RS02540	MMAR_0516	nitrite reductase	Rv0252	36	73.2	82.1	0.17	10247.5	9855.32	-392.1	0.8753	1
MMAR_RS02545	MMAR_0517	nitrite reductase	Rv0253	4	80.5	66.2	-0.28	2255.4	1588.92	-666.4	0.2691	1
MMAR_RS02550	MMAR_0518	hypothetical protein	Rv0258c	6	179.5	214.9	0.26	6283.1	6448.25	165.2	0.9298	1
MMAR_RS02555	MMAR_0519	cobalamin biosynthesis protein CbiX	Rv0259c	7	65.6	70.5	0.1	1835.8	1691.43	-144.3	0.7634	1
MMAR_RS02560	MMAR_0520	uroporphyrinogen III synthetase	Rv0260c	19	138.3	121.4	-0.19	9680.7	7286.86	-2393.8	0.3301	1
MMAR_RS02565	MMAR_0521	MFS transporter	Rv0261c	25	147.6	152.3	0.05	15496.2	13706.6	-1789.6	0.6526	1
MMAR_RS02570	MMAR_0522	aminoglycoside 2'-N-acetyltransferase	Rv0262c	9	88.4	96.8	0.13	4949	4648.72	-300.3	0.8294	1
MMAR_RS02575	MMAR_0523	allophanate hydrolase	Rv0263c	15	181.2	184.3	0.02	12680.7	11057.2	-1623.5	0.5854	1
MMAR_RS02580	MMAR_0524	allophanate hydrolase	NA	13	58.7	53	-0.15	4935	3815.53	-1119.5	0.2703	1
MMAR_RS02585	MMAR_0525	iron ABC transporter substrate-binding protein	Rv0265c	6	326.5	339.9	0.06	9143.4	8158.44	-984.9	0.6851	1
MMAR_RS02590	MMAR_0526	nitrate transporter	Rv0267	19	393.6	385	-0.03	46836	39274.9	-7561.1	0.4218	1
MMAR_RS02595	MMAR_0527	hypothetical protein	Rv0269c	11	268.4	257.7	-0.06	16908.9	13913.6	-2995.3	0.448	1
MMAR_RS02600	MMAR_0528	acyl-CoA synthetase	Rv0270	21	376	305.8	-0.3	52646.6	36700.7	-15946	0.0542	1
MMAR_RS02605	MMAR_0529	diacylglycerol O-acyltransferase	NA	23	781.4	781.5	0	98457	84399.1	-14057.9	0.5122	1
MMAR_RS02610	MMAR_0530	acyl-CoA dehydrogenase	Rv0271c	34	171.6	180.3	0.07	27630.7	24886.6	-2744	0.6848	1
MMAR_RS02615	MMAR_0531	2-hydroxyacid dehydrogenase	NA	9	72.5	78.2	0.11	2028.7	1875.88	-152.9	0.7845	1
MMAR_RS02620	MMAR_0532	alpha/beta hydrolase	Rv0272c	19	43.2	38	-0.19	3631.3	2732.94	-898.4	0.2614	1
MMAR_RS02625	MMAR_0533	TetR family transcriptional regulator	Rv0273c	12	143.1	149.2	0.06	11019.5	9844.68	-1174.8	0.6504	1
MMAR_RS02630	MMAR_0534	glyoxalase	NA	8	110.9	109.5	-0.02	4657.1	3941.44	-715.7	0.5865	1
MMAR_RS02635	MMAR_0535	hypothetical protein	NA	9	193.7	193.6	0	9491.2	8130.94	-1360.3	0.6057	1
MMAR_RS02640	MMAR_0536	TetR family transcriptional regulator	Rv0275c	10	179.3	215	0.26	8787.1	9030.23	243.1	0.9139	1
MMAR_RS02645	MMAR_0537	hypothetical protein	Rv0276	12	391.3	357.1	-0.13	27390.5	21423.3	-5967.2	0.3113	1
MMAR_RS02650	MMAR_0538	hypothetical protein	Rv0280	20	361	328.4	-0.14	40433.9	31529.1	-8904.9	0.4138	1
MMAR_RS02655	MMAR_0539	S-adenosyl-L-methionine-dependent	Rv0281	15	186.7	185.8	-0.01	11763	10032.8	-1730.2	0.5125	1
MMAR_RS02660	MMAR_0541	type VII secretion AAA-ATPase EccA	Rv0282	25	0.5	1	1.02	10.6	18.38	7.8	0.7437	1
MMAR_RS02665	MMAR_0542	type VII secretion protein EccB	Rv0283	22	0	0	0	0	0	0	1	1
MMAR_RS02670	MMAR_0543	type VII secretion protein EccC	Rv0284	40	46.5	42.4	-0.14	651.6	508.22	-143.4	0.6201	1
MMAR_RS02675	MMAR_0544	cell motility protein	Rv0285	4	0	0	0	0	0	0	1	1
MMAR_RS02680	MMAR_0545	hypothetical protein	Rv0286	21	0	5	2.58	0	29.91	29.9	1	1
MMAR_RS02685	MMAR_0546	type VII secretion system protein EsxS	Rv0287	3	0	0	0	0	0	0	1	1
MMAR_RS02690	MMAR_0547	ESAT-6-like protein EsxH	Rv0288,Rv3019c	5	0	0	0	0	0	0	1	1
MMAR_RS02695	MMAR_0548	secretion protein EspG	Rv0289	8	0	0	0	0	0	0	1	1
MMAR_RS02700	MMAR_0549	type VII secretion integral membrane protein	Rv0290	15	0	0	0	0	0	0	1	1
MMAR_RS02705	MMAR_0550	type VII secretion-associated serine protease	Rv0291	12	24.1	16.8	-0.52	168.7	100.67	-68	0.5162	1
MMAR_RS02710	MMAR_0551	type VII secretion protein EccE	Rv0292	15	18.4	41.1	1.16	129.1	246.56	117.5	0.2661	1
MMAR_RS02715	MMAR_0552	peptidase	Rv0293c	24	237.8	232.4	-0.03	36628.1	30673.4	-5954.7	0.4196	1
MMAR_RS02720	MMAR_0553	trans-aconitate 2-methyltransferase	Rv0294	13	135	148.5	0.14	8503	8020.52	-482.4	0.8207	1
MMAR_RS02725	MMAR_0554	sulfatase	Rv0296c	27	211.3	229.6	0.12	23661.4	22040.2	-1621.2	0.786	1
MMAR_RS02730	MMAR_0555	oxidoreductase	Rv0306	4	409.5	403.4	-0.02	11465.6	9681.06	-1784.6	0.6639	1
MMAR_RS02740	MMAR_0557	hypothetical protein	Rv0307c	9	503.9	522.2	0.05	14107.9	12533.7	-1574.2	0.6585	1
MMAR_RS02745	MMAR_0558	membrane protein	Rv0308	8	15.1	16.8	0.16	527.1	503.52	-23.5	0.909	1
MMAR_RS02750	MMAR_0559	hypothetical protein	Rv0309	11	106.1	116.4	0.13	5944	5585.28	-358.7	0.8174	1
MMAR_RS02755	MMAR_0560	bile acid 7-alpha dehydratase	Rv0310c	12	120.5	131.8	0.13	6748.1	6324.37	-423.8	0.8053	1
MMAR_RS02760	MMAR_0561	hypothetical protein	Rv0311	13	188.9	178.9	-0.08	6610	5365.88	-1244.1	0.4713	1
MMAR_RS02765	MMAR_0562	hypothetical protein	Rv0312	22	107.6	102.9	-0.07	5274.6	4320.88	-953.8	0.5329	1
MMAR_RS02770	MMAR_0563	hypothetical protein	NA	14	147.1	132.4	-0.15	9266.8	7151.45	-2115.3	0.2832	1
MMAR_RS02775	MMAR_0564	hypothetical protein	Rv0313	3	272.8	341.5	0.32	3818.6	4098.19	279.5	0.8335	1
MMAR_RS02780	MMAR_0565	membrane protein	Rv0314c	13	108.5	117.6	0.12	6835.2	6352.83	-482.4	0.8081	1
MMAR_RS02785	MMAR_0566	NADP-dependent oxidoreductase	NA	20	172.6	167	-0.05	18124	15029	-3095	0.4181	1
MMAR_RS02790	MMAR_0567	beta-1,3-glucanase	Rv0315	12	373.5	369.7	-0.01	28760.1	24398.2	-4361.8	0.5465	1
MMAR_RS02795	MMAR_0568	muconolactone delta-isomerase	Rv0316	2	29.2	19.2	-0.6	204.2	115.35	-88.8	0.355	1
MMAR_RS02800	MMAR_0569	phosphoesterase	NA	11	139.8	144	0.04	5872.2	5185.35	-686.9	0.6013	1
MMAR_RS02805	MMAR_0570	xylulokinase	NA	18	92.6	82.1	-0.17	5834.3	4434.79	-1399.5	0.4183	1
MMAR_RS02810	MMAR_0571	mannitol 2-dehydrogenase	NA	21	105.9	96.5	-0.13	11121	8683.18	-2437.8	0.4723	1
MMAR_RS02815	MMAR_0572	hypothetical protein	Rv0124,Rv1396c,Rv2162c	13	54.5	45.3	-0.27	2668.1	1901.61	-766.5	0.1597	1
MMAR_RS02820	MMAR_0573	hypothetical protein	NA	17	149.4	152.2	0.03	14645.2	12783	-1862.2	0.5805	1
MMAR_RS02825	MMAR_0574	hypothetical protein	NA	13	183	199.9	0.13	15372.4	14395.7	-976.7	0.8128	1
MMAR_RS02830	MMAR_0575	hypothetical protein	NA	2	200.7	180.8	-0.15	2809.6	2169.58	-640	0.3911	1
MMAR_RS02835	MMAR_0576	steroid monooxygenase	NA	39	177	171.4	-0.05	34687.4	28801	-5886.4	0.4547	1
MMAR_RS02840	MMAR_0577	transporter	NA	15	216	215.3	0	22683.4	19376	-3307.3	0.5812	1
MMAR_RS02845	MMAR_0578	2-epi-5-epi-valiolone synthase	NA	18	202.5	216.2	0.09	17013.4	15569.4	-1444	0.723	1
MMAR_RS02850	MMAR_0579	oxidoreductase	NA	9	227.6	229.8	0.01	14339.4	12409.6	-1929.8	0.568	1
MMAR_RS02855	MMAR_0580	hydrolase	NA	5	130.1	144.2	0.15	3643.1	3461.47	-181.6	0.8971	1
MMAR_RS02860	MMAR_0581	glucose kinase	NA	7	45.9	40.9	-0.16	1604.9	1227.35	-377.6	0.3433	1
MMAR_RS02865	MMAR_0582	dehydrogenase	NA	6	43.3	27.4	-0.66	606.6	328.4	-278.2	0.0747	1
MMAR_RS02870	MMAR_0583	epimerase	NA	10	139.2	129.2	-0.11	6820.6	5425.03	-1395.6	0.5197	1
MMAR_RS02875	MMAR_0584	SAM-dependent methyltransferase	NA	17	263.5	270.1	0.04	29511.4	25931.1	-3580.3	0.6066	1
MMAR_RS02880	MMAR_0585	hypothetical protein	NA	6	499.5	503	0.01	20979.8	18109.7	-2870.1	0.5914	1
MMAR_RS02885	MMAR_0586	hypothetical protein	NA	24	338.2	366.5	0.12	56815.4	52770.3	-4045.1	0.7931	1
MMAR_RS02895	MMAR_0587	oxidoreductase	NA	10	127.8	142.6	0.16	8052.8	7702.4	-350.4	0.8614	1
MMAR_RS02900	MMAR_0589	resolvase	NA	13	189	198.1	0.07	14552.5	13076.5	-1476	0.6752	1
MMAR_RS27770	MMAR_0592	hypothetical protein	NA	3	1364.7	1398.1	0.03	28659.5	25165.5	-3494	0.6406	1
MMAR_RS02920	MMAR_0595	membrane protein	Rv0318c	4	342.3	303.5	-0.17	9584.7	7284.01	-2300.7	0.2328	1
MMAR_RS02925	MMAR_0596	MFS transporter	Rv1672c	19	436.8	421.1	-0.05	42804.7	35376.1	-7428.6	0.4146	1
MMAR_RS02930	MMAR_0597	hypothetical protein	NA	5	85.2	108.8	0.35	2980.5	3263.14	282.7	0.8672	1
MMAR_RS02935	MMAR_0598	pyrrolidone-carboxylate peptidase	Rv0319	8	153.5	164.2	0.1	6446.3	5910.43	-535.8	0.8288	1
MMAR_RS02940	MMAR_0599	hypothetical protein	Rv0320	11	574.5	605.4	0.08	36193.2	32690.6	-3502.6	0.7568	1
MMAR_RS02945	MMAR_0600	deoxycytidine triphosphate deaminase	Rv0321	8	218.4	207.5	-0.07	9174.3	7468.62	-1705.6	0.5842	1
MMAR_RS02950	MMAR_0601	hypothetical protein	NA	11	336.9	326.6	-0.04	18864.4	15677.6	-3186.8	0.4998	1
MMAR_RS02955	MMAR_0602	hypothetical protein	NA	15	283.5	300.8	0.09	15875.3	14440	-1435.4	0.7458	1
MMAR_RS02960	MMAR_0603	UDP-glucose 6-dehydrogenase	Rv0322	18	89.7	82.8	-0.12	6910.5	5462.9	-1447.6	0.3344	1
MMAR_RS02965	MMAR_0604	hypothetical protein	Rv0332	3	150.1	153.4	0.03	2101.6	1841.07	-260.5	0.7179	1
MMAR_RS02970	MMAR_0605	hypothetical protein	Rv0333	2	42.7	40.3	-0.09	598.4	483.09	-115.4	0.6277	1
MMAR_RS02975	MMAR_0606	glucose-1-phosphate thymidylyltransferase	Rv0334	18	0	0	0	0	0	0	1	1
MMAR_RS02980	MMAR_0607	hypothetical protein	NA	19	109.5	95.1	-0.2	8430.6	6274.83	-2155.8	0.2549	1
MMAR_RS02985	MMAR_0608	hypothetical protein	Rv1818c	17	172.6	156.1	-0.14	13291	10303.1	-2987.9	0.2842	1
MMAR_RS02990	MMAR_0609	hypothetical protein	NA	43	122.3	103.9	-0.24	23123.6	16835.2	-6288.4	0.1283	1
MMAR_RS02995	MMAR_0610	aminotransferase AlaT	Rv0337c	17	44	50	0.19	307.9	300.14	-7.8	0.9368	1
MMAR_RS03000	MMAR_0611	FeS-binding protein	Rv0338c	29	11.8	7.4	-0.67	247.7	133.44	-114.2	0.1458	1
MMAR_RS03005	MMAR_0612	transcriptional regulator	Rv0339c	25	106.7	101.7	-0.07	11954.1	9767.02	-2187.1	0.3371	1
MMAR_RS03010	MMAR_0613	hypothetical protein	Rv0340	8	100.6	106.5	0.08	704.2	639.05	-65.2	0.7267	1
MMAR_RS03030	MMAR_0615	isoniazid-inducible protein iniA	Rv0342	15	128	120.6	-0.09	8959.7	7237.95	-1721.8	0.3617	1
MMAR_RS03035	MMAR_0616	isoniazid-inducible protein iniC	Rv0343	14	104	130.8	0.33	4369	4708.26	339.3	0.7608	1
MMAR_RS03040	MMAR_0617	molecular chaperone	NA	26	643.1	606.6	-0.08	63020.4	50956.3	-12064.1	0.6067	1
MMAR_RS03050	MMAR_0619	hypothetical protein	NA	6	25.8	28.8	0.16	902	863.76	-38.3	0.9064	1
MMAR_RS03055	MMAR_0620	hypothetical protein	Rv0344c	5	266.5	242.1	-0.14	9326.6	7263.19	-2063.4	0.3408	1
MMAR_RS03060	MMAR_0621	(2Fe-2S)-binding protein	NA	7	189.8	141.6	-0.42	5314.4	3397.61	-1916.8	0.2998	1
MMAR_RS03065	MMAR_0622	carbon-monoxide dehydrogenase	NA	16	26.7	29.6	0.15	1309.2	1243.08	-66.2	0.8603	1
MMAR_RS03070	MMAR_0623	xanthine dehydrogenase	NA	43	79.5	75.6	-0.07	14476.7	11799.2	-2677.5	0.3555	1
MMAR_RS03075	MMAR_0624	molybdopterin-guanine dinucleotide biosynthesis	Rv0345	10	114.3	114.4	0	5602.7	4804.3	-798.4	0.521	1
MMAR_RS03080	MMAR_0625	PE-PGRS family protein	Rv1214c,Rv3650	4	415.8	421.6	0.02	11642.7	10117.6	-1525.1	0.7103	1
MMAR_RS03085	MMAR_0627	L-asparagine permease	Rv0346c	24	478	476	-0.01	73611.2	62826.5	-10784.7	0.5172	1
MMAR_RS03090	MMAR_0628	oxidoreductase	NA	16	505.4	501.2	-0.01	45991.3	39097	-6894.3	0.6533	1
MMAR_RS03095	MMAR_0629	short-chain dehydrogenase	NA	5	54.9	50.8	-0.11	1922.3	1525.25	-397	0.3496	1
MMAR_RS03100	MMAR_0630	transcriptional regulator	NA	6	68.2	76.2	0.16	2862.7	2744.12	-118.6	0.912	1
MMAR_RS03110	MMAR_0631	potassium-transporting ATPase subunit A	Rv1029	16	423.8	396.4	-0.1	41535.2	33298.8	-8236.4	0.5012	1
MMAR_RS03115	MMAR_0632	potassium-transporting ATPase subunit B	Rv1030	17	272.4	282.2	0.05	22883.1	20319.2	-2563.8	0.6405	1
MMAR_RS03120	MMAR_0633	K+-transporting ATPase subunit C	NA	7	102	106.7	0.06	2857.1	2559.8	-297.3	0.6729	1
MMAR_RS03125	MMAR_0634	histidine kinase	Rv1028c	24	147.4	149.8	0.02	13412.4	11680.6	-1731.8	0.5869	1
MMAR_RS03130	MMAR_0635	two-component system response regulator	Rv1027c	8	121.1	111.7	-0.12	4240.1	3352.07	-888.1	0.3724	1
MMAR_RS27775	MMAR_0636	hypothetical protein	NA	13	268.8	270.6	0.01	20697	17862.3	-2834.7	0.5298	1
MMAR_RS03140	MMAR_0637	molecular chaperone DnaK	Rv0350	17	2.7	0	-1.88	18.7	0	-18.7	1	1
MMAR_RS03145	MMAR_0638	co-chaperone GrpE	Rv0351	7	2	5	1.32	14	29.91	15.9	1	1
MMAR_RS03150	MMAR_0639	molecular chaperone DnaJ	Rv0352	13	60	35.2	-0.77	839.7	421.9	-417.8	0.1712	1
MMAR_RS03155	MMAR_0640	MerR family transcriptional regulator	Rv0353	3	55.4	49.6	-0.16	1163.5	893.42	-270.1	0.4474	1
MMAR_RS03160	MMAR_0641	PPE family protein	Rv3347c	95	478.3	491.9	0.04	301304	265623	-35681.1	0.6973	1
MMAR_RS03165	MMAR_0642	PPE family protein	Rv0355c	148	382.2	388.5	0.02	342459	298347	-44112.4	0.6073	1
MMAR_RS03180	MMAR_0643	aldose 1-epimerase	NA	13	72.4	75.5	0.06	5070.7	4528.48	-542.2	0.6972	1
MMAR_RS03185	MMAR_0644	monooxygenase	Rv0385	18	0.9	0.7	-0.25	12.4	8.96	-3.4	0.7318	1
MMAR_RS03190	MMAR_0645	chaperone protein ClpB	Rv0384c	22	105.2	104.4	-0.01	13987.1	11896.6	-2090.5	0.4995	1
MMAR_RS03195	MMAR_0646	enoyl-CoA hydratase	NA	9	200.1	171.7	-0.22	8405.9	6179.77	-2226.1	0.2329	1
MMAR_RS03200	MMAR_0647	hypothetical protein	Rv0383c	9	55.7	44.3	-0.33	1169.8	797.37	-372.5	0.4499	1
MMAR_RS03205	MMAR_0648	short-chain dehydrogenase	NA	17	237.6	247.3	0.06	24951.6	22257.7	-2693.9	0.641	1
MMAR_RS03210	MMAR_0649	orotate phosphoribosyltransferase	Rv0382c	8	0	0	0	0	0	0	1	1
MMAR_RS03215	MMAR_0650	hypothetical protein	Rv0381c	15	263.3	268.7	0.03	22119.8	19348	-2771.7	0.5793	1
MMAR_RS03220	MMAR_0651	RNA methyltransferase	Rv0380c	6	66.8	53.9	-0.31	2338.2	1617.47	-720.7	0.3075	1
MMAR_RS03225	MMAR_0652	calcium dodecin	Rv0379	3	474.4	478.1	0.01	9962.1	8605.94	-1356.1	0.635	1
MMAR_RS03230	MMAR_0653	LysR family transcriptional regulator	Rv0377	2	79.1	59.6	-0.41	1108	715.48	-392.5	0.0887	1
MMAR_RS03235	MMAR_0654	hypothetical protein	Rv0376c	15	89.8	88.3	-0.02	6914.3	5825.51	-1088.8	0.5319	1
MMAR_RS03240	MMAR_0655	carbon monoxide dehydrogenase medium subunit	Rv0375c	11	319.4	309.3	-0.05	17887.7	14844.9	-3042.7	0.4828	1
MMAR_RS03245	MMAR_0656	carbon monoxide dehydrogenase	Rv0374c	2	51.2	88	0.78	358.3	528.21	169.9	0.5584	1
MMAR_RS03250	MMAR_0657	carbon monoxide dehydrogenase	Rv0373c	34	133.6	137.4	0.04	24321.4	21435.8	-2885.7	0.6014	1
MMAR_RS03255	MMAR_0658	hypothetical protein	Rv0372c	9	37.7	28.3	-0.41	1318.7	848.59	-470.1	0.1782	1
MMAR_RS03260	MMAR_0659	hypothetical protein	Rv0371c	13	89.2	91.3	0.03	3121.9	2737.57	-384.4	0.7056	1
MMAR_RS03265	MMAR_0660	oxidoreductase	Rv0370c	17	43	35.9	-0.26	2407.8	1720.97	-686.8	0.2975	1
MMAR_RS03270	MMAR_0661	membrane oxidoreductase	NA	2	121.6	159.7	0.39	851.1	958.29	107.2	0.6342	1
MMAR_RS03275	MMAR_0662	VWA domain-containing protein	Rv0368c	12	83.9	95.9	0.19	5875.6	5754.75	-120.9	0.9336	1
MMAR_RS03280	MMAR_0663	ethanolamine ammonia-lyase small subunit	NA	9	131	139.3	0.09	3667.2	3343.18	-324	0.7271	1
MMAR_RS03285	MMAR_0664	ethanolamine ammonia-lyase	NA	19	197.6	210.1	0.09	23508.8	21428.2	-2080.6	0.7055	1
MMAR_RS03290	MMAR_0665	ethanolamine transporter	NA	30	672.6	658.4	-0.03	131825	110613	-21212	0.436	1
MMAR_RS03295	MMAR_0666	adenylate cyclase	NA	22	388.4	400.2	0.04	51660.1	45623.9	-6036.2	0.5976	1
MMAR_RS03300	MMAR_0667	fructose-bisphosphate aldolase	Rv0365c	12	641.8	671.7	0.07	49420.1	44333.4	-5086.7	0.6674	1
MMAR_RS03305	MMAR_0668	membrane protein	Rv0364	13	0	0	0	0	0	0	1	1
MMAR_RS03310	MMAR_0669	fructose-bisphosphate aldolase	Rv0363c	17	0	0	0	0	0	0	1	1
MMAR_RS03315	MMAR_0670	magnesium transporter	Rv0362	14	338.9	353.1	0.06	26095.7	23306.1	-2789.6	0.6356	1
MMAR_RS03320	MMAR_0671	membrane protein	Rv0361	10	145.3	110.7	-0.39	6103.3	3984.97	-2118.3	0.0836	1
MMAR_RS03325	MMAR_0672	hypothetical protein	Rv0360c	6	102.3	94.2	-0.12	2865.2	2260.51	-604.7	0.4508	1
MMAR_RS03330	MMAR_0673	hypothetical protein	Rv1597	10	156.1	157.3	0.01	9831.3	8494.07	-1337.2	0.5379	1
MMAR_RS03335	MMAR_0676	sulfotransferase	NA	12	62.7	62.3	-0.01	3949	3362.41	-586.6	0.6363	1
MMAR_RS03340	MMAR_0677	cation transporter	NA	12	192.6	208.6	0.11	12135.4	11262.4	-872.9	0.7671	1
MMAR_RS03345	MMAR_0678	membrane protein	Rv0359	10	148.5	157.3	0.08	10393.9	9437.75	-956.2	0.7066	1
MMAR_RS03350	MMAR_0679	peptidase M50	Rv0358	11	24.8	10.8	-1.2	1041.3	387.5	-653.8	0.0052	0.78497
MMAR_RS03355	MMAR_0680	adenylosuccinate synthetase	Rv0357c	22	0.6	7.5	3.75	7.8	89.72	82	1	1
MMAR_RS03360	MMAR_0681	thioesterase	Rv0356c	8	35.1	31.8	-0.14	983.2	762.98	-220.2	0.3982	1
MMAR_RS03370	MMAR_0684	hypothetical protein	NA	11	268.3	270.6	0.01	16902.6	14613.8	-2288.8	0.53	1
MMAR_RS03375	MMAR_0685	PPE family protein	NA	16	170.1	169.8	0	14290.2	12226.7	-2063.5	0.512	1
MMAR_RS03380	MMAR_0686	phosphoribosylglycinamide formyltransferase	Rv0389	9	13.8	18.3	0.4	96.5	109.51	13	0.7728	1
MMAR_RS03385	MMAR_0687	sulfurtransferase	Rv0390	6	224.1	211.9	-0.08	7843	6356.31	-1486.7	0.3673	1
MMAR_RS03390	MMAR_0688	O-succinylhomoserine sulfhydrylase	Rv0391	21	183.1	169	-0.12	14095.3	11155.9	-2939.4	0.483	1
MMAR_RS03395	MMAR_0689	NADH dehydrogenase	Rv0392c	16	219.1	222.5	0.02	18407.1	16017.6	-2389.6	0.5768	1
MMAR_RS03400	MMAR_0690	transporter	NA	17	190.7	189.2	-0.01	17351.9	14760.4	-2591.5	0.5252	1
MMAR_RS03405	MMAR_0691	hypothetical protein	NA	25	338.6	342.7	0.02	54518	47298.6	-7219.4	0.5535	1
MMAR_RS03410	MMAR_0692	gamma-butyrobetaine hydroxylase TauD	NA	15	388.5	399.3	0.04	35356.6	31145.5	-4211.1	0.6672	1
MMAR_RS03415	MMAR_0693	aspartate decarboxylase PanD	NA	9	237	249.3	0.07	13272	11968.3	-1303.7	0.7442	1
MMAR_RS03420	MMAR_0694	hypothetical protein	NA	23	413.6	409.1	-0.02	63688.4	54002.7	-9685.6	0.5703	1
MMAR_RS03425	MMAR_0695	hypothetical protein	Rv0398c	7	678.9	683.7	0.01	19009.4	16409.1	-2600.3	0.5382	1
MMAR_RS03430	MMAR_0696	hypothetical protein	Rv0399c	24	548.9	559.3	0.03	84529.3	73829.9	-10699.5	0.5768	1
MMAR_RS03435	MMAR_0697	acyl-CoA dehydrogenase	NA	19	314.1	311.4	-0.01	39571	33634.1	-5936.9	0.4948	1
MMAR_RS03440	MMAR_0698	acyl-CoA dehydrogenase	NA	15	124.2	134.6	0.12	10428.8	9693.1	-735.7	0.7898	1
MMAR_RS03445	MMAR_0699	membrane protein	Rv0401	5	146.4	134.4	-0.12	3074.2	2419.88	-654.4	0.4195	1
MMAR_RS03450	MMAR_0700	GNAT family acetyltransferase	NA	6	81.4	80.8	-0.01	2848.9	2424.06	-424.9	0.6032	1
MMAR_RS03455	MMAR_0701	FMNH2-utilizing oxygenase	NA	15	132.3	137.9	0.06	9261.5	8274.57	-987	0.7129	1
MMAR_RS03460	MMAR_0702	luciferase	NA	15	80.2	80	0	5615.6	4798.83	-816.8	0.5421	1
MMAR_RS03465	MMAR_0703	FMNH2-utilizing oxygenase	NA	25	25.2	26.4	0.07	1587.8	1428.14	-159.6	0.6921	1
MMAR_RS03470	MMAR_0704	membrane protein	Rv0402c	59	224.2	222.5	-0.01	78470.9	66747.7	-11723.2	0.4734	1
MMAR_RS03475	MMAR_0705	membrane protein	Rv0403c	12	394.7	388	-0.02	24868.9	20951.5	-3917.4	0.5051	1
MMAR_RS03480	MMAR_0706	long-chain-fatty-acid--AMP ligase FadD30	Rv0404	56	300.6	300.4	0	75749.4	64888.1	-10861.3	0.5373	1
MMAR_RS03485	MMAR_0707	polyketide synthase	NA	96	293.3	296.7	0.02	100618	87238.6	-13379.6	0.5529	1
MMAR_RS03490	MMAR_0708	MBL fold metallo-hydrolase	Rv0406c	12	80.9	62.4	-0.37	5096.4	3370.35	-1726	0.0807	1
MMAR_RS03495	MMAR_0709	F420-dependent glucose-6-phosphate	Rv0407	16	4.3	3.1	-0.46	327.6	204.83	-122.8	0.2691	1
MMAR_RS03500	MMAR_0710	phosphate acetyltransferase	Rv0408	37	5.2	3.9	-0.43	363.8	231.85	-132	0.2986	1
MMAR_RS03505	MMAR_0711	acetate kinase	Rv0409	19	5.8	6.6	0.21	241.9	239.14	-2.7	0.9857	1
MMAR_RS03510	MMAR_0712	hypothetical protein	NA	16	198.6	192.2	-0.05	16681.1	13841.9	-2839.3	0.4317	1
MMAR_RS03515	MMAR_0713	serine/threonine protein kinase	Rv0410c	33	16.7	17.9	0.1	3038.9	2798.57	-240.4	0.7501	1
MMAR_RS03520	MMAR_0714	ABC transporter substrate-binding protein	Rv0411c	9	26.9	23.7	-0.18	1693.2	1277.47	-415.8	0.3582	1
MMAR_RS03525	MMAR_0715	hypothetical protein	Rv0412c	19	22.5	18.1	-0.31	2209.6	1522.69	-686.9	0.1596	1
MMAR_RS03530	MMAR_0716	DNA mismatch repair protein MutT	Rv0413	4	84.6	80.6	-0.07	1184.2	967.65	-216.5	0.5335	1
MMAR_RS03535	MMAR_0717	thiamine-phosphate synthase	Rv0414c	7	1.1	0	-1.08	7.8	0	-7.8	1	1
MMAR_RS03540	MMAR_0718	glycine oxidase	Rv0415	12	0	0	0	0	0	0	1	1
MMAR_RS03545	MMAR_0719	thiamine biosynthesis protein ThiS	Rv0416	1	0	0	0	0	0	0	1	1
MMAR_RS03550	MMAR_0720	thiazole synthase	Rv0417	7	0	0	0	0	0	0	1	1
MMAR_RS03555	MMAR_0721	hydrolase	NA	14	166.2	159.2	-0.06	9308.1	7640.63	-1667.4	0.6275	1
MMAR_RS03560	MMAR_0722	hypothetical protein	NA	9	305.5	286.4	-0.09	14970.8	12026.8	-2944	0.387	1
MMAR_RS03565	MMAR_0724	hypothetical protein	NA	4	439.5	406.7	-0.11	9228.9	7320.45	-1908.4	0.5152	1
MMAR_RS03570	MMAR_0725	membrane protein	NA	7	370.9	369	-0.01	18175.8	15498.5	-2677.3	0.5781	1
MMAR_RS03575	MMAR_0726	amidohydrolase	Rv0418	24	627.5	624.5	-0.01	87849.4	74936.6	-12912.8	0.7079	1
MMAR_RS03580	MMAR_0727	peptidase M28	NA	26	166.1	158.6	-0.07	22092.7	18081.5	-4011.2	0.3716	1
MMAR_RS03585	MMAR_0728	peptidase	Rv0419	25	197.6	197.3	0	27663.2	23671	-3992.2	0.4913	1
MMAR_RS03590	MMAR_0729	membrane protein	NA	32	241.2	240	-0.01	47277.2	40313.6	-6963.6	0.4925	1
MMAR_RS03595	MMAR_0730	cyclase	NA	13	339.4	322.7	-0.07	26134.5	21298.4	-4836.1	0.31	1
MMAR_RS03600	MMAR_0731	membrane protein	Rv0420c	6	261.3	259	-0.01	10974.9	9325.59	-1649.3	0.4797	1
MMAR_RS03605	MMAR_0732	membrane protein	NA	5	127.6	175.9	0.46	4467.1	5277.37	810.3	0.4952	1
MMAR_RS03615	MMAR_0733	alpha/beta hydrolase	Rv0421c	9	133.5	126.1	-0.08	4674	3782.47	-891.5	0.4438	1
MMAR_RS03620	MMAR_0734	phosphomethylpyrimidine kinase	Rv0422c	5	0	0	0	0	0	0	1	1
MMAR_RS03625	MMAR_0735	phosphomethylpyrimidine synthase	Rv0423c	21	1.4	0.9	-0.7	19.9	10.5	-9.4	0.5426	1
MMAR_RS03630	MMAR_0736	regulator	NA	10	173.2	176.2	0.02	8484.6	7399.41	-1085.1	0.5712	1
MMAR_RS03635	MMAR_0737	anti sigma factor antagonist	NA	4	184.4	180.3	-0.03	3873.4	3244.84	-628.6	0.5055	1
MMAR_RS03640	MMAR_0738	histidine kinase	NA	38	209.2	211.4	0.02	42473.5	36791.1	-5682.4	0.5447	1
MMAR_RS03645	MMAR_0739	hypothetical protein	NA	3	342.6	390.5	0.19	4796.8	4686.2	-110.6	0.9228	1
MMAR_RS03650	MMAR_0740	haloacid dehalogenase	Rv0425c	40	230.8	223.1	-0.05	33926.6	28111.3	-5815.2	0.4048	1
MMAR_RS03655	MMAR_0741	membrane protein	NA	2	583	551.1	-0.08	4081	3306.49	-774.5	0.3454	1
MMAR_RS03660	MMAR_0742	exodeoxyribonuclease III	Rv0427c	12	134.3	138.4	0.04	8459.5	7474.98	-984.5	0.6165	1
MMAR_RS03665	MMAR_0743	hypothetical protein	NA	11	30.9	44	0.51	1296.9	1585.19	288.3	0.6562	1
MMAR_RS03670	MMAR_0744	peptide deformylase	Rv0429c	10	0	0	0	0	0	0	1	1
MMAR_RS03675	MMAR_0745	hypothetical protein	NA	3	0	0	0	0	0	0	1	1
MMAR_RS03680	MMAR_0746	hypothetical protein	Rv0431	6	14.6	10	-0.54	203.8	120.44	-83.4	0.263	1
MMAR_RS03685	MMAR_0747	superoxide dismutase	Rv0432	8	180.4	172.3	-0.07	8841.5	7237.93	-1603.6	0.4848	1
MMAR_RS03690	MMAR_0748	carboxylate--amine ligase	Rv0433	16	213.8	199.5	-0.1	20951.8	16757.5	-4194.3	0.38	1
MMAR_RS03695	MMAR_0749	GntR family transcriptional regulator	NA	11	732.7	752.5	0.04	51289.6	45152	-6137.6	0.6112	1
MMAR_RS03700	MMAR_0750	MFS transporter	NA	15	219.4	220	0	18429.1	15838.9	-2590.2	0.5108	1
MMAR_RS03705	MMAR_0751	ATP-dependent protease	NA	11	97.6	87.2	-0.16	5466.1	4185.13	-1281	0.3365	1
MMAR_RS03710	MMAR_0752	ATPase	Rv0435c	18	320.3	295.9	-0.11	31386.3	24855.9	-6530.4	0.3889	1
MMAR_RS03715	MMAR_0753	CDP-diacylglycerol--serine	Rv0436c	6	33.1	42	0.35	1389.4	1513.76	124.3	0.7679	1
MMAR_RS03720	MMAR_0754	phosphatidylserine decarboxylase	Rv0437c	10	126.3	145.9	0.21	7956	7877.46	-78.6	0.9826	1
MMAR_RS03725	MMAR_0755	hypothetical protein	NA	18	204	183.3	-0.15	19990.9	15400.3	-4590.7	0.1834	1
MMAR_RS03730	MMAR_0756	molybdopterin molybdenumtransferase	Rv0438c	10	638	589.9	-0.11	35728.3	28317	-7411.4	0.405	1
MMAR_RS03735	MMAR_0757	short-chain dehydrogenase	NA	13	346	317.6	-0.12	24217.5	19054	-5163.5	0.3247	1
MMAR_RS03740	MMAR_0758	cupin	NA	11	763.5	556.5	-0.46	48102.2	30050.5	-18051.8	0.3201	1
MMAR_RS03745	MMAR_0759	molecular chaperone GroEL	Rv0440	12	0	0	0	0	0	0	1	1
MMAR_RS03750	MMAR_0760	hypothetical protein	Rv0441c	4	76.4	70.9	-0.11	2138	1701.42	-436.6	0.5124	1
MMAR_RS03755	MMAR_0761	hypothetical protein	NA	20	186.7	163.5	-0.19	19603.8	14717.1	-4886.7	0.2081	1
MMAR_RS03760	MMAR_0762	amidohydrolase	NA	23	310.2	314.1	0.02	39089.5	33925.2	-5164.3	0.5661	1
MMAR_RS03765	MMAR_0763	hypothetical protein	NA	7	225.4	211.8	-0.09	9466.6	7623.68	-1842.9	0.3833	1
MMAR_RS03770	MMAR_0764	hypothetical protein	NA	8	377.4	372.7	-0.02	18492.5	15653.5	-2839	0.5425	1
MMAR_RS03775	MMAR_0765	anti-sigma-K factor RskA	Rv0444c	5	234	254.6	0.12	6553.3	6110.03	-443.3	0.8267	1
MMAR_RS03780	MMAR_0766	ECF RNA polymerase sigma factor SigK	Rv0445c	12	226.3	225.7	0	17424.4	14895.5	-2528.9	0.517	1
MMAR_RS03785	MMAR_0767	membrane protein	Rv0446c	10	183.6	199.8	0.12	11564.3	10788.5	-775.8	0.7823	1
MMAR_RS03790	MMAR_0768	cyclopropane-fatty-acyl-phospholipid synthase	NA	24	305.1	310.3	0.02	34174.7	29788.7	-4385.9	0.6054	1
MMAR_RS03795	MMAR_0769	hypothetical protein	Rv0448c	19	200.1	198.4	-0.01	23807.7	20237.6	-3570	0.4916	1
MMAR_RS03800	MMAR_0770	amine oxidase	Rv0449c	22	226.9	227.8	0.01	30175.3	25973.1	-4202.2	0.5255	1
MMAR_RS03805	MMAR_0771	membrane protein	Rv0450c	41	708.6	692.7	-0.03	178565	149615	-28950.4	0.392	1
MMAR_RS03810	MMAR_0772	membrane protein	Rv0451c	9	377.4	349.9	-0.11	21131.9	16795	-4336.9	0.4822	1
MMAR_RS03815	MMAR_0773	transcriptional regulator	Rv0452	8	377.6	386.4	0.03	21147.5	18547.1	-2600.3	0.6653	1
MMAR_RS03820	MMAR_0774	membrane protein	NA	5	755.4	635.4	-0.25	26438.6	19062.4	-7376.1	0.1763	1
MMAR_RS03825	MMAR_0775	hypothetical protein	NA	48	391.6	350.3	-0.16	120604	92469.2	-28134.9	0.1191	1
MMAR_RS03830	MMAR_0776	hypothetical protein	NA	2	607.9	631.5	0.05	8510.3	7577.61	-932.7	0.6302	1
MMAR_RS03835	MMAR_0777	hypothetical protein	NA	12	0	0	0	0	0	0	1	1
MMAR_RS03840	MMAR_0778	enoyl-CoA hydratase	Rv0456c	14	199.8	196.9	-0.02	18181.2	15357.7	-2823.5	0.4581	1
MMAR_RS03845	MMAR_0779	prolyl oligopeptidase	Rv0457c	38	221.5	228.5	0.05	48057.2	42506.7	-5550.5	0.6092	1
MMAR_RS03850	MMAR_0780	aldehyde dehydrogenase	Rv0458	27	308.1	314.4	0.03	49600.4	43390.5	-6209.9	0.5777	1
MMAR_RS03855	MMAR_0781	hypothetical protein	Rv0459	7	285.2	285.4	0	11979.8	10275.9	-1703.9	0.6116	1
MMAR_RS03860	MMAR_0782	hypothetical protein	NA	1	454.4	389.7	-0.22	3180.9	2337.9	-843	0.149	1
MMAR_RS03865	MMAR_0783	membrane protein	NA	12	463.7	481.7	0.06	29210.4	26010.6	-3199.8	0.6339	1
MMAR_RS03870	MMAR_0784	8-amino-7-oxononanoate synthase	NA	37	166.1	171.2	0.04	31384.9	27736.8	-3648.1	0.6038	1
MMAR_RS03875	MMAR_0785	dihydrolipoyl dehydrogenase	Rv0462	21	0	0	0	0	0	0	1	1
MMAR_RS03880	MMAR_0786	membrane protein	Rv0463	7	694.6	730.7	0.07	34037.2	30687.9	-3349.2	0.7005	1
MMAR_RS03890	MMAR_0787	hypothetical protein	NA	31	254.4	262.2	0.04	32050.3	28321.5	-3728.8	0.6161	1
MMAR_RS03895	MMAR_0789	4-carboxymuconolactone decarboxylase	Rv0464c	9	4.8	0	-2.53	33.3	0	-33.3	0.1891	1
MMAR_RS03900	MMAR_0790	transcriptional regulator	Rv0465c	28	227.4	215.9	-0.08	31839.9	25905.2	-5934.6	0.3863	1
MMAR_RS03905	MMAR_0791	acyl-ACP thioesterase	Rv0466	10	474.1	457.8	-0.05	33184.4	27469.2	-5715.2	0.3862	1
MMAR_RS03910	MMAR_0792	isocitrate lyase	Rv0467	15	2.1	0.5	-2.01	29.6	6.3	-23.3	0.4832	1
MMAR_RS03915	MMAR_0793	3-hydroxybutyryl-CoA dehydrogenase	Rv0468	14	467.9	611.5	0.39	32755	36687.8	3932.9	0.652	1
MMAR_RS03920	MMAR_0794	SAM-dependent methyltransferase	Rv0469	20	21.7	13.9	-0.64	3032.3	1662.56	-1369.7	0.0325	1
MMAR_RS03925	MMAR_0795	transposase	NA	18	0	0	0	0	0	0	1	1
MMAR_RS03930	MMAR_0796	SAM-dependent methyltransferase	Rv0470c	14	863.4	858.3	-0.01	84610.1	72093.1	-12517	0.4889	1
MMAR_RS03935	MMAR_0797	TetR family transcriptional regulator	Rv0472c	8	59.5	47.1	-0.34	3332.4	2260.52	-1071.9	0.174	1
MMAR_RS03940	MMAR_0798	membrane protein	Rv0473	8	345.5	385.2	0.16	16931.9	16180.1	-751.8	0.9242	1
MMAR_RS03945	MMAR_0799	XRE family transcriptional regulator	Rv0474	8	130.6	138.5	0.09	6399.7	5818.79	-580.9	0.7182	1
MMAR_RS03950	MMAR_0800	iron-regulated heparin-binding hemagglutinin	Rv0475	5	12.7	11.9	-0.09	442.8	355.66	-87.2	0.7137	1
MMAR_RS03955	MMAR_0801	membrane protein	NA	8	233.1	211.5	-0.14	11423.8	8883.47	-2540.3	0.2754	1
MMAR_RS03960	MMAR_0802	hypothetical protein	Rv0477	2	177.2	165.9	-0.1	2480.5	1990.37	-490.2	0.3789	1
MMAR_RS03965	MMAR_0803	deoxyribose-phosphate aldolase	Rv0478	5	0	0	0	0	0	0	1	1
MMAR_RS03970	MMAR_0804	hypothetical protein	Rv0479c	6	17.8	14.6	-0.29	124.8	87.61	-37.2	0.6428	1
MMAR_RS03975	MMAR_0805	hydrolase	Rv0480c	17	412.9	415.6	0.01	34685.8	29926.3	-4759.6	0.6034	1
MMAR_RS27780	MMAR_0806	hypothetical protein	NA	70	67.1	53.8	-0.32	15969	10966.6	-5002.4	0.0433	1
MMAR_RS03990	MMAR_0807	hypothetical protein	Rv0481c	7	64.4	49.6	-0.38	2705.7	1785.1	-920.6	0.1619	1
MMAR_RS03995	MMAR_0808	UDP-N-acetylenolpyruvoylglucosamine reductase	Rv0482	15	0	0	0	0	0	0	1	1
MMAR_RS04000	MMAR_0809	transpeptidase	Rv0483	25	615.6	593.4	-0.05	107731	89008.4	-18722.9	0.3454	1
MMAR_RS04005	MMAR_0810	hypothetical protein	Rv0484c	9	254	245.6	-0.05	14224.9	11789.2	-2435.6	0.5714	1
MMAR_RS04010	MMAR_0811	transcriptional regulatory protein	Rv0485	12	68.3	59.7	-0.19	4778.5	3584.38	-1194.1	0.2952	1
MMAR_RS04015	MMAR_0812	diguanylate cyclase	Rv0486	12	1.2	0.7	-0.8	41.4	20.44	-21	0.3355	1
MMAR_RS04020	MMAR_0813	hypothetical protein	Rv0487	10	0.7	0.5	-0.52	24.7	14.76	-9.9	0.5908	1
MMAR_RS04025	MMAR_0814	2,3-bisphosphoglycerate-dependent	Rv0489	12	0	0	0	0	0	0	1	1
MMAR_RS04030	MMAR_0815	phosphate regulon sensor protein PhoR	Rv0490	13	80.5	69.4	-0.21	6759.9	4997.18	-1762.8	0.2657	1
MMAR_RS04035	MMAR_0816	two-component system response regulator	Rv0491	7	140.4	109.4	-0.36	5895	3937.67	-1957.3	0.1543	1
MMAR_RS04040	MMAR_0817	oxidoreductase	Rv0492c	24	124.3	119.1	-0.06	17403.4	14294.9	-3108.5	0.4231	1
MMAR_RS04045	MMAR_0818	hypothetical protein	Rv0492A	5	148	139.9	-0.08	4144.1	3357.16	-787	0.5066	1
MMAR_RS04050	MMAR_0819	hypothetical protein	Rv0493c	9	94	100.3	0.09	4607.9	4214.65	-393.3	0.7669	1
MMAR_RS04055	MMAR_0820	GntR family transcriptional regulator	Rv0494	10	50.2	48.7	-0.04	2107	1751.53	-355.5	0.5235	1
MMAR_RS04060	MMAR_0821	hypothetical protein	Rv0495c	9	73.2	60	-0.29	4097.2	2878.41	-1218.7	0.0934	1
MMAR_RS04065	MMAR_0822	hypothetical protein	Rv0496	13	81.2	72.6	-0.16	6254.2	4789.09	-1465.1	0.2798	1
MMAR_RS04070	MMAR_0823	membrane protein	Rv0497	10	0	0	0	0	0	0	1	1
MMAR_RS04075	MMAR_0824	hypothetical protein	Rv0498	10	463.9	486.8	0.07	25981.1	23365.9	-2615.2	0.6732	1
MMAR_RS04080	MMAR_0825	hypothetical protein	Rv0499	5	77	88.1	0.19	2156.8	2114.12	-42.7	0.9631	1
MMAR_RS04085	MMAR_0826	pyrroline-5-carboxylate reductase	Rv0500	11	23.4	69.9	1.58	163.5	419.53	256	0.0982	1
MMAR_RS04090	MMAR_0827	DNA-binding protein	NA	6	133.6	138.4	0.05	5612.4	4983.02	-629.4	0.7476	1
MMAR_RS04095	MMAR_0829	hypothetical protein	Rv0501	24	693.6	693	0	97106.3	83154.8	-13951.5	0.5763	1
MMAR_RS04100	MMAR_0830	hypothetical protein	Rv0502	12	430.5	319.9	-0.43	33151.8	21116.2	-12035.6	0.0295	1
MMAR_RS04105	MMAR_0831	SAM-dependent methyltransferase	Rv0503c	18	627.8	627.6	0	74703.9	64015.9	-10688	0.5273	1
MMAR_RS04110	MMAR_0832	hypothetical protein	NA	9	0	0	0	0	0	0	1	1
MMAR_RS04115	MMAR_0833	hydrolase	Rv0505c	14	0	6	2.81	0	72.42	72.4	0.4898	1
MMAR_RS04125	MMAR_0835	hypothetical protein	NA	16	115.7	113.7	-0.03	11340	9549.17	-1790.9	0.5023	1
MMAR_RS04130	MMAR_0836	acylaldehyde oxidase	NA	35	260.3	253.3	-0.04	52839.3	44077.6	-8761.7	0.4356	1
MMAR_RS04135	MMAR_0837	hypothetical protein	Rv1091,Rv1441c	18	289.2	257.2	-0.17	30366.1	23151.6	-7214.5	0.4076	1
MMAR_RS04140	MMAR_0838	hypothetical protein	NA	15	327.3	337.9	0.05	22907.7	20273.9	-2633.8	0.7057	1
MMAR_RS04145	MMAR_0839	hypothetical protein	Rv0506	8	605.4	601	-0.01	33903.9	28848.8	-5055.1	0.5163	1
MMAR_RS04150	MMAR_0840	hypothetical protein	Rv0507	47	491.1	496.1	0.01	123753	107160	-16592.9	0.5294	1
MMAR_RS04155	MMAR_0841	hypothetical protein	Rv0508	2	251.4	237.4	-0.08	3519.3	2848.3	-671	0.4377	1
MMAR_RS04160	MMAR_0842	glutamyl-tRNA reductase	Rv0509	11	0	0	0	0	0	0	1	1
MMAR_RS04165	MMAR_0843	porphobilinogen deaminase	Rv0510	13	0	0	0	0	0	0	1	1
MMAR_RS04170	MMAR_0844	uroporphyrin-III C-methyltransferase	NA	16	0	0	0	0	0	0	1	1
MMAR_RS04175	MMAR_0845	delta-aminolevulinic acid dehydratase	Rv0512	13	0	0	0	0	0	0	1	1
MMAR_RS04180	MMAR_0846	membrane protein	Rv0513	6	184	229.1	0.32	7729	8249.15	520.2	0.8194	1
MMAR_RS04185	MMAR_0847	membrane protein	Rv0514	3	215.8	212.7	-0.02	1510.5	1276.18	-234.4	0.5044	1
MMAR_RS04190	MMAR_0851	non-ribosomal peptide synthetase	NA	475	221.7	223.6	0.01	313526	270968	-42557.4	0.5636	1
MMAR_RS04195	MMAR_0852	cytochrome P450	NA	34	399.3	405	0.02	78264.2	68044.3	-10219.8	0.5515	1
MMAR_RS04200	MMAR_0853	sulfate transporter	NA	2	88.9	89.4	0.01	1245.2	1072.8	-172.4	0.7628	1
MMAR_RS04205	MMAR_0854	acyltransferase	Rv0517	17	382.3	409	0.1	42816.7	39262.9	-3553.7	0.7391	1
MMAR_RS04210	MMAR_0855	hypothetical protein	Rv0518	10	411.5	381.1	-0.11	20162	16007.8	-4154.2	0.4323	1
MMAR_RS04215	MMAR_0857	acyltransferase	NA	35	158.3	159.8	0.01	34358	29721.5	-4636.5	0.5455	1
MMAR_RS04220	MMAR_0858	membrane protein	Rv0519c	10	299.7	302.5	0.01	16784.8	14520.9	-2264	0.5572	1
MMAR_RS04225	MMAR_0859	universal stress protein	NA	7	244.4	260.3	0.09	10264.8	9370.84	-894	0.7197	1
MMAR_RS04230	MMAR_0860	ATPase	Rv1997	22	346	370.4	0.1	38750	35558.9	-3191.1	0.7338	1
MMAR_RS04235	MMAR_0861	SAM-dependent methyltransferase	NA	36	242.9	240.9	-0.01	35709.6	30354.8	-5354.8	0.4897	1
MMAR_RS04240	MMAR_0862	gamma-aminobutyrate permease GabP	Rv0522	14	273.7	283.5	0.05	22992	20411.9	-2580.2	0.6234	1
MMAR_RS04245	MMAR_0863	2-dehydropantoate 2-reductase	NA	6	127.3	114.9	-0.15	2674.2	2068.51	-605.7	0.2451	1
MMAR_RS04250	MMAR_0864	mandelate racemase	NA	19	119.3	109.6	-0.12	14191.2	11179.4	-3011.8	0.3272	1
MMAR_RS04255	MMAR_0866	hypothetical protein	Rv1670	7	252.9	250	-0.02	12394.2	10501.7	-1892.5	0.512	1
MMAR_RS04260	MMAR_0867	glutaredoxin	NA	3	140.4	149.2	0.09	2948	2684.74	-263.3	0.6957	1
MMAR_RS04265	MMAR_0868	hypothetical protein	NA	14	151.6	127.4	-0.25	11675.1	8409.62	-3265.4	0.1491	1
MMAR_RS04270	MMAR_0869	amino acid permease	NA	18	333.2	322.1	-0.05	41978.2	34783.2	-7195	0.3545	1
MMAR_RS04275	MMAR_0870	glutamate-1-semialdehyde 2,1-aminomutase	Rv0524	16	0	0	0	0	0	0	1	1
MMAR_RS04280	MMAR_0871	hypothetical protein	Rv0525	8	0	0	0	0	0	0	1	1
MMAR_RS04285	MMAR_0872	alkyl hydroperoxide reductase	Rv0526	5	0	0	0	0	0	0	1	1
MMAR_RS04290	MMAR_0873	cytochrome C biogenesis protein ResC	Rv0527	3	1.1	0	-1.08	7.8	0	-7.8	1	1
MMAR_RS04295	MMAR_0874	cytochrome C biogenesis protein ResB	Rv0528	21	74.1	105.3	0.51	518.5	632.1	113.6	0.5293	1
MMAR_RS04300	MMAR_0875	cytochrome C assembly protein	Rv0529	15	0	0	0	0	0	0	1	1
MMAR_RS04305	MMAR_0876	ATPase	Rv0530	19	241.4	272.1	0.17	23660.8	22858.4	-802.4	0.8948	1
MMAR_RS04310	MMAR_0878	membrane protein	Rv0531	5	16.4	10.9	-0.59	229.4	130.66	-98.7	0.4783	1
MMAR_RS04315	MMAR_0879	3-oxoacyl-ACP synthase III	Rv0533c	14	298.1	289.8	-0.04	25039.9	20863.7	-4176.2	0.4392	1
MMAR_RS04320	MMAR_0880	1,4-dihydroxy-2-naphthoate	Rv0534c	15	81.3	69.3	-0.23	568.9	415.78	-153.1	0.1852	1
MMAR_RS04325	MMAR_0881	5'-methylthioadenosine phosphorylase	Rv0535	12	200.6	204.2	0.03	12635.3	11024.5	-1610.9	0.6708	1
MMAR_RS04330	MMAR_0882	NAD-dependent dehydratase	Rv0536	16	203.1	211.7	0.06	19901.9	17781.8	-2120.1	0.7128	1
MMAR_RS04335	MMAR_0883	membrane protein	Rv0537c	25	133.6	130.5	-0.03	21502.4	18004.5	-3497.9	0.4218	1
MMAR_RS04340	MMAR_0884	hypothetical protein	Rv0538	19	202.3	193.1	-0.07	21241.6	17374.7	-3866.9	0.3583	1
MMAR_RS04345	MMAR_0885	glycosyltransferase	Rv0539	7	165.2	162.6	-0.02	3469.6	2927.21	-542.4	0.4479	1
MMAR_RS04350	MMAR_0886	hypothetical protein	Rv0540	4	258.6	241.8	-0.1	5431.6	4352.09	-1079.5	0.5379	1
MMAR_RS04355	MMAR_0887	membrane protein	Rv0541c	11	0	0	0	0	0	0	1	1
MMAR_RS04360	MMAR_0888	O-succinylbenzoic acid--CoA ligase	Rv0542c	9	0	0	0	0	0	0	1	1
MMAR_RS04365	MMAR_0889	hypothetical protein	Rv0543c	4	79.6	62	-0.36	1671.3	1115.73	-555.6	0.3864	1
MMAR_RS04370	MMAR_0890	membrane protein	Rv0544c	5	474.5	523.9	0.14	16606.6	15716.6	-890	0.8298	1
MMAR_RS04375	MMAR_0891	inorganic phosphate transporter	Rv0545c	13	113.3	94.7	-0.26	9517.8	6820.26	-2697.5	0.2166	1
MMAR_RS04380	MMAR_0892	glyoxalase	Rv0546c	5	236.4	237.4	0.01	6618.5	5698.67	-919.8	0.5922	1
MMAR_RS04385	MMAR_0893	hypothetical protein	NA	4	434.2	424.7	-0.03	12156.7	10192.3	-1964.5	0.5088	1
MMAR_RS04390	MMAR_0894	short-chain dehydrogenase	Rv0547c	10	418.8	429.6	0.04	26385.7	23196.2	-3189.5	0.5944	1
MMAR_RS04395	MMAR_0895	crotonase	Rv0548c	12	29.3	14.4	-1.02	204.8	86.54	-118.2	0.0815	1
MMAR_RS04400	MMAR_0896	hypothetical protein	NA	8	260.1	245.3	-0.08	10923.5	8832.42	-2091.1	0.5591	1
MMAR_RS04405	MMAR_0897	acyl-CoA synthetase	Rv0551c	18	207.8	221.1	0.09	18914.3	17244.1	-1670.2	0.7294	1
MMAR_RS04410	MMAR_0898	amidohydrolase	NA	17	72.6	69.3	-0.07	5587.1	4574.76	-1012.4	0.4134	1
MMAR_RS04415	MMAR_0899	o-succinylbenzoate synthase	Rv0553	10	59	39.3	-0.59	412.7	235.56	-177.2	0.0861	1
MMAR_RS04420	MMAR_0900	non-heme bromoperoxidase BpoC	Rv0554	14	104.5	105.2	0.01	8049.7	6944.38	-1105.3	0.5314	1
MMAR_RS04425	MMAR_0901	2-succinyl-5-enolpyruvyl-6-hydroxy-3-	Rv0555	15	105.3	90.5	-0.22	737.1	543.03	-194.1	0.2866	1
MMAR_RS04430	MMAR_0902	membrane protein	Rv0556	8	36.7	43.7	0.25	257	262.09	5.1	0.9607	1
MMAR_RS04435	MMAR_0903	GDP-mannose-dependent alpha-mannosyltransferase	Rv0557	10	97.1	99.8	0.04	4078.4	3594.4	-484	0.7484	1
MMAR_RS04445	MMAR_0905	hypothetical protein	Rv2267c	17	140.6	136.6	-0.04	10828	9017.11	-1810.9	0.4468	1
MMAR_RS04450	MMAR_0906	hypothetical protein	NA	23	151.9	156.2	0.04	17007.3	14994	-2013.3	0.6047	1
MMAR_RS04455	MMAR_0907	demethylmenaquinone methyltransferase	Rv0558	9	0	0	0	0	0	0	1	1
MMAR_RS04460	MMAR_0908	hypothetical protein	Rv0559c	7	248.6	282.1	0.18	12182.9	11849	-333.9	0.9136	1
MMAR_RS04465	MMAR_0909	SAM-dependent methyltransferase	Rv0560c	7	171.6	173.9	0.02	8408.4	7302.17	-1106.2	0.6573	1
MMAR_RS04470	MMAR_0910	FAD-linked oxidoreductase	Rv0561c	15	38	24.9	-0.61	3193.2	1796.1	-1397.1	0.0301	1
MMAR_RS04475	MMAR_0911	geranylgeranyl pyrophosphate synthase	Rv0562	14	0	0	0	0	0	0	1	1
MMAR_RS04480	MMAR_0912	protease HtpX homolog	Rv0563	9	499.1	550	0.14	31441.7	29698.2	-1743.4	0.8443	1
MMAR_RS04485	MMAR_0913	transporter	NA	13	170.5	165.6	-0.04	13125.1	10932.2	-2192.9	0.4381	1
MMAR_RS04490	MMAR_0914	transporter	NA	18	129.6	142.5	0.14	10885.1	10258	-627.1	0.8159	1
MMAR_RS04495	MMAR_0915	glycerol-3-phosphate dehydrogenase GpdA1	Rv0564c	12	242	275.4	0.19	18632.8	18174.3	-458.5	0.9196	1
MMAR_RS04500	MMAR_0916	trypsin	NA	18	288.5	287.9	0	30296.6	25915	-4381.6	0.4948	1
MMAR_RS04505	MMAR_0917	flavin-binding monooxygenase	Rv0565c	30	163.1	128.4	-0.35	26265.2	17720.9	-8544.2	0.2873	1
MMAR_RS04510	MMAR_0918	lantibiotic modifying enzyme	NA	36	80.6	78.7	-0.03	15232.1	12750.3	-2481.8	0.4992	1
MMAR_RS04515	MMAR_0919	acetyltransferase	NA	3	90.2	118.7	0.4	1262.3	1423.94	161.6	0.6889	1
MMAR_RS04520	MMAR_0920	hypothetical protein	Rv0566c	3	322	320.9	0	6761.1	5776.98	-984.1	0.5169	1
MMAR_RS04530	MMAR_0921	cell division protein FtsX	NA	24	231.5	235.3	0.02	35644	31063.3	-4580.7	0.5693	1
MMAR_RS04535	MMAR_0922	ABC transporter	NA	5	115.1	110.1	-0.06	3223.8	2643.56	-580.2	0.6009	1
MMAR_RS04540	MMAR_0923	TetR family transcriptional regulator	NA	6	83.2	89.8	0.11	2910.3	2693.58	-216.8	0.8122	1
MMAR_RS04545	MMAR_0924	3-ketoacyl-ACP reductase	NA	7	475.9	481	0.02	16654.9	14431	-2223.9	0.5653	1
MMAR_RS04550	MMAR_0925	peptidase	NA	9	274.1	297.5	0.12	11512.8	10710.1	-802.7	0.7677	1
MMAR_RS04555	MMAR_0926	hypothetical protein	Rv3558	27	443.1	448.5	0.02	71336	61894.2	-9441.9	0.5742	1
MMAR_RS04560	MMAR_0927	hypothetical protein	NA	3	481.7	472.6	-0.03	10116.3	8507.64	-1608.7	0.5796	1
MMAR_RS04565	MMAR_0928	cytochrome P450	NA	21	262.7	280.9	0.1	33098.1	30333.2	-2764.9	0.753	1
MMAR_RS04570	MMAR_0929	TetR family transcriptional regulator	NA	13	316.1	333.7	0.08	26552.6	24027.5	-2525.1	0.6795	1
MMAR_RS04575	MMAR_0930	transcriptional regulator	NA	18	351.7	349.6	-0.01	36932.1	31466	-5466.1	0.5573	1
MMAR_RS04580	MMAR_0932	hypothetical protein	Rv1753c	87	176	169.7	-0.05	44356.4	36647.9	-7708.5	0.4286	1
MMAR_RS04590	MMAR_0934	methyltransferase	Rv0567	13	120.7	123.7	0.04	9292.4	8163.94	-1128.4	0.6074	1
MMAR_RS04595	MMAR_0935	cyclase	NA	10	131.4	142.3	0.11	8279.2	7681.89	-597.3	0.7699	1
MMAR_RS04600	MMAR_0936	arylsulfatase	NA	41	225.8	226.6	0.01	53743.8	46228.3	-7515.5	0.5189	1
MMAR_RS04605	MMAR_0937	amidase	NA	17	449.7	457.1	0.02	44070.7	38400.5	-5670.2	0.6267	1
MMAR_RS04610	MMAR_0938	cytochrome P450	Rv0568	11	46.8	55.1	0.24	2618.4	2646.53	28.2	0.9663	1
MMAR_RS04615	MMAR_0939	hypothetical protein	Rv0575c	19	212.9	216	0.02	22353	19439.4	-2913.6	0.5582	1
MMAR_RS04620	MMAR_0940	galactose-1-phosphate uridylyltransferase	NA	17	96.7	104.4	0.11	7446.9	6892.14	-554.8	0.7481	1
MMAR_RS04625	MMAR_0941	galactokinase	Rv0620	8	59.1	38.1	-0.63	2068.9	1144.26	-924.6	0.1201	1
MMAR_RS04630	MMAR_0942	ArsR family transcriptional regulator	NA	8	56	80.4	0.52	1176.2	1447.31	271.1	0.6499	1
MMAR_RS04635	MMAR_0943	hypothetical protein	Rv0578c	28	34.6	31.3	-0.14	2667.9	2069.01	-598.9	0.4297	1
MMAR_RS04640	MMAR_0944	hypothetical protein	NA	14	304.2	296.7	-0.04	21294.2	17799.1	-3495.1	0.5682	1
MMAR_RS04645	MMAR_0945	hypothetical protein	NA	20	245.4	256.4	0.06	29201.6	26151.2	-3050.4	0.6528	1
MMAR_RS04650	MMAR_0946	hypothetical protein	Rv0579	8	65.4	49.6	-0.4	2744.9	1784.68	-960.2	0.0761	1
MMAR_RS04655	MMAR_0947	hypothetical protein	NA	18	100.1	103	0.04	8410.2	7418.72	-991.5	0.6089	1
MMAR_RS04660	MMAR_0948	hypothetical protein	NA	6	148.8	178.5	0.26	4165.1	4284.46	119.4	0.9132	1
MMAR_RS04665	MMAR_0949	hypothetical protein	Rv1921c	13	213.3	239.1	0.16	14930.2	14347	-583.2	0.8839	1
MMAR_RS04670	MMAR_0950	hypothetical protein	Rv0583c	9	204.6	218.4	0.09	11455.8	10481.4	-974.4	0.722	1
MMAR_RS04675	MMAR_0952	hypothetical protein	Rv0584	49	252.6	256.6	0.02	68946.5	60049.8	-8896.7	0.5689	1
MMAR_RS04680	MMAR_0953	membrane protein	Rv0585c	34	185.3	182.7	-0.02	29826.9	25217.1	-4609.8	0.4947	1
MMAR_RS04685	MMAR_0954	hydrolase	NA	12	223.5	207	-0.11	17211.8	13662.5	-3549.4	0.3996	1
MMAR_RS04690	MMAR_0955	S-adenosyl-L-methionine-dependent	NA	7	311.5	286.6	-0.12	13083.8	10318.2	-2765.5	0.3333	1
MMAR_RS04695	MMAR_0956	exodeoxyribonuclease V subunit alpha	Rv0629c	15	72.5	78.1	0.11	5582.6	5155.18	-427.4	0.751	1
MMAR_RS04700	MMAR_0957	exodeoxyribonuclease V subunit beta	Rv0630c	33	87.8	85.3	-0.04	15984.2	13312.5	-2671.7	0.4064	1
MMAR_RS04705	MMAR_0958	exodeoxyribonuclease V subunit gamma	Rv0631c	28	144	131.8	-0.13	20163.7	15821.6	-4342.1	0.2779	1
MMAR_RS04710	MMAR_0959	nitroreductase	NA	9	100.4	101	0.01	5622.5	4846.19	-776.3	0.5656	1
MMAR_RS04715	MMAR_0960	cyanate hydratase	NA	4	213.8	199.3	-0.1	4488.8	3586.85	-901.9	0.4094	1
MMAR_RS04720	MMAR_0961	phospholipase	NA	16	417.5	439.7	0.07	35071.4	31661.6	-3409.9	0.7207	1
MMAR_RS04725	MMAR_0962	enoyl-CoA hydratase	Rv0632c	8	254.6	178.4	-0.51	14259.9	8565.28	-5694.6	0.0523	1
MMAR_RS04730	MMAR_0963	hypothetical protein	NA	11	692.1	696.8	0.01	43600.8	37626.7	-5974.1	0.5257	1
MMAR_RS04735	MMAR_0965	MBL fold metallo-hydrolase	Rv0634c	10	272	283.9	0.06	15234.2	13624.8	-1609.3	0.6433	1
MMAR_RS04740	MMAR_0966	hypothetical protein	Rv0634A	4	144	120.3	-0.26	3024.3	2165.62	-858.7	0.3205	1
MMAR_RS04755	MMAR_0967	50S ribosomal protein L33	Rv0634A	3	0	0	0	0	0	0	1	1
MMAR_RS04760	MMAR_0968	3-hydroxyacyl-ACP dehydratase	Rv0635	7	0	0	0	0	0	0	1	1
MMAR_RS04765	MMAR_0969	3-hydroxyacyl-ACP dehydratase	Rv0636	8	0	0	0	0	0	0	1	1
MMAR_RS04770	MMAR_0970	3-hydroxyacyl-ACP dehydratase	Rv0637	7	0.9	0	-0.92	6.2	0	-6.2	1	1
MMAR_RS04780	MMAR_0971	preprotein translocase subunit SecE	Rv0638	6	0	0.7	0.76	0	4.19	4.2	1	1
MMAR_RS04785	MMAR_0972	transcription termination/antitermination factor	Rv0639	12	0	0	0	0	0	0	1	1
MMAR_RS04790	MMAR_0973	50S ribosomal protein L11	Rv0640	5	0	0.7	0.76	0	4.19	4.2	1	1
MMAR_RS04795	MMAR_0974	50S ribosomal protein L1	Rv0641	7	0	0	0	0	0	0	1	1
MMAR_RS04800	MMAR_0975	RNA polymerase subunit sigma-24	NA	12	280.7	269.5	-0.06	21614.5	17789.4	-3825.1	0.3831	1
MMAR_RS04805	MMAR_0976	transcription initiation protein	NA	14	521.9	494.1	-0.08	51141.9	41501.1	-9640.7	0.4291	1
MMAR_RS04810	MMAR_0977	SAM-dependent methyltransferase	NA	13	62	61.5	-0.01	5645	4800.69	-844.3	0.5416	1
MMAR_RS04815	MMAR_0978	SAM-dependent methyltransferase	NA	15	584.2	520.8	-0.17	61344.5	46874.3	-14470.2	0.2807	1
MMAR_RS04820	MMAR_0979	SAM-dependent methyltransferase	Rv3392c	14	481.4	461.6	-0.06	47172.4	38774.3	-8398.1	0.3591	1
MMAR_RS04825	MMAR_0980	SAM-dependent methyltransferase	Rv0645c	15	857.2	878.1	0.03	90009.7	79030.4	-10979.3	0.5864	1
MMAR_RS04830	MMAR_0981	hydrolase	Rv0646c	12	441.1	406	-0.12	37055	29231	-7824	0.2997	1
MMAR_RS04835	MMAR_0982	hypothetical protein	Rv0647c	13	716.8	501	-0.52	10035.3	6012.28	-4023	0.0113	1
MMAR_RS04840	MMAR_0983	hydrolase	NA	13	184.4	185.6	0.01	11615.3	10022.2	-1593.1	0.5468	1
MMAR_RS04845	MMAR_0984	amidase	Rv3375	14	1112.8	1097.2	-0.02	101265	85581.4	-15684	0.5968	1
MMAR_RS04850	MMAR_0985	alpha-mannosidase	Rv0648	52	219.5	217.1	-0.02	59927.6	50811.1	-9116.6	0.5051	1
MMAR_RS04855	MMAR_0986	malonyl CoA-ACP transacylase	NA	2	41.5	48.1	0.21	581.5	576.82	-4.6	0.9914	1
MMAR_RS04860	MMAR_0987	ROK family transcriptional regulator	Rv0650	6	124.7	112.5	-0.15	2619.5	2025.61	-593.8	0.3212	1
MMAR_RS04865	MMAR_0988	transposase	NA	18	0	0	0	0	0	0	1	1
MMAR_RS04870	MMAR_0989	PE-PGRS family protein	NA	40	112.1	115.8	0.05	15699.5	13895.2	-1804.3	0.6464	1
MMAR_RS04875	MMAR_0990	50S ribosomal protein L10	Rv0651	7	11.5	14.3	0.31	80.6	85.76	5.2	0.937	1
MMAR_RS04880	MMAR_0991	50S ribosomal protein L7/L12	Rv0652	0	0	0	0	0	0	0	1	1
MMAR_RS04885	MMAR_0992	transcriptional regulator	NA	8	133.6	130.8	-0.03	6545.2	5493.97	-1051.2	0.5457	1
MMAR_RS04890	MMAR_0993	dioxygenase	Rv0654	31	266.3	267.9	0.01	50327.9	43407.5	-6920.4	0.5163	1
MMAR_RS04895	MMAR_0994	ABC transporter ATP-binding protein	Rv0655	9	53.1	35.1	-0.6	2602.1	1475.25	-1126.8	0.1983	1
MMAR_RS04900	MMAR_0995	DNA-directed RNA polymerase subunit beta	Rv0667	33	0	0	0	0	0	0	1	1
MMAR_RS04905	MMAR_0996	DNA-directed RNA polymerase subunit beta'	Rv0668	53	40.2	40.2	0	2253.3	1927.68	-325.6	0.5727	1
MMAR_RS04915	MMAR_0997	neutral/alkaline nonlysosomal ceramidase	Rv0669c	24	657.3	661.9	0.01	96620.4	83398.4	-13222	0.5451	1
MMAR_RS04920	MMAR_0998	alpha/beta hydrolase	NA	11	339.3	350.5	0.05	26123.8	23130.3	-2993.5	0.6942	1
MMAR_RS04925	MMAR_0999	endonuclease	Rv0670	8	311	312.5	0.01	17417.5	14997.8	-2419.7	0.5615	1
MMAR_RS04930	MMAR_1000	polyhydroxybutyrate depolymerase	Rv0671	11	232	246.7	0.09	14614.1	13319.4	-1294.7	0.7311	1
MMAR_RS04935	MMAR_1001	acyl-CoA dehydrogenase	Rv0672	17	283.5	265.6	-0.09	27778.5	22308.8	-5469.7	0.3167	1
MMAR_RS04940	MMAR_1002	enoyl-CoA hydratase	Rv0673	10	116.5	117.5	0.01	6523.5	5640.23	-883.2	0.5697	1
MMAR_RS04945	MMAR_1003	hypothetical protein	Rv0674	6	23.7	23.1	-0.04	497	415.6	-81.4	0.6911	1
MMAR_RS04950	MMAR_1004	enoyl-CoA hydratase	Rv0675	8	60.5	54.1	-0.16	2116	1623.23	-492.8	0.3565	1
MMAR_RS04955	MMAR_1005	membrane protein	Rv0676c	33	284.3	289	0.02	57713	50287.8	-7425.1	0.5727	1
MMAR_RS04960	MMAR_1006	membrane protein	Rv0677c	8	188.6	195.3	0.05	9241.3	8203.98	-1037.3	0.6294	1
MMAR_RS04965	MMAR_1007	transcriptional regulator	Rv0678	7	148.9	148.4	-0.01	6255.1	5341.89	-913.2	0.5384	1
MMAR_RS04970	MMAR_1008	hypothetical protein	Rv0679c	4	252.4	278.7	0.14	7067	6688.03	-378.9	0.8369	1
MMAR_RS04975	MMAR_1009	membrane protein	Rv0680c	4	89.9	83.2	-0.11	2518.3	1997.44	-520.9	0.4885	1
MMAR_RS04980	MMAR_1010	TetR family transcriptional regulator	Rv0681	8	164.6	156.4	-0.07	9218.1	7505.74	-1712.4	0.4575	1
MMAR_RS04985	MMAR_1011	30S ribosomal protein S12	Rv0682	5	0	0.7	0.76	0	4.19	4.2	1	1
MMAR_RS04990	MMAR_1012	30S ribosomal protein S7	Rv0683	5	0	0	0	0	0	0	1	1
MMAR_RS04995	MMAR_1013	elongation factor G	Rv0684	26	1.2	0	-1.14	8.5	0	-8.5	1	1
MMAR_RS05000	MMAR_1014	elongation factor Tu	Rv0685	13	0	0	0	0	0	0	1	1
MMAR_RS05005	MMAR_1015	membrane protein	Rv0686	7	572.4	565.2	-0.02	28045.6	23739.7	-4305.9	0.4841	1
MMAR_RS05010	MMAR_1016	NAD-dependent oxidoreductase	Rv0687	12	99.7	102.5	0.04	6978.2	6150.09	-828.1	0.6735	1
MMAR_RS05015	MMAR_1017	FAD-dependent pyridine nucleotide-disulfide	Rv0688	19	234.1	231.5	-0.02	24577.4	20832.4	-3745.1	0.4797	1
MMAR_RS05020	MMAR_1018	hypothetical protein	Rv0690c	17	133.1	131.7	-0.02	10249.3	8689.42	-1559.9	0.5811	1
MMAR_RS05025	MMAR_1019	TetR family transcriptional regulator	Rv0691c	7	47.4	56.1	0.24	1991.1	2018.47	27.4	0.9611	1
MMAR_RS05035	MMAR_1020	mycofactocin system protein MftB	Rv0692	3	136.3	164.7	0.27	2863.1	2964.9	101.9	0.8902	1
MMAR_RS05040	MMAR_1021	mycofactocin radical SAM maturase	Rv0693	16	175.9	158.2	-0.15	17235.7	13288	-3947.7	0.3029	1
MMAR_RS05045	MMAR_1022	mycofactocin system heme/flavin oxidoreductase	Rv0694	12	101.6	99.8	-0.03	6401.1	5387.32	-1013.8	0.5297	1
MMAR_RS05050	MMAR_1023	mycofactocin system creatininase family protein	Rv0695	11	90.6	95.9	0.08	6345.2	5756.26	-589	0.723	1
MMAR_RS05055	MMAR_1024	glycosyl transferase family 2	Rv0696	19	188.4	184.4	-0.03	17142.3	14380.5	-2761.8	0.473	1
MMAR_RS05060	MMAR_1025	dehydrogenase	Rv0697	17	119.6	98.5	-0.28	4185.1	2953.53	-1231.6	0.0891	1
MMAR_RS05065	MMAR_1026	TetR family transcriptional regulator	NA	15	79.5	89	0.16	5566.5	5339.24	-227.2	0.875	1
MMAR_RS05070	MMAR_1027	hypothetical protein	Rv1800	43	210.3	209.8	0	45634.9	39024.3	-6610.6	0.4917	1
MMAR_RS05075	MMAR_1028	hypothetical protein	Rv1753c	74	232.3	233.1	0	68289.8	58729.9	-9559.8	0.5825	1
MMAR_RS05080	MMAR_1029	triacylglycerol lipase	NA	24	683.5	683.6	0	105256	90238.4	-15017.3	0.5087	1
MMAR_RS05090	MMAR_1030	30S ribosomal protein S10	Rv0700	6	0	0	0	0	0	0	1	1
MMAR_RS05095	MMAR_1031	50S ribosomal protein L3	Rv0701	12	0	0	0	0	0	0	1	1
MMAR_RS05100	MMAR_1032	50S ribosomal protein L4	Rv0702	8	0	0	0	0	0	0	1	1
MMAR_RS05105	MMAR_1033	50S ribosomal protein L23	Rv0703	5	0	0	0	0	0	0	1	1
MMAR_RS05110	MMAR_1034	50S ribosomal protein L2	Rv0704	14	0	0	0	0	0	0	1	1
MMAR_RS05115	MMAR_1035	30S ribosomal protein S19	Rv0705	0	0	0	0	0	0	0	1	1
MMAR_RS05120	MMAR_1036	50S ribosomal protein L22	Rv0706	2	0	0	0	0	0	0	1	1
MMAR_RS05125	MMAR_1037	30S ribosomal protein S3	Rv0707	10	0	0	0	0	0	0	1	1
MMAR_RS05130	MMAR_1038	50S ribosomal protein L16	Rv0708	7	0	0	0	0	0	0	1	1
MMAR_RS05135	MMAR_1039	50S ribosomal protein L29	Rv0709	2	0	0	0	0	0	0	1	1
MMAR_RS05140	MMAR_1040	30S ribosomal protein S17	Rv0710	3	0	0	0	0	0	0	1	1
MMAR_RS05145	MMAR_1041	arylsulfatase	Rv0711	45	483.4	487.9	0.01	135348	117106	-18241.7	0.6027	1
MMAR_RS05155	MMAR_1043	hypothetical protein	Rv0712	16	304.7	300.5	-0.02	23461.6	19835.2	-3626.4	0.5329	1
MMAR_RS05160	MMAR_1044	membrane protein	Rv0713	16	213.6	221.2	0.05	20935.3	18581.3	-2354	0.6362	1
MMAR_RS05165	MMAR_1045	50S ribosomal protein L14	Rv0714	3	0	0	0	0	0	0	1	1
MMAR_RS05170	MMAR_1046	50S ribosomal protein L24	Rv0715	4	0	0	0	0	0	0	1	1
MMAR_RS05175	MMAR_1047	50S ribosomal protein L5	Rv0716	7	0	0	0	0	0	0	1	1
MMAR_RS05180	MMAR_1048	30S ribosomal protein S14 type Z	Rv0717	2	0	0	0	0	0	0	1	1
MMAR_RS05185	MMAR_1049	30S ribosomal protein S8	Rv0718	8	0	0	0	0	0	0	1	1
MMAR_RS05190	MMAR_1050	50S ribosomal protein L6	Rv0719	9	0	0	0	0	0	0	1	1
MMAR_RS05195	MMAR_1051	50S ribosomal protein L18	Rv0720	6	0	0	0	0	0	0	1	1
MMAR_RS05200	MMAR_1052	30S ribosomal protein S5	Rv0721	5	0	0	0	0	0	0	1	1
MMAR_RS05205	MMAR_1053	50S ribosomal protein L30	Rv0722	1	0	0	0	0	0	0	1	1
MMAR_RS05210	MMAR_1054	50S ribosomal protein L15	Rv0723	5	0	0	0	0	0	0	1	1
MMAR_RS05215	MMAR_1055	F420-dependent oxidoreductase	NA	12	258.7	256.7	-0.01	18108.1	15402.7	-2705.3	0.5201	1
MMAR_RS05220	MMAR_1056	signal peptide peptidase SppA	Rv0724	19	179.8	174.6	-0.04	22660.4	18853.5	-3806.9	0.4243	1
MMAR_RS05225	MMAR_1057	S-adenosyl-L-methionine-dependent	Rv0725c,Rv1729c	9	226.6	224.7	-0.01	9515.4	8089.88	-1425.5	0.5479	1
MMAR_RS05230	MMAR_1058	S-adenosyl-L-methionine-dependent	NA	10	81.3	69.4	-0.23	3984.5	2915.62	-1068.9	0.277	1
MMAR_RS05235	MMAR_1059	S-adenosyl-L-methionine-dependent	Rv0726c	14	196.1	192.1	-0.03	16470.5	13832	-2638.5	0.4863	1
MMAR_RS05250	MMAR_1062	SAM-dependent methyltransferase	NA	10	191.5	176.4	-0.12	12064.8	9527.63	-2537.2	0.4711	1
MMAR_RS05255	MMAR_1063	AraC family transcriptional regulator	NA	13	407.9	407.3	0	22840.9	19550	-3290.9	0.6534	1
MMAR_RS05260	MMAR_1064	fuculose phosphate aldolase	Rv0727c	9	133.1	120.6	-0.14	4658.1	3616.95	-1041.1	0.4468	1
MMAR_RS05265	MMAR_1065	3-phosphoglycerate dehydrogenase	Rv0728c	10	76.6	80.1	0.06	3755.1	3363.08	-392	0.652	1
MMAR_RS05270	MMAR_1066	D-xylulose kinase	Rv0729	15	177.8	187.4	0.08	14931.5	13491.3	-1440.2	0.7523	1
MMAR_RS05275	MMAR_1067	acetyltransferase	Rv0730	2	189.5	205.7	0.12	2653.7	2468.42	-185.2	0.808	1
MMAR_RS05280	MMAR_1068	S-adenosyl-L-methionine-dependent	NA	9	132.9	122.3	-0.12	7442	5868.9	-1573.1	0.3773	1
MMAR_RS05285	MMAR_1069	S-adenosyl-L-methionine-dependent	Rv0731c	9	202.2	177.6	-0.19	8494.3	6393.05	-2101.3	0.2537	1
MMAR_RS05290	MMAR_1070	preprotein translocase subunit SecY	Rv0732	26	0	5	2.58	0	29.91	29.9	1	1
MMAR_RS05295	MMAR_1071	adenylate kinase	Rv0733	7	0	0	0	0	0	0	1	1
MMAR_RS05300	MMAR_1072	methionine aminopeptidase	Rv0734	7	14.7	5.8	-1.33	515.1	175.07	-340	0.041	1
MMAR_RS05305	MMAR_1073	RNA polymerase sigma-70 factor	Rv0735	11	339.4	340.3	0	23760.5	20421	-3339.6	0.5369	1
MMAR_RS05310	MMAR_1074	membrane protein	Rv0736	6	0	0	0	0	0	0	1	1
MMAR_RS05315	MMAR_1075	MarR family transcriptional regulator	Rv0737	3	43	46	0.1	602.6	551.9	-50.7	0.8258	1
MMAR_RS05320	MMAR_1076	hypothetical protein	Rv0738	3	112.6	118.3	0.07	2364.5	2129.52	-235	0.765	1
MMAR_RS05325	MMAR_1077	3-hydroxyisobutyrate dehydrogenase	Rv0751c	5	366.5	388.7	0.09	12826	11661.9	-1164.1	0.7931	1
MMAR_RS05330	MMAR_1078	acyl-CoA dehydrogenase	Rv0752c	14	254.9	282.9	0.15	17841.3	16975.9	-865.3	0.8448	1
MMAR_RS05335	MMAR_1079	methylmalonate-semialdehyde dehydrogenase	Rv0753c	20	347.5	340.8	-0.03	46221.2	38849.9	-7371.3	0.4539	1
MMAR_RS05340	MMAR_1080	MFS transporter	NA	17	223.8	227.5	0.02	21934.5	19112.7	-2821.8	0.5879	1
MMAR_RS05345	MMAR_1081	dTDP-4-dehydrorhamnose 3,5-epimerase	Rv3465	7	89.2	111.9	0.33	1248.7	1343.3	94.6	0.8745	1
MMAR_RS05350	MMAR_1082	dTDP-glucose 4,6-dehydratase	Rv3464	17	0	0	0	0	0	0	1	1
MMAR_RS05355	MMAR_1083	F420-dependent oxidoreductase	NA	16	140.5	132.1	-0.09	11802.2	9513.4	-2288.8	0.4178	1
MMAR_RS05360	MMAR_1084	F420-dependent oxidoreductase	Rv3463	14	134.5	126.5	-0.09	9416.8	7589.14	-1827.6	0.4401	1
MMAR_RS05365	MMAR_1085	translation initiation factor IF-1	Rv3462c	7	0	0	0	0	0	0	1	1
MMAR_RS05370	MMAR_1087	30S ribosomal protein S13	Rv3460c	10	0	0	0	0	0	0	1	1
MMAR_RS05375	MMAR_1088	30S ribosomal protein S11	Rv3459c	0	0	0	0	0	0	0	1	1
MMAR_RS05380	MMAR_1089	30S ribosomal protein S4	Rv3458c	13	0	0	0	0	0	0	1	1
MMAR_RS05385	MMAR_1090	DNA-directed RNA polymerase subunit alpha	Rv3457c	11	1.7	2.4	0.54	23.4	29.28	5.8	1	1
MMAR_RS05390	MMAR_1091	50S ribosomal protein L17	Rv3456c	4	0	0	0	0	0	0	1	1
MMAR_RS05395	MMAR_1092	tRNA pseudouridine synthase A	Rv3455c	14	0	0	0	0	0	0	1	1
MMAR_RS05400	MMAR_1093	amino acid transporter	Rv1704c	24	808.8	861.4	0.09	135886	124045	-11840.4	0.7263	1
MMAR_RS05405	MMAR_1094	hypothetical protein	NA	19	405.8	395.6	-0.04	36927.3	30856.7	-6070.6	0.6903	1
MMAR_RS05410	MMAR_1095	PPE family protein	Rv1706c	16	101.9	110	0.11	8558.2	7917.76	-640.4	0.7688	1
MMAR_RS05415	MMAR_1096	allantoin permease	NA	32	228.9	240.6	0.07	41663.4	37538.5	-4125	0.6678	1
MMAR_RS05420	MMAR_1097	cutinase	Rv3452	9	87	75.7	-0.2	3655.3	2726.9	-928.4	0.2563	1
MMAR_RS05425	MMAR_1098	cutinase	Rv3451	7	188.5	177.8	-0.08	6599	5333.4	-1265.6	0.3534	1
MMAR_RS05430	MMAR_1099	type VII secretion protein EccB	Rv3450c	17	147.2	129.6	-0.18	13397	10106.2	-3290.8	0.2906	1
MMAR_RS05435	MMAR_1100	type VII secretion-associated serine protease	Rv3449	10	55.1	52	-0.08	3084.1	2495.86	-588.3	0.3926	1
MMAR_RS05440	MMAR_1101	hypothetical protein	Rv3448	9	161.2	160	-0.01	5643.7	4799.2	-844.5	0.6167	1
MMAR_RS05445	MMAR_1102	type VII secretion protein EccC	Rv3447c	37	113.3	112.5	-0.01	22213	18898.8	-3314.2	0.4812	1
MMAR_RS05450	MMAR_1103	type VII secretion-associated protein	Rv3446c	6	34.7	44.9	0.37	729.1	808.28	79.2	0.7744	1
MMAR_RS05455	MMAR_1104	EsxU	Rv3445c	4	278	278.4	0	7783.8	6682.61	-1101.2	0.5184	1
MMAR_RS05460	MMAR_1105	ESAT-6-like protein EsxT	Rv3444c	3	107.3	123.2	0.2	1502	1478.78	-23.2	0.9698	1
MMAR_RS05465	MMAR_1106	50S ribosomal protein L13	Rv3443c	7	0	5	2.58	0	29.91	29.9	1	1
MMAR_RS05470	MMAR_1107	30S ribosomal protein S9	Rv3442c	7	0	0	0	0	0	0	1	1
MMAR_RS05475	MMAR_1108	phosphoglucosamine mutase	Rv3441c	11	0	0	0	0	0	0	1	1
MMAR_RS05480	MMAR_1109	hypothetical protein	Rv3440c	7	64.2	53.5	-0.26	2246.4	1603.65	-642.8	0.2781	1
MMAR_RS05485	MMAR_1110	hypothetical protein	Rv3439c	18	60.5	65.3	0.11	5507.3	5092.86	-414.4	0.7627	1
MMAR_RS05490	MMAR_1111	F420-dependent oxidoreductase	NA	20	430.8	415.2	-0.05	36189.5	29895	-6294.5	0.5016	1
MMAR_RS05495	MMAR_1112	hypothetical protein	Rv3438	9	31	25.6	-0.28	651.8	461	-190.8	0.4186	1
MMAR_RS05500	MMAR_1113	membrane protein	Rv3437	13	135.6	127.9	-0.08	8542.3	6907.61	-1634.7	0.4925	1
MMAR_RS05505	MMAR_1114	glutamine amidotransferase	Rv3436c	25	0	0	0	0	0	0	1	1
MMAR_RS05510	MMAR_1115	membrane protein	Rv3435c	8	136.2	132.8	-0.04	6673.1	5575.65	-1097.5	0.4477	1
MMAR_RS05515	MMAR_1116	hypothetical protein	Rv3434c	13	525.4	543.4	0.05	47812.2	42386.6	-5425.7	0.6221	1
MMAR_RS05520	MMAR_1117	membrane protein	Rv3433c	19	299	284.6	-0.07	27204.8	22200	-5004.8	0.4258	1
MMAR_RS05525	MMAR_1118	glutamate decarboxylase	Rv3432c	26	157.6	160.4	0.03	22062.8	19244.6	-2818.2	0.5657	1
MMAR_RS05530	MMAR_1119	alanine racemase	Rv3423c	12	24.8	23.3	-0.09	173.5	139.86	-33.7	0.7693	1
MMAR_RS05535	MMAR_1120	alpha/beta hydrolase	NA	9	209.6	184.7	-0.18	7335.6	5540.06	-1795.5	0.3294	1
MMAR_RS05540	MMAR_1121	tRNA threonylcarbamoyladenosine biosynthesis	Rv3422c	2	0	0	0	0	0	0	1	1
MMAR_RS05545	MMAR_1122	tRNA threonylcarbamoyladenosine biosynthesis	Rv3421c	10	3.3	0	-2.11	23.2	0	-23.2	0.463	1
MMAR_RS05550	MMAR_1123	alanine acetyltransferase	Rv3420c	12	73.3	62.7	-0.22	4618	3387.85	-1230.2	0.3159	1
MMAR_RS05555	MMAR_1124	tRNA threonylcarbamoyladenosine modification	Rv3419c	11	0	0	0	0	0	0	1	1
MMAR_RS05560	MMAR_1125	molecular chaperone GroES	Rv3418c	4	0	0	0	0	0	0	1	1
MMAR_RS05565	MMAR_1126	molecular chaperone GroEL	Rv3417c	8	678.4	701.1	0.05	33239.3	29445.8	-3793.5	0.7865	1
MMAR_RS05570	MMAR_1127	hypothetical protein	NA	11	262.7	262.3	0	14712.7	12588.8	-2123.9	0.5342	1
MMAR_RS05575	MMAR_1128	hypothetical protein	NA	3	195.7	171.3	-0.19	4109.2	3083.46	-1025.8	0.1244	1
MMAR_RS05580	MMAR_1129	hypothetical protein	Rv3558	26	496.3	487.7	-0.03	79897.3	67302.3	-12595	0.4791	1
MMAR_RS05585	MMAR_1130	hypothetical protein	Rv3558	18	293.1	308.7	0.08	34873.4	31490.8	-3382.6	0.6782	1
MMAR_RS05590	MMAR_1131	metal-dependent hydrolase	NA	25	396.5	420.3	0.08	69388.1	63045.5	-6342.5	0.7164	1
MMAR_RS05595	MMAR_1132	WhiB family transcriptional regulator	Rv3416	3	624.4	568.1	-0.14	13111.5	10225.3	-2886.2	0.434	1
MMAR_RS05600	MMAR_1133	hypothetical protein	Rv3415c	11	193.3	180.4	-0.1	9470.5	7575.88	-1894.6	0.4086	1
MMAR_RS05605	MMAR_1134	RNA polymerase sigma factor SigD	Rv3414c	8	453.1	446.1	-0.02	22201.6	18734.5	-3467.1	0.4922	1
MMAR_RS05610	MMAR_1135	hypothetical protein	Rv3413c	4	191.4	178.5	-0.1	4020	3212.3	-807.7	0.3783	1
MMAR_RS05615	MMAR_1136	hypothetical protein	Rv3412	7	260.1	273	0.07	12742.9	11467.6	-1275.3	0.7017	1
MMAR_RS05620	MMAR_1137	inosine-5-monophosphate dehydrogenase	Rv3411c	13	58.3	72.4	0.31	407.9	434.69	26.8	0.8806	1
MMAR_RS05625	MMAR_1138	inosine-5-monophosphate dehydrogenase	Rv3410c	7	36.6	35.4	-0.04	1279.4	1063.29	-216.1	0.684	1
MMAR_RS05630	MMAR_1139	hypothetical protein	NA	20	235.3	216.3	-0.12	27997.1	22060.4	-5936.6	0.2688	1
MMAR_RS05635	MMAR_1140	cholesterol oxidase	Rv3409c	21	217	222.1	0.03	28861	25319	-3542	0.5886	1
MMAR_RS05640	MMAR_1141	dioxygenase	Rv3406	10	168.2	174.1	0.05	8241.1	7311.74	-929.4	0.6179	1
MMAR_RS05645	MMAR_1142	TetR family transcriptional regulator	Rv3405c	4	27.9	29.8	0.1	390.4	357.58	-32.9	0.7924	1
MMAR_RS05650	MMAR_1143	glycosyl hydrolase	Rv3401	42	194.5	199.5	0.04	44936.5	39509.2	-5427.4	0.611	1
MMAR_RS05655	MMAR_1144	hypothetical protein	Rv3400	13	167.7	155.3	-0.11	11735.6	9315.79	-2419.8	0.3773	1
MMAR_RS05665	MMAR_1145	TetR family transcriptional regulator	NA	6	103.4	88.8	-0.22	2894.6	2130.65	-764	0.363	1
MMAR_RS05670	MMAR_1146	transporter	NA	19	67.1	61	-0.14	7047.1	5490.54	-1556.5	0.3289	1
MMAR_RS05675	MMAR_1147	transcriptional regulator	NA	5	187.8	236	0.33	3942.9	4247.28	304.4	0.8043	1
MMAR_RS05680	MMAR_1148	GMP synthase	Rv3396c	11	0	0	0	0	0	0	1	1
MMAR_RS05685	MMAR_1149	membrane protein	Rv3395A	6	265.7	274.8	0.05	9299.1	8245.32	-1053.8	0.6334	1
MMAR_RS05690	MMAR_1150	hypothetical protein	Rv3395c	8	170.7	198.6	0.22	5975	5959.47	-15.5	0.9925	1
MMAR_RS05695	MMAR_1151	DNA polymerase	Rv3394c	13	67.1	76.4	0.19	2818.7	2750.86	-67.9	0.9315	1
MMAR_RS05700	MMAR_1152	nucleoside hydrolase	Rv3393	13	134.4	144.6	0.11	7524.3	6941.05	-583.2	0.748	1
MMAR_RS05705	MMAR_1153	short-chain dehydrogenase	Rv3391	32	101.2	104.4	0.05	14169	12532.1	-1636.9	0.6191	1
MMAR_RS05710	MMAR_1154	lipoprotein, LpqD	Rv3390	9	246.8	281.3	0.19	12092.4	11814.1	-278.2	0.9249	1
MMAR_RS05715	MMAR_1155	dehydrogenase	Rv3389c	7	91.9	96	0.06	3860.4	3456.58	-403.9	0.6752	1
MMAR_RS05720	MMAR_1156	trehalose-phosphate phosphatase	Rv3372	10	0	0	0	0	0	0	1	1
MMAR_RS05725	MMAR_1157	diacylglycerol O-acyltransferase	Rv3371	16	68.6	67.3	-0.03	4322.5	3636.09	-686.5	0.5364	1
MMAR_RS05730	MMAR_1158	DNA polymerase	Rv3370c	49	95	98.3	0.05	23934.6	21236.3	-2698.2	0.6433	1
MMAR_RS05735	MMAR_1159	PPOX class F420-dependent enzyme	Rv3369	9	47.1	55	0.22	1980.1	1978.92	-1.1	0.9988	1
MMAR_RS05740	MMAR_1160	nitroreductase	Rv3368c	9	102.1	108.8	0.09	6430.3	5874.55	-555.8	0.7283	1
MMAR_RS05745	MMAR_1161	hypothetical protein	Rv3367	26	118.3	114.8	-0.04	14079.3	11711.4	-2367.8	0.4593	1
MMAR_RS05750	MMAR_1162	hypothetical protein	NA	22	79.5	73.6	-0.11	5562.6	4415.3	-1147.3	0.3637	1
MMAR_RS05755	MMAR_1163	RNA methyltransferase	Rv3366	8	142.5	148.1	0.06	6981.7	6219.9	-761.8	0.651	1
MMAR_RS05760	MMAR_1164	SAM-dependent methyltransferase	NA	7	191.8	185.7	-0.05	8055.5	6683.77	-1371.7	0.4547	1
MMAR_RS05765	MMAR_1165	regultory protein	Rv3365c	19	35.6	22.4	-0.67	3986.3	2153.02	-1833.2	0.0079	0.93277
MMAR_RS05770	MMAR_1166	hypothetical protein	Rv3364c	2	96.9	83.2	-0.22	1356.9	998.62	-358.2	0.4305	1
MMAR_RS05775	MMAR_1167	hypothetical protein	Rv3363c	6	80.5	79.3	-0.02	1126.5	951.36	-175.2	0.7125	1
MMAR_RS05780	MMAR_1168	ATP-binding protein	Rv3362c	7	138.2	148.9	0.11	4835.9	4466.43	-369.5	0.7561	1
MMAR_RS05785	MMAR_1169	hypothetical protein	Rv3361c	4	139.2	120.7	-0.21	2924.2	2173.11	-751.1	0.537	1
MMAR_RS05790	MMAR_1170	fatty-acid-CoA ligase FadD29	NA	32	234.1	231	-0.02	37691.7	31882.2	-5809.5	0.483	1
MMAR_RS05795	MMAR_1171	8-amino-7-oxononanoate synthase	NA	83	242.7	246.2	0.02	93422.9	81253.1	-12169.8	0.5623	1
MMAR_RS05800	MMAR_1172	dehydrogenase	NA	23	211.7	215.6	0.03	29638.1	25870.9	-3767.2	0.5729	1
MMAR_RS05805	MMAR_1173	ABC transporter ATP-binding protein	NA	22	336.6	320.3	-0.07	40061.2	32666.6	-7394.6	0.5197	1
MMAR_RS05810	MMAR_1174	ABC transporter ATP-binding protein	NA	22	197.4	204.6	0.05	24866.9	22101	-2765.8	0.6321	1
MMAR_RS05815	MMAR_1175	NADH:flavin oxidoreductase	Rv3359	10	407.2	416.8	0.03	28501	25007.1	-3494	0.5832	1
MMAR_RS05820	MMAR_1176	bifunctional protein FolD	Rv3356c	8	0	0	0	0	0	0	1	1
MMAR_RS05825	MMAR_1177	hypothetical protein	Rv3346c,Rv3355c	2	0	10	3.46	0	59.82	59.8	1	1
MMAR_RS05830	MMAR_1178	hypothetical protein	Rv3354	10	163.6	166.8	0.03	6869.7	6006.58	-863.1	0.692	1
MMAR_RS05835	MMAR_1179	oxidoreductase	NA	16	127.3	115.6	-0.14	11581	9018.37	-2562.6	0.3131	1
MMAR_RS05840	MMAR_1180	polyketide synthase	NA	95	119.5	115.1	-0.05	49335.6	40761.5	-8574.1	0.3156	1
MMAR_RS05845	MMAR_1181	hypothetical protein	NA	2	571.9	548.6	-0.06	8006.2	6583.4	-1422.8	0.4838	1
MMAR_RS05850	MMAR_1182	membrane protein	NA	4	206.3	251.4	0.29	2887.6	3017.37	129.8	0.8585	1
MMAR_RS05855	MMAR_1183	SAM-dependent methyltransferase	Rv3342	9	172	176.4	0.04	9629.6	8465.2	-1164.4	0.6078	1
MMAR_RS05860	MMAR_1184	homoserine O-acetyltransferase	Rv3341	10	0	0	0	0	0	0	1	1
MMAR_RS05865	MMAR_1185	O-acetylhomoserine	Rv3340	20	110.5	125.9	0.19	773.4	755.2	-18.1	0.9228	1
MMAR_RS05870	MMAR_1186	isocitrate dehydrogenase	Rv3339c	20	478.7	472	-0.02	60311.7	50973.1	-9338.6	0.4995	1
MMAR_RS05875	MMAR_1187	hydrolase	Rv3338	9	539.9	466.5	-0.21	30234.5	22390.4	-7844.1	0.5634	1
MMAR_RS05880	MMAR_1188	tryptophanyl-tRNA synthetase	Rv3336c	13	0	0	0	0	0	0	1	1
MMAR_RS05885	MMAR_1189	membrane protein	Rv3335c	15	169.6	149.9	-0.18	11869.7	8992.7	-2877	0.2465	1
MMAR_RS05890	MMAR_1190	N-acetylglucosamine-6-phosphate deacetylase	Rv3332	6	259.6	263.6	0.02	7269.2	6327.18	-942	0.5914	1
MMAR_RS05895	MMAR_1191	MFS transporter	Rv3331	23	74.8	76.3	0.03	7331.1	6409.73	-921.4	0.6004	1
MMAR_RS05900	MMAR_1192	D-alanyl-D-alanine carboxypeptidase	Rv3330	16	67.5	51	-0.4	4728.2	3062.31	-1665.9	0.1335	1
MMAR_RS05905	MMAR_1193	transcriptional regulator	NA	7	70.2	55.9	-0.33	2947.6	2014.16	-933.4	0.1454	1
MMAR_RS05910	MMAR_1194	hypothetical protein	NA	15	237.7	241.6	0.02	13313.7	11598.1	-1715.6	0.7215	1
MMAR_RS05915	MMAR_1195	hypothetical protein	Rv0746	27	91.3	84.1	-0.12	12136.7	9588.83	-2547.8	0.2878	1
MMAR_RS05920	MMAR_1196	RNA polymerase sigma factor SigJ	Rv3328c	7	895.2	904.3	0.01	25066.3	21702.8	-3363.5	0.7344	1
MMAR_RS05925	MMAR_1197	transposase	NA	10	224.6	254.8	0.18	7861	7643.06	-217.9	0.9335	1
MMAR_RS05930	MMAR_1198	hypothetical protein	NA	5	228.5	251.5	0.14	7998.2	7545.1	-453.1	0.8131	1
MMAR_RS05935	MMAR_1199	PE-PGRS family protein	NA	64	239.1	227.8	-0.07	60264.5	49199.9	-11064.6	0.4131	1
MMAR_RS05940	MMAR_1200	succinate dehydrogenase	Rv3319	6	555	584.6	0.08	23310.3	21046.6	-2263.8	0.814	1
MMAR_RS05945	MMAR_1201	succinate dehydrogenase	Rv3318	28	466.8	481.8	0.05	81693.4	72265.8	-9427.6	0.6103	1
MMAR_RS05950	MMAR_1202	succinate dehydrogenase	Rv3317	7	512.1	458.4	-0.16	17925.2	13751.5	-4173.7	0.3165	1
MMAR_RS05955	MMAR_1203	succinate dehydrogenase	Rv3316	7	445.6	413.4	-0.11	21835.6	17362.9	-4472.7	0.4158	1
MMAR_RS05960	MMAR_1204	cytidine deaminase	Rv3315c	5	64.4	65.4	0.02	1804.1	1569.18	-234.9	0.6958	1
MMAR_RS05965	MMAR_1205	thymidine phosphorylase	Rv3314c	7	166.7	175.1	0.07	5834.9	5253.38	-581.5	0.6894	1
MMAR_RS05970	MMAR_1206	adenosine deaminase	Rv3313c	16	194.9	217.4	0.16	16368.4	15652	-716.4	0.8566	1
MMAR_RS05975	MMAR_1207	hypothetical protein	NA	31	69.8	53.3	-0.39	10745	7032.4	-3712.6	0.0544	1
MMAR_RS05980	MMAR_1208	hypothetical protein	NA	29	103.2	84.6	-0.29	11562.9	8118.5	-3444.4	0.3001	1
MMAR_RS05985	MMAR_1209	aldolase	NA	21	195.6	186	-0.07	23276.4	18974.6	-4301.8	0.3495	1
MMAR_RS05990	MMAR_1210	allantoicase	NA	14	102.5	93.6	-0.13	6457.8	5053.74	-1404.1	0.2832	1
MMAR_RS05995	MMAR_1211	allantoinase	NA	15	88.6	85.5	-0.05	6199.4	5130	-1069.4	0.4262	1
MMAR_RS06000	MMAR_1212	nitrate reductase	NA	34	264	271.3	0.04	51744.1	45570.7	-6173.4	0.6049	1
MMAR_RS06005	MMAR_1213	13e12 repeat family protein	Rv0393	21	415.2	448.5	0.11	40687.1	37672.6	-3014.5	0.822	1
MMAR_RS06010	MMAR_1214	alpha/beta hydrolase	Rv3312c	12	218.5	222.3	0.02	13766.6	12003	-1763.6	0.5569	1
MMAR_RS06015	MMAR_1215	hypothetical protein	Rv3311	16	351.2	350.2	0	34415.4	29412.7	-5002.8	0.5288	1
MMAR_RS06020	MMAR_1216	acid phosphatase	Rv3310	17	194.7	205.8	0.08	20447.5	18522.1	-1925.4	0.6908	1
MMAR_RS06025	MMAR_1217	uracil phosphoribosyltransferase	Rv3309c	13	172.4	177.6	0.04	12066.3	10658.8	-1407.5	0.6812	1
MMAR_RS06030	MMAR_1218	phosphomannomutase	Rv3308	20	136.9	161.8	0.24	12459.3	12616.8	157.5	0.9613	1
MMAR_RS06035	MMAR_1219	purine nucleoside phosphorylase	Rv3307	7	96	110.5	0.2	3358.8	3314.09	-44.7	0.9581	1
MMAR_RS06040	MMAR_1220	peptidase M20	Rv3306c	10	127.2	121.4	-0.07	7124	5827.88	-1296.1	0.4034	1
MMAR_RS06045	MMAR_1221	N-acyl-L-amino acid amidohydrolase	Rv3305c	15	141	121	-0.22	11840.7	8709.26	-3131.5	0.2424	1
MMAR_RS06050	MMAR_1222	hypothetical protein	NA	10	108.3	122.1	0.17	6064.3	5862.24	-202.1	0.8915	1
MMAR_RS06055	MMAR_1223	gamma-glutamyl cyclotransferase	Rv3304	7	48.4	38.5	-0.33	2033.3	1386.24	-647.1	0.2894	1
MMAR_RS06060	MMAR_1224	flavoprotein disulfide reductase	Rv3303c	11	187.2	168.2	-0.15	9172.5	7065.95	-2106.6	0.5158	1
MMAR_RS06065	MMAR_1225	glycerol-3-phosphate dehydrogenase	Rv3302c	26	0	0	0	0	0	0	1	1
MMAR_RS06075	MMAR_1226	glutamate synthase	NA	19	222.6	219.2	-0.02	21817.7	18416.2	-3401.5	0.4667	1
MMAR_RS06080	MMAR_1227	hypothetical protein	NA	4	102.1	72.3	-0.5	1429.6	867.42	-562.2	0.2721	1
MMAR_RS06085	MMAR_1228	ATPase	NA	25	39.7	41.4	0.06	4451.6	3977.34	-474.2	0.6473	1
MMAR_RS06090	MMAR_1229	PhoU family transcriptional regulator	Rv3301c	10	76.8	74	-0.05	4303	3554.38	-748.7	0.6284	1
MMAR_RS06095	MMAR_1230	magnesium transporter	NA	14	75.2	71.9	-0.06	4736.3	3884	-852.3	0.4165	1
MMAR_RS06100	MMAR_1231	pseudouridine synthase	Rv3300c	14	324.3	289.2	-0.17	15890.6	12145.1	-3745.4	0.4092	1
MMAR_RS06105	MMAR_1232	arylsulfatase	Rv3299c	41	161.7	166.2	0.04	37354.5	32902.9	-4451.6	0.6111	1
MMAR_RS06110	MMAR_1233	hypothetical protein	NA	3	30.3	39.3	0.37	424.9	471.22	46.3	0.7603	1
MMAR_RS06115	MMAR_1234	phosphate-binding protein	NA	14	214.5	210.6	-0.03	10508.7	8843.39	-1665.3	0.5243	1
MMAR_RS06120	MMAR_1235	hypothetical protein	NA	14	163	172.3	0.08	13692.2	12409	-1283.2	0.6996	1
MMAR_RS06125	MMAR_1236	esterase	Rv3298c	13	97.8	98	0	8212.2	7052.94	-1159.2	0.607	1
MMAR_RS06130	MMAR_1237	DNA glycosylase	Rv3297	8	143.3	123.8	-0.21	3009.7	2227.88	-781.8	0.3592	1
MMAR_RS06135	MMAR_1238	DEAD/DEAH box helicase	Rv3296	47	101.2	100	-0.02	23376.4	19805	-3571.4	0.4573	1
MMAR_RS06140	MMAR_1239	TetR family transcriptional regulator	Rv3295	9	541.8	501.2	-0.11	34136.5	27066.5	-7070	0.3611	1
MMAR_RS06145	MMAR_1240	aldehyde dehydrogenase	Rv3293	19	262.2	254.5	-0.04	31200	25963.3	-5236.7	0.4098	1
MMAR_RS06150	MMAR_1241	hypothetical protein	Rv3292	19	453.9	427.9	-0.09	54019.4	43650.3	-10369.1	0.4967	1
MMAR_RS06155	MMAR_1242	AsnC family transcriptional regulator	Rv3291c	7	894.2	833.1	-0.1	37557.3	29990.1	-7567.2	0.5308	1
MMAR_RS06160	MMAR_1243	L-lysine aminotransferase	Rv3290c	17	311	321.3	0.05	32658.4	28914.5	-3743.9	0.6624	1
MMAR_RS06165	MMAR_1244	membrane protein	Rv3289c	6	638.3	643.7	0.01	13405.3	11586.6	-1818.7	0.6082	1
MMAR_RS06170	MMAR_1245	hypothetical protein	Rv3288c	5	659.1	687.7	0.06	18455.6	16505.5	-1950.1	0.7261	1
MMAR_RS06175	MMAR_1247	anti-sigma factor RsbW	Rv3287c	2	204.8	223.6	0.13	2866.7	2682.82	-183.9	0.7871	1
MMAR_RS06180	MMAR_1248	RNA polymerase sigma factor SigF	Rv3286c	7	217	229.6	0.08	6077.4	5510.04	-567.3	0.7433	1
MMAR_RS06185	MMAR_1249	TetR family transcriptional regulator	NA	6	75.6	81.6	0.11	2647.1	2448.53	-198.6	0.8028	1
MMAR_RS06190	MMAR_1250	non-ribosomal peptide synthetase	NA	92	176.4	172.4	-0.03	90137.8	75513.2	-14624.6	0.3593	1
MMAR_RS06195	MMAR_1251	acetyl-/propionyl-CoA carboxylase subunit alpha	Rv3285	12	0	0	0	0	0	0	1	1
MMAR_RS06200	MMAR_1252	cysteine desufuration protein SufE	Rv3284	4	80.8	91.4	0.18	2263.7	2194.55	-69.2	0.9052	1
MMAR_RS06205	MMAR_1253	thiosulfate sulfurtransferase	Rv3283	14	123.6	51.8	-1.25	10383.5	3731.54	-6651.9	0	0
MMAR_RS06210	MMAR_1254	maf-like protein	Rv3282	8	403	372.8	-0.11	22565.9	17894.2	-4671.8	0.3876	1
MMAR_RS06215	MMAR_1255	hypothetical protein	NA	3	0	0	0	0	0	0	1	1
MMAR_RS06220	MMAR_1256	methylmalonyl-CoA carboxyltransferase	Rv3280	26	0	0	0	0	0	0	1	1
MMAR_RS06225	MMAR_1257	biotin--[acetyl-CoA-carboxylase] synthetase	Rv3279c	6	0	0	0	0	0	0	1	1
MMAR_RS06230	MMAR_1258	membrane protein	Rv3278c	7	380.7	387.3	0.02	15990.9	13943	-2047.9	0.5983	1
MMAR_RS06235	MMAR_1259	membrane protein	Rv3277	8	0	0	0	0	0	0	1	1
MMAR_RS06240	MMAR_1260	phosphoribosylaminoimidazole carboxylase	Rv3276c	12	24.3	7.4	-1.71	169.9	44.62	-125.3	0.0276	1
MMAR_RS06245	MMAR_1261	N5-carboxyaminoimidazole ribonucleotide mutase	Rv3275c	6	61.6	87.3	0.5	862.3	1047.55	185.2	0.6662	1
MMAR_RS06250	MMAR_1262	acyl-CoA dehydrogenase	Rv3274c	10	87	85.5	-0.03	5483.7	4619.36	-864.3	0.5027	1
MMAR_RS06255	MMAR_1263	chemotaxis protein CheY	NA	9	186.5	187.6	0.01	10446.4	9002.51	-1443.9	0.6152	1
MMAR_RS06260	MMAR_1264	histidine kinase	NA	19	71.1	66.4	-0.1	5971.5	4777.75	-1193.7	0.3551	1
MMAR_RS06265	MMAR_1265	chemotaxis protein CheY	NA	10	96.2	96.1	0	6058.9	5187.03	-871.9	0.5077	1
MMAR_RS06270	MMAR_1266	carbonic anhydrase	Rv3273	19	228	237.2	0.06	22341.6	19925.1	-2416.5	0.6491	1
MMAR_RS06275	MMAR_1267	acyl-CoA transferase	Rv3272	12	159.1	163	0.03	12249.1	10755.5	-1493.6	0.6239	1
MMAR_RS06280	MMAR_1268	TetR family transcriptional regulator	NA	12	101.3	91.4	-0.15	6379.6	4934.81	-1444.8	0.3228	1
MMAR_RS06285	MMAR_1269	hydrolase	Rv1215c	23	54.8	48.5	-0.18	6137.2	4659	-1478.2	0.2772	1
MMAR_RS06290	MMAR_1270	hypothetical protein	Rv3271c	4	159.9	103	-0.63	3358.7	1854.78	-1504	0.0791	1
MMAR_RS06295	MMAR_1271	copper-transporting ATPase	Rv3270	27	167	163.6	-0.03	16365.6	13740.8	-2624.8	0.5317	1
MMAR_RS06300	MMAR_1272	hypothetical protein	NA	3	234.5	197.2	-0.25	4924.9	3548.92	-1376	0.1266	1
MMAR_RS06305	MMAR_1273	hypothetical protein	Rv3268	6	188.5	181.9	-0.05	7915.1	6548.59	-1366.5	0.5571	1
MMAR_RS06310	MMAR_1274	LytR family transcriptional regulator	Rv3267	15	1.6	2.3	0.48	57.4	68.59	11.2	0.7738	1
MMAR_RS06315	MMAR_1275	dTDP-4-dehydrorhamnose reductase	Rv3266c	12	0	0.7	0.76	0	4.19	4.2	1	1
MMAR_RS06320	MMAR_1276	dTDP-Rha--alpha-D-GlcNAc-pyrophosphate	Rv3265c	15	1.6	0	-1.35	10.9	0	-10.9	0.4616	1
MMAR_RS06325	MMAR_1277	GDP-mannose pyrophosphorylase	Rv3264c	13	52.3	36.4	-0.52	366	218.15	-147.9	0.0396	1
MMAR_RS06330	MMAR_1278	NUDIX hydrolase	NA	4	406.3	374.2	-0.12	11376.2	8981.28	-2394.9	0.4784	1
MMAR_RS06335	MMAR_1279	lactate dehydrogenase	Rv3263	16	243.5	245.4	0.01	23858.8	20616.3	-3242.5	0.539	1
MMAR_RS06340	MMAR_1280	F420-0--gamma-glutamyl ligase	Rv3262	11	0	0.7	0.76	0	8.39	8.4	0.4874	1
MMAR_RS06345	MMAR_1281	2-phospho-L-lactate transferase	Rv3261	14	43.8	38.7	-0.18	1225.3	929.73	-295.6	0.5646	1
MMAR_RS06350	MMAR_1282	Sporulation regulatory protein	Rv3260c	2	0	0	0	0	0	0	1	1
MMAR_RS06360	MMAR_1285	phosphomannomutase	Rv3257c	19	0	0	0	0	0	0	1	1
MMAR_RS06365	MMAR_1286	hypothetical protein	Rv3256c	8	114.7	133.2	0.21	6425.9	6392.63	-33.3	0.9842	1
MMAR_RS06370	MMAR_1287	mannose-6-phosphate isomerase	Rv3255c	18	0	0	0	0	0	0	1	1
MMAR_RS06375	MMAR_1288	hypothetical protein	Rv3254	19	155	165.9	0.1	19534.5	17912.1	-1622.3	0.7263	1
MMAR_RS06380	MMAR_1289	hypothetical protein	NA	23	241.1	241.5	0	32072.4	27530.6	-4541.8	0.5284	1
MMAR_RS06385	MMAR_1290	amino acid permease	Rv3253c	25	138.9	141.2	0.02	21383.5	18635.5	-2747.9	0.5735	1
MMAR_RS06390	MMAR_1291	alkane 1-monooxygenase	Rv3252c	22	338.8	327	-0.05	45057.2	37273.9	-7783.3	0.4527	1
MMAR_RS06395	MMAR_1292	rubredoxin	NA	3	247.3	194.3	-0.35	3461.6	2332.08	-1129.5	0.2647	1
MMAR_RS06400	MMAR_1293	rubredoxin	Rv3250c	4	334	343.9	0.04	7014.6	6190.55	-824	0.6999	1
MMAR_RS06405	MMAR_1294	TetR family transcriptional regulator	Rv3249c	10	133.3	108.4	-0.3	8396.8	5855.75	-2541	0.0735	1
MMAR_RS06410	MMAR_1295	adenosylhomocysteinase	Rv3248c	19	0	5	2.58	0	29.91	29.9	1	1
MMAR_RS06415	MMAR_1296	hypothetical protein	NA	15	353.6	364.7	0.04	32181.6	28443.8	-3737.8	0.6094	1
MMAR_RS06420	MMAR_1297	hypothetical protein	NA	30	279.6	292	0.06	46964.8	42054.9	-4909.9	0.6503	1
MMAR_RS06425	MMAR_1298	thymidylate kinase	Rv3247c	10	0	0	0	0	0	0	1	1
MMAR_RS06430	MMAR_1299	two-component system response regulator	Rv3246c	8	0	0	0	0	0	0	1	1
MMAR_RS06435	MMAR_1300	two-component system sensor histidine kinase	Rv3245c	14	0	29.9	4.95	0	179.45	179.4	1	1
MMAR_RS06440	MMAR_1301	hypothetical protein	Rv3244c	16	0	0	0	0	0	0	1	1
MMAR_RS06445	MMAR_1302	hypothetical protein	NA	6	87.7	68.8	-0.35	2455.5	1652.16	-803.4	0.2376	1
MMAR_RS06450	MMAR_1303	phosphoribosyltransferase	Rv3242c	3	125	130.1	0.06	874.7	780.8	-93.9	0.6687	1
MMAR_RS06455	MMAR_1304	hypothetical protein	Rv3241c	11	494.8	483.1	-0.03	34633.2	28988.2	-5645	0.4894	1
MMAR_RS06460	MMAR_1305	preprotein translocase subunit SecA	Rv3240c	39	12.2	9.6	-0.36	171.3	114.81	-56.5	0.4301	1
MMAR_RS06465	MMAR_1306	membrane protein	Rv3239c	32	209.7	204.8	-0.03	38165.9	31954.3	-6211.6	0.4091	1
MMAR_RS06470	MMAR_1307	membrane protein	Rv3238c	26	323.5	362.3	0.16	45286.3	43473.6	-1812.7	0.8825	1
MMAR_RS06475	MMAR_1308	potassium transporter TrkA	Rv3237c	7	215.1	241.4	0.17	6021.7	5792.7	-229	0.8875	1
MMAR_RS06480	MMAR_1309	potassium transporter	Rv3236c	13	279.2	290.7	0.06	19546.7	17443.6	-2103.2	0.721	1
MMAR_RS06485	MMAR_1310	hypothetical protein	Rv3235	5	101.9	101.2	-0.01	2853.6	2428.36	-425.3	0.6455	1
MMAR_RS06490	MMAR_1311	diacylglycerol O-acyltransferase	NA	20	552.9	555.4	0.01	58056.1	49987.8	-8068.3	0.5687	1
MMAR_RS06495	MMAR_1312	transcriptional regulator	Rv3232c	22	362.8	378.9	0.06	45714.2	40916.2	-4798	0.6646	1
MMAR_RS06500	MMAR_1313	hypothetical protein	Rv3231c	7	665.8	658.5	-0.02	27962.4	23704.7	-4257.7	0.6666	1
MMAR_RS06505	MMAR_1314	stearoyl-CoA 9-desaturase	Rv3230c	10	32	31.3	-0.04	1569	1312.51	-256.5	0.5881	1
MMAR_RS06510	MMAR_1315	stearoyl-CoA 9-desaturase	Rv3229c	20	60.3	71	0.24	6749.9	6819.71	69.8	0.9796	1
MMAR_RS06515	MMAR_1316	stearoyl-CoA 9-desaturase	NA	25	94.5	90.7	-0.06	9921.8	8164.54	-1757.2	0.4257	1
MMAR_RS06520	MMAR_1317	acetyl-CoA acetyltransferase	NA	12	162.8	179.3	0.14	6835.8	6455.18	-380.6	0.824	1
MMAR_RS06525	MMAR_1318	transcriptional regulator	NA	7	106.3	106	0	3720.4	3180.41	-540	0.574	1
MMAR_RS06530	MMAR_1319	GTPase EngC	Rv3228	8	0	0	0	0	0	0	1	1
MMAR_RS06535	MMAR_1320	3-phosphoshikimate 1-carboxyvinyltransferase	Rv3227	8	0	0	0	0	0	0	1	1
MMAR_RS06540	MMAR_1321	bacteriophage protein	Rv3226c	3	83.3	116.1	0.48	1166.2	1393.44	227.2	0.6142	1
MMAR_RS06545	MMAR_1322	3-hydroxybutyryl-CoA dehydrogenase	NA	17	179.1	180.1	0.01	17552.4	15129.9	-2422.5	0.5635	1
MMAR_RS06550	MMAR_1323	PucR family transcriptional regulator	NA	17	236	243	0.04	14869.8	13124.3	-1745.5	0.7546	1
MMAR_RS06555	MMAR_1324	hypothetical protein	NA	44	100.3	101.6	0.02	21774.6	18895.8	-2878.9	0.5388	1
MMAR_RS06560	MMAR_1325	hypothetical protein	NA	18	261.9	276	0.08	29330.4	26497.1	-2833.2	0.6746	1
MMAR_RS06565	MMAR_1326	hypothetical protein	NA	5	230.8	228.6	-0.01	8076.3	6857.47	-1218.8	0.536	1
MMAR_RS06570	MMAR_1327	RD1 region associated protein	NA	9	158.8	160.3	0.01	5558.7	4809.67	-749	0.6493	1
MMAR_RS06575	MMAR_1328	hypothetical protein	NA	8	51.4	40.2	-0.35	360	241.37	-118.6	0.2976	1
MMAR_RS06580	MMAR_1329	hypothetical protein	NA	20	163.2	174.2	0.09	15997	14630.6	-1366.4	0.719	1
MMAR_RS06585	MMAR_1330	DNA-binding protein	NA	1	63.5	103.1	0.7	444.7	618.46	173.7	0.401	1
MMAR_RS06590	MMAR_1331	hypothetical protein	NA	19	342.6	344.4	0.01	40770.5	35129.5	-5641	0.5371	1
MMAR_RS06595	MMAR_1332	hypothetical protein	NA	5	97.7	100	0.03	2736.8	2400.08	-336.7	0.635	1
MMAR_RS06600	MMAR_1333	short-chain dehydrogenase	Rv3224	12	352.7	333.4	-0.08	22219.9	18006	-4213.9	0.3219	1
MMAR_RS06605	MMAR_1334	RNA polymerase sigma factor RpoE	Rv3223c	14	414.8	409.5	-0.02	37747.3	31943.3	-5803.9	0.4864	1
MMAR_RS06610	MMAR_1335	anti-sigma factor	Rv3221A	5	90.1	73.9	-0.28	1260.9	887.05	-373.8	0.3105	1
MMAR_RS06615	MMAR_1336	acetyl-CoA carboxylase	Rv3221c	2	0	0	0	0	0	0	1	1
MMAR_RS06620	MMAR_1337	ATPase	Rv3220c	13	41.5	31.3	-0.41	290.2	187.62	-102.6	0.3051	1
MMAR_RS06625	MMAR_1338	WhiB family transcriptional regulator	Rv3219	3	0	0	0	0	0	0	1	1
MMAR_RS06630	MMAR_1339	diacylglycerol kinase	Rv3218	6	42.2	64.1	0.6	1478	1922.84	444.8	0.4317	1
MMAR_RS06635	MMAR_1340	membrane protein	Rv3217c	3	69.1	46.1	-0.59	968	552.73	-415.3	0.1128	1
MMAR_RS06640	MMAR_1341	N-acetyltransferase GCN5	Rv3216	7	167.9	182.6	0.12	7053	6572.09	-480.9	0.7796	1
MMAR_RS06645	MMAR_1342	hypothetical protein	Rv3215	12	7.7	7.8	0.02	53.8	46.68	-7.2	0.9326	1
MMAR_RS06650	MMAR_1343	acid phosphatase	NA	5	103.6	104.6	0.01	2901.9	2509.35	-392.6	0.5893	1
MMAR_RS06655	MMAR_1344	chromosome partitioning protein ParA	Rv3213c	7	150.6	164.5	0.13	4216.9	3947.06	-269.9	0.8685	1
MMAR_RS06660	MMAR_1345	hypothetical protein	Rv3212	13	0	5	2.58	0	29.91	29.9	1	1
MMAR_RS06665	MMAR_1346	DEAD/DEAH box helicase	Rv3211	16	72.9	73.3	0.01	6119.8	5276.59	-843.2	0.5318	1
MMAR_RS06670	MMAR_1347	hydroxylase	Rv3210c	12	3305.7	4395.7	0.41	231402	263744	32341.8	0.6587	1
MMAR_RS06675	MMAR_1348	threonine and proline rich protein	NA	23	363.7	399.8	0.14	53465.8	50377.7	-3088.2	0.8172	1
MMAR_RS06680	MMAR_1349	hypothetical protein	Rv3208A	1	248	356.1	0.52	1736.3	2136.47	400.2	0.4872	1
MMAR_RS06685	MMAR_1350	TetR family transcriptional regulator	Rv3208	12	8.3	18.2	1.14	348	655.63	307.7	0.1724	1
MMAR_RS06690	MMAR_1351	hypothetical protein	Rv3207c	21	1.6	0	-1.35	10.9	0	-10.9	0.4589	1
MMAR_RS06695	MMAR_1352	molybdopterin biosynthesis protein MoeZ	Rv3206c	15	774.6	680.8	-0.19	5421.9	4084.59	-1337.3	0.1254	1
MMAR_RS06700	MMAR_1353	aminoglycoside phosphotransferase	Rv3205c	7	128.4	127.1	-0.01	6291.9	5338.45	-953.5	0.6526	1
MMAR_RS06705	MMAR_1354	DNA-methyltransferase	Rv3204	5	108.5	138.1	0.35	2277.7	2486.37	208.7	0.842	1
MMAR_RS06710	MMAR_1355	alpha/beta hydrolase	Rv3203	10	151.7	161.3	0.09	10620.6	9676.88	-943.8	0.7048	1
MMAR_RS06715	MMAR_1356	hypothetical protein	NA	6	654.1	690.7	0.08	27473.7	24864.6	-2609.1	0.7267	1
MMAR_RS06720	MMAR_1357	hypothetical protein	NA	5	399.8	425.7	0.09	13992.7	12772	-1220.7	0.7402	1
MMAR_RS06725	MMAR_1358	ATP-dependent DNA helicase	Rv3202c	22	12.3	8.2	-0.58	949.1	544.35	-404.7	0.0921	1
MMAR_RS06730	MMAR_1359	ATP-dependent DNA helicase	Rv3201c	42	32.8	34.6	0.07	4825	4356.07	-468.9	0.7303	1
MMAR_RS06735	MMAR_1360	NAD-binding protein of Kef-type K+ transporter	Rv3200c	13	135.9	159.2	0.23	12370.8	12414.9	44.1	0.9907	1
MMAR_RS06740	MMAR_1361	NADH pyrophosphatase	Rv3199c	7	124.9	141.8	0.18	5244.3	5104.01	-140.3	0.9286	1
MMAR_RS06745	MMAR_1362	hypothetical protein	Rv0835	13	537.6	555.7	0.05	45157	40013.9	-5143.1	0.6575	1
MMAR_RS06750	MMAR_1363	glutaredoxin	Rv3198A	6	193	216.6	0.17	8104.2	7795.9	-308.3	0.8923	1
MMAR_RS06755	MMAR_1364	ATP-dependent DNA helicase	Rv3198c	28	43.2	56.9	0.4	906.5	1024.57	118.1	0.7525	1
MMAR_RS06760	MMAR_1365	transcriptional regulator	Rv3197A	4	13.6	7.3	-0.91	286.3	130.53	-155.8	0.0596	1
MMAR_RS06765	MMAR_1366	ABC transporter ATP-binding protein	Rv3197	16	232.4	226.5	-0.04	16267.8	13592.6	-2675.2	0.4369	1
MMAR_RS06770	MMAR_1368	cyclodehydratase	Rv3196	4	148.3	167.3	0.17	3114.7	3012.18	-102.5	0.9124	1
MMAR_RS06775	MMAR_1369	hypothetical protein	Rv3195	8	4.3	12.2	1.5	151	364.86	213.9	0.1219	1
MMAR_RS06780	MMAR_1370	signal protein PDZ	Rv3194c	15	40.7	33.7	-0.27	3702	2627.11	-1074.9	0.1506	1
MMAR_RS06785	MMAR_1371	membrane protein	Rv3193c	59	24.8	35.4	0.51	8516.2	10421.3	1905.1	0.3497	1
MMAR_RS06790	MMAR_1372	F420-dependent oxidoreductase	NA	14	221.1	250.5	0.18	17022.7	16531	-491.7	0.9222	1
MMAR_RS06800	MMAR_1373	transposase	Rv2812	13	0	0	0	0	0	0	1	1
MMAR_RS06810	MMAR_1374	peptidyl-prolyl cis-trans isomerase	NA	5	105.4	110.8	0.07	2213.2	1994.37	-218.8	0.6778	1
MMAR_RS06815	MMAR_1375	arylsulfatase	NA	33	104.9	98.5	-0.09	16882.9	13599.4	-3283.5	0.2726	1
MMAR_RS06820	MMAR_1376	hypothetical protein	NA	10	66.1	57.1	-0.21	2775.2	2056.76	-718.5	0.3598	1
MMAR_RS06825	MMAR_1377	F420-dependent oxidoreductase	NA	5	51.3	61	0.25	1437.5	1464.49	27	0.9656	1
MMAR_RS06830	MMAR_1378	Cro/Cl family transcriptional regulator	Rv1129c	18	120.2	123.6	0.04	5047.1	4450.87	-596.2	0.6258	1
MMAR_RS06835	MMAR_1379	2-methylcitrate dehydratase	Rv1130	15	111.5	110.4	-0.01	8587.2	7287.04	-1300.2	0.5641	1
MMAR_RS06840	MMAR_1380	2-methylisocitrate lyase	NA	14	125	143.7	0.2	5248.6	5173.91	-74.7	0.9725	1
MMAR_RS06845	MMAR_1381	citrate synthase	Rv1131	22	81.5	80.4	-0.02	6848.7	5790.84	-1057.9	0.4777	1
MMAR_RS06850	MMAR_1382	hypothetical protein	NA	4	163.4	188.2	0.2	1143.7	1129.49	-14.2	0.9558	1
MMAR_RS06855	MMAR_1383	hypothetical protein	NA	1	0	0	0	0	0	0	1	1
MMAR_RS06860	MMAR_1384	hypothetical protein	NA	8	195.3	199.7	0.03	10934.8	9586.9	-1347.9	0.6373	1
MMAR_RS06865	MMAR_1385	hypothetical protein	NA	9	346	353.6	0.03	19378.7	16972.6	-2406.1	0.6067	1
MMAR_RS06870	MMAR_1386	hypothetical protein	NA	5	46.2	37.9	-0.28	970.1	682.78	-287.3	0.3506	1
MMAR_RS06875	MMAR_1387	monoamine oxidase	NA	23	66.3	64.9	-0.03	6033	5064.13	-968.9	0.4474	1
MMAR_RS06880	MMAR_1388	non-heme haloperoxidase Hpx	Rv3171c	12	156.3	172.2	0.14	7657.9	7231.92	-426	0.8487	1
MMAR_RS06885	MMAR_1389	monooxygenase	Rv3170	19	115.8	124	0.1	10536.4	9675.08	-861.3	0.7431	1
MMAR_RS06890	MMAR_1390	F420-dependent oxidoreductase	NA	16	149.7	146.7	-0.03	13618.2	11444.7	-2173.5	0.514	1
MMAR_RS06895	MMAR_1391	hypothetical protein	Rv0746	22	79.5	90.8	0.19	3896.1	3814.52	-81.5	0.955	1
MMAR_RS06900	MMAR_1392	hypothetical protein	NA	18	88.5	91.7	0.05	7430	6599.07	-830.9	0.7266	1
MMAR_RS06905	MMAR_1393	aminoglycoside phosphotransferase	Rv3168	20	60.1	63.6	0.08	5888.6	5344.48	-544.1	0.7021	1
MMAR_RS06910	MMAR_1394	TetR family transcriptional regulator	NA	6	71.8	79.7	0.15	1005.7	956.42	-49.3	0.907	1
MMAR_RS06915	MMAR_1395	oxidoreductase	NA	10	52.9	45.3	-0.22	1850.7	1358.75	-492	0.3153	1
MMAR_RS06920	MMAR_1396	transposase	NA	16	0	0	0	0	0	0	1	1
MMAR_RS06925	MMAR_1397	hypothetical protein	NA	14	390	393.1	0.01	24568.6	21227.2	-3341.4	0.699	1
MMAR_RS06930	MMAR_1398	hypothetical protein	Rv3165c	5	41.3	56	0.44	1155.9	1343.15	187.3	0.6259	1
MMAR_RS06935	MMAR_1399	ATPase	Rv3164c	13	191.9	204.1	0.09	13434.4	12243	-1191.4	0.7681	1
MMAR_RS06940	MMAR_1400	hypothetical protein	Rv3163c	13	114.2	112.8	-0.02	6395.3	5412.88	-982.4	0.4972	1
MMAR_RS06945	MMAR_1401	membrane protein	Rv3162c	8	318.4	319.2	0	15601.4	13406	-2195.4	0.6541	1
MMAR_RS06950	MMAR_1402	hypothetical protein	NA	20	353.4	354.5	0	39583.5	34031	-5552.5	0.5527	1
MMAR_RS06955	MMAR_1403	transposase	NA	16	0	0	0	0	0	0	1	1
MMAR_RS27785	MMAR_1404	phage excisionase	NA	13	199.3	184.5	-0.11	6976.4	5534.38	-1442	0.5736	1
MMAR_RS06975	MMAR_1406	hypothetical protein	NA	8	303.3	264.4	-0.2	14859.8	11106.3	-3753.6	0.3375	1
MMAR_RS06980	MMAR_1407	transposase	NA	16	0	0	0	0	0	0	1	1
MMAR_RS06990	MMAR_1408	integrase	NA	16	0	0	0	0	0	0	1	1
MMAR_RS06995	MMAR_1409	hypothetical protein	Rv3333c	17	149.9	147.4	-0.02	14689.4	12379.6	-2309.8	0.4598	1
MMAR_RS07015	MMAR_1413	TetR family transcriptional regulator	NA	7	222.1	224.4	0.02	10881.8	9425.72	-1456.1	0.6584	1
MMAR_RS07020	MMAR_1414	adenylate cyclase CyaA	NA	13	116	109.8	-0.08	7305.2	5929.28	-1375.9	0.4023	1
MMAR_RS07025	MMAR_1415	type 11 methyltransferase	NA	6	73.3	62.4	-0.23	2564.4	1870.67	-693.8	0.1912	1
MMAR_RS07035	MMAR_1418	hypothetical protein	NA	28	554.3	526.3	-0.07	69840.9	56838.7	-13002.3	0.596	1
MMAR_RS07040	MMAR_1419	hypothetical protein	NA	3	65.8	68.8	0.06	920.8	825.13	-95.7	0.7471	1
MMAR_RS07045	MMAR_1420	carbonic anhydrase	NA	14	127.9	139.6	0.13	11641	10892.4	-748.6	0.8044	1
MMAR_RS27795	MMAR_1421	hypothetical protein	NA	7	336.1	344.3	0.03	16470.6	14458.7	-2011.9	0.6254	1
MMAR_RS27800	MMAR_1423	anchored-membrane serine/threonine-protein	NA	32	205	210.3	0.04	40180.2	35328.3	-4851.9	0.5904	1
MMAR_RS07060	MMAR_1425	transposase	NA	2	59.5	58.5	-0.03	833.5	701.42	-132	0.6436	1
MMAR_RS07065	MMAR_1426	hypothetical protein	Rv1813c	10	728	715.2	-0.03	45861.5	38619.4	-7242.2	0.495	1
MMAR_RS07070	MMAR_1427	hypothetical protein	NA	7	145.8	145.6	0	6125.3	5241.4	-883.9	0.6284	1
MMAR_RS07075	MMAR_1429	hypothetical protein	NA	9	824	844.5	0.04	40376.7	35467.9	-4908.8	0.6364	1
MMAR_RS07080	MMAR_1430	hypothetical protein	Rv0968,Rv1993c	2	56.1	39.9	-0.49	785.2	479.12	-306.1	0.3414	1
MMAR_RS07085	MMAR_1431	metal-transporting ATPase	Rv0969	23	145.6	149.4	0.04	17322.5	15241	-2081.5	0.5982	1
MMAR_RS07090	MMAR_1432	hypothetical protein	Rv0970	17	605.1	652.2	0.11	72010.5	66527.6	-5483	0.7555	1
MMAR_RS07095	MMAR_1433	integrase	NA	18	198.3	215	0.12	19429.2	18063.2	-1366.1	0.7812	1
MMAR_RS07115	MMAR_1438	hypothetical protein	NA	20	92.9	96.5	0.05	7807.7	6947.03	-860.6	0.6391	1
MMAR_RS07120	MMAR_1439	hypothetical protein	NA	3	48.2	47.5	-0.02	674.1	570.54	-103.6	0.6477	1
MMAR_RS07125	MMAR_1440	transposase	NA	11	220.6	208.2	-0.08	15444.8	12493.8	-2951	0.3827	1
MMAR_RS07130	MMAR_1441	hypothetical protein	NA	7	1293.9	1291.8	0	63399.7	54254	-9145.7	0.5151	1
MMAR_RS07135	MMAR_1442	hypothetical protein	Rv1450c	38	171.8	148	-0.21	21640.6	15986	-5654.6	0.2238	1
MMAR_RS07140	MMAR_1443	ABC transporter	NA	27	486.9	493.7	0.02	61343.1	53317.9	-8025.2	0.5703	1
MMAR_RS07145	MMAR_1444	TetR family transcriptional regulator	NA	11	323.9	346	0.09	24943.8	22835	-2108.8	0.7201	1
MMAR_RS07150	MMAR_1445	transposase	NA	16	0	0	0	0	0	0	1	1
MMAR_RS07155	MMAR_1447	hypothetical protein	NA	8	202.1	195.8	-0.05	5658.5	4699.79	-958.7	0.5196	1
MMAR_RS07160	MMAR_1448	copper-exporting ATPase	NA	34	133.2	125.5	-0.09	19576.7	15812.7	-3764.1	0.3264	1
MMAR_RS07165	MMAR_1449	hypothetical protein	NA	26	321.8	315.5	-0.03	45049	37865.1	-7183.9	0.5072	1
MMAR_RS07180	MMAR_1452	integrase	NA	15	3.7	5.3	0.49	26.2	31.52	5.4	0.8706	1
MMAR_RS07185	MMAR_1453	transposase	NA	3	0	0	0	0	0	0	1	1
MMAR_RS07190	MMAR_1454	MazF family transcriptional regulator	NA	6	173	175.9	0.02	4843.3	4221.01	-622.2	0.5855	1
MMAR_RS07195	MMAR_1455	integrase	NA	16	0	0	0	0	0	0	1	1
MMAR_RS07200	MMAR_1456	transposase	NA	4	33.8	12.7	-1.41	236.9	76.29	-160.6	0.1282	1
MMAR_RS07205	MMAR_1457	hypothetical protein	NA	4	525.9	570.3	0.12	7361.9	6843.61	-518.3	0.8309	1
MMAR_RS07220	MMAR_1460	hypothetical protein	Rv1809	24	889.7	895	0.01	124554	107404	-17149.6	0.5646	1
MMAR_RS07225	MMAR_1461	hypothetical protein	Rv1808	25	507.5	517.6	0.03	74608.3	65216.3	-9392	0.593	1
MMAR_RS07230	MMAR_1462	amino acid oxidase	NA	22	356.5	373.3	0.07	44913.6	40317.4	-4596.2	0.6673	1
MMAR_RS07240	MMAR_1465	hypothetical protein	NA	10	542.4	563	0.05	37965.8	33779.1	-4186.7	0.6367	1
MMAR_RS07245	MMAR_1466	transposase	NA	19	149.7	153	0.03	12572.7	11015.1	-1557.7	0.5825	1
MMAR_RS07255	MMAR_1468	transposase	NA	16	0	0	0	0	0	0	1	1
MMAR_RS07260	MMAR_1469	PPE family protein	Rv3159c,Rv3533c	33	274.9	284.7	0.05	57732.5	51238.3	-6494.2	0.6434	1
MMAR_RS07265	MMAR_1470	NADH:ubiquinone oxidoreductase subunit N	Rv3158	19	245.2	238.6	-0.04	25747.6	21470.6	-4277	0.4123	1
MMAR_RS07270	MMAR_1471	NADH:ubiquinone oxidoreductase subunit M	Rv3157	21	240.8	258.4	0.1	30342	27906.8	-2435.2	0.7507	1
MMAR_RS07275	MMAR_1472	NADH:ubiquinone oxidoreductase subunit L	Rv3156	25	290.9	280.6	-0.05	38687	31986.9	-6700.1	0.3871	1
MMAR_RS07280	MMAR_1473	NADH-quinone oxidoreductase subunit K	Rv3155	5	407.1	383.9	-0.08	11398.2	9213.04	-2185.1	0.4674	1
MMAR_RS07285	MMAR_1474	NADH:ubiquinone oxidoreductase subunit J	Rv3154	7	209.4	210.9	0.01	10260.1	8857.93	-1402.2	0.5716	1
MMAR_RS07290	MMAR_1475	NADH-quinone oxidoreductase subunit I	Rv3153	14	268	265.2	-0.02	20633.9	17501.2	-3132.7	0.4933	1
MMAR_RS07295	MMAR_1476	NADH-quinone oxidoreductase subunit H	Rv3152	15	467.1	479.7	0.04	39233	34540.5	-4692.5	0.7512	1
MMAR_RS07300	MMAR_1477	NADH dehydrogenase subunit G	Rv3151	23	119.2	122.1	0.03	15850.3	13914.7	-1935.6	0.5916	1
MMAR_RS07305	MMAR_1478	NADH dehydrogenase subunit F	Rv3150	22	168	172.4	0.04	17638.5	15518.9	-2119.6	0.6071	1
MMAR_RS07310	MMAR_1479	NADH dehydrogenase subunit E	Rv3149	10	309.3	288.4	-0.1	12990.9	10384.1	-2606.8	0.5653	1
MMAR_RS07315	MMAR_1480	NADH-quinone oxidoreductase subunit D	Rv3148	18	187.8	198.5	0.08	11829.9	10721	-1108.9	0.8075	1
MMAR_RS07320	MMAR_1481	NADH-quinone oxidoreductase subunit C	Rv3147	19	96.4	96.3	0	9443.6	8088.54	-1355	0.6185	1
MMAR_RS07325	MMAR_1482	NADH-quinone oxidoreductase subunit B	Rv3146	7	222.3	235.4	0.08	9335.7	8473.73	-862	0.7191	1
MMAR_RS07335	MMAR_1484	hypothetical protein	Rv3144c	13	153	153.9	0.01	9636.4	8311.83	-1324.6	0.5932	1
MMAR_RS07340	MMAR_1485	phospholipase C	NA	30	442.2	435	-0.02	64999.8	54815	-10184.8	0.521	1
MMAR_RS07345	MMAR_1486	chemotaxis protein CheY	Rv3143	6	195.2	166.1	-0.23	8196.8	5980.28	-2216.6	0.2406	1
MMAR_RS07350	MMAR_1487	hypothetical protein	NA	2	0	0	0	0	0	0	1	1
MMAR_RS07355	MMAR_1488	ketosteroid isomerase	NA	5	124.8	132.3	0.08	2620.3	2381.82	-238.4	0.7784	1
MMAR_RS07360	MMAR_1489	hypothetical protein	NA	2	80	90.1	0.17	1119.4	1080.62	-38.7	0.9417	1
MMAR_RS07365	MMAR_1490	acyl-CoA dehydrogenase	NA	9	113.3	101.2	-0.16	3964.1	3035.78	-928.3	0.4505	1
MMAR_RS07370	MMAR_1491	acyl-CoA dehydrogenase	NA	16	111.1	118.6	0.09	7776.3	7117.47	-658.9	0.7259	1
MMAR_RS07375	MMAR_1492	TetR family transcriptional regulator	NA	9	77.1	68.6	-0.17	3775.9	2879.27	-896.6	0.2189	1
MMAR_RS07380	MMAR_1493	hydroxymethylglutaryl-CoA lyase	NA	8	205.2	193	-0.09	10053.4	8106.03	-1947.4	0.4834	1
MMAR_RS07385	MMAR_1494	CoA transferase	NA	18	105.4	107.7	0.03	8850.9	7754.14	-1096.8	0.6767	1
MMAR_RS07390	MMAR_1495	alpha/beta hydrolase	NA	22	85.4	93.2	0.13	11355.9	10619.2	-736.7	0.7839	1
MMAR_RS07395	MMAR_1496	oxidoreductase	NA	17	203.5	208.6	0.04	14245.5	12514.7	-1730.8	0.6985	1
MMAR_RS07400	MMAR_1497	hypothetical protein	NA	43	301.5	316.3	0.07	67532.6	60736	-6796.6	0.6976	1
MMAR_RS07405	MMAR_1498	NADPH:quinone oxidoreductase	Rv3141	13	46.2	48.8	0.08	2586	2344.66	-241.3	0.6948	1
MMAR_RS07410	MMAR_1499	quinone oxidoreductase	NA	11	103.3	114.9	0.15	3616.7	3445.89	-170.8	0.8817	1
MMAR_RS07415	MMAR_1500	amidohydrolase	NA	19	132.8	130.7	-0.02	4647.2	3921.21	-726	0.5299	1
MMAR_RS07420	MMAR_1501	extradiol ring-cleavage dioxygenase	NA	12	36	43.3	0.26	1766.3	1816.57	50.3	0.9207	1
MMAR_RS07425	MMAR_1502	2-hydroxy-6-ketonona-2,4-dienedioic acid	NA	18	35.7	39.5	0.15	2495.9	2372.62	-123.3	0.8414	1
MMAR_RS07430	MMAR_1503	FAD-binding monooxygenase	NA	22	65.1	64.6	-0.01	5470.8	4650.67	-820.2	0.5247	1
MMAR_RS07435	MMAR_1504	TetR family transcriptional regulator	Rv0302	7	6.9	7.7	0.15	242.9	230.54	-12.3	0.9091	1
MMAR_RS07440	MMAR_1505	acetaldehyde dehydrogenase	NA	9	24.7	29.7	0.27	690.7	712.58	21.9	0.9172	1
MMAR_RS07445	MMAR_1506	4-hydroxy-2-oxovalerate aldolase 1	NA	12	57.5	68.5	0.25	2012.8	2053.51	40.7	0.9602	1
MMAR_RS07450	MMAR_1507	decarboxylase	NA	11	66.9	71.7	0.1	3278	3013.2	-264.8	0.7991	1
MMAR_RS07455	MMAR_1508	acetolactate synthase	NA	21	245.8	246.2	0	24086.1	20682.4	-3403.7	0.5498	1
MMAR_RS07460	MMAR_1509	acyl-CoA dehydrogenase	Rv3140	13	78.3	70.5	-0.15	4935.5	3806.21	-1129.3	0.2877	1
MMAR_RS07465	MMAR_1510	butyryl-CoA dehydrogenase	Rv3139	17	133	142.3	0.1	12098.7	11101.3	-997.4	0.7518	1
MMAR_RS07470	MMAR_1511	histidinol-phosphatase	Rv3137	8	0	0	0	0	0	0	1	1
MMAR_RS07475	MMAR_1512	hypothetical protein	NA	6	192.2	178.2	-0.11	8072.8	6413.79	-1659	0.4809	1
MMAR_RS07480	MMAR_1513	hypothetical protein	Rv3136	18	156.7	173.1	0.14	16449.2	15575.6	-873.5	0.8458	1
MMAR_RS07485	MMAR_1514	hypothetical protein	NA	21	76.1	69.5	-0.13	6924.2	5419.11	-1505.1	0.2994	1
MMAR_RS07490	MMAR_1515	universal stress protein	Rv3134c	13	64.7	60.6	-0.09	4982.4	4001.27	-981.1	0.466	1
MMAR_RS07495	MMAR_1516	LuxR family transcriptional regulator	Rv3133c	5	115.4	117.3	0.02	3231.1	2815.57	-415.6	0.5841	1
MMAR_RS07500	MMAR_1517	histidine kinase	Rv3132c	17	77.7	76.4	-0.02	4353	3668.49	-684.5	0.5537	1
MMAR_RS07505	MMAR_1518	NAD(P)H nitroreductase	NA	9	179.8	197.3	0.13	3775.3	3552.28	-223	0.806	1
MMAR_RS07510	MMAR_1519	diacylglycerol O-acyltransferase	Rv3130c	17	59	61.4	0.06	2479.6	2208.61	-271	0.7469	1
MMAR_RS07515	MMAR_1520	cyanoglobin	NA	7	63.1	69.1	0.13	1325.1	1244.5	-80.6	0.8406	1
MMAR_RS07520	MMAR_1521	pyridoxamine 5'-phosphate oxidase	Rv3129	5	69.7	61.6	-0.18	1952	1478.67	-473.3	0.3625	1
MMAR_RS07525	MMAR_1522	NAD(P)H nitroreductase	Rv3127	11	39	37.5	-0.06	1636.7	1348.47	-288.2	0.4417	1
MMAR_RS07530	MMAR_1523	hypothetical protein	Rv1128c,Rv1702c,Rv3467	15	81.2	93.1	0.2	5681.5	5585.93	-95.6	0.948	1
MMAR_RS07535	MMAR_1524	membrane protein	NA	0	0	0	0	0	0	0	1	1
MMAR_RS07540	MMAR_1525	FAD-linked oxidase	Rv3107c	17	66.9	74.5	0.16	5154.5	4919.38	-235.2	0.8538	1
MMAR_RS07545	MMAR_1526	NADP oxidoreductase	Rv3106	11	94.1	115.1	0.29	5927.5	6215.63	288.1	0.8658	1
MMAR_RS07550	MMAR_1527	peptide chain release factor 2	Rv3105c	15	0	0	0	0	0	0	1	1
MMAR_RS07555	MMAR_1528	mechanosensitive ion channel protein MscS	Rv3104c	9	252.6	244.3	-0.05	15914.1	13192.8	-2721.3	0.5445	1
MMAR_RS07560	MMAR_1530	cell division protein FtsE	Rv3102c	5	0	0.7	0.8	0	4.48	4.5	1	1
MMAR_RS07565	MMAR_1531	cell division protein FtsX	Rv3101c	18	0	0	0	0	0	0	1	1
MMAR_RS07570	MMAR_1532	SsrA-binding protein	Rv3100c	5	0	0	0	0	0	0	1	1
MMAR_RS07575	MMAR_1533	hypothetical protein	NA	18	213.3	220.7	0.05	22396.7	19866.9	-2529.7	0.6414	1
MMAR_RS07580	MMAR_1534	hypothetical protein	NA	37	737.8	743.8	0.01	185913	160653	-25260.4	0.5402	1
MMAR_RS07585	MMAR_1535	ATPase AAA	NA	17	312.8	308.6	-0.02	32846.2	27769.8	-5076.3	0.4917	1
MMAR_RS07590	MMAR_1536	hypothetical protein	NA	16	229.9	229.2	0	24135.6	20625.1	-3510.4	0.5068	1
MMAR_RS07595	MMAR_1537	hypothetical protein	Rv3099c	7	273.2	267.2	-0.03	11474.4	9620.78	-1853.6	0.4825	1
MMAR_RS07600	MMAR_1538	PE family protein	Rv2519	34	377.1	373.3	-0.01	81835.1	69429.3	-12405.8	0.463	1
MMAR_RS07605	MMAR_1540	hypothetical protein	NA	2	47.6	36.7	-0.38	333.5	220.1	-113.4	0.2743	1
MMAR_RS07610	MMAR_1541	hypothetical protein	NA	10	268.1	278.4	0.05	11258.7	10023.8	-1234.9	0.6428	1
MMAR_RS07615	MMAR_1542	hypothetical protein	NA	8	137.6	143.3	0.06	7704.4	6876.41	-828	0.6857	1
MMAR_RS07620	MMAR_1543	hypothetical protein	NA	12	633.7	632.1	0	48794.1	41721.2	-7072.9	0.6368	1
MMAR_RS07625	MMAR_1544	PadR family transcriptional regulator	NA	10	156.3	151.1	-0.05	9846.3	8160.97	-1685.3	0.431	1
MMAR_RS07630	MMAR_1545	hypothetical protein	NA	13	650.4	660.3	0.02	59182.5	51500.2	-7682.3	0.6346	1
MMAR_RS07640	MMAR_1547	PPE family protein	Rv3097c	27	520.9	518.5	-0.01	83863.7	71550.1	-12313.7	0.5705	1
MMAR_RS07645	MMAR_1548	glutaminase	NA	13	351.8	377.7	0.1	27088.1	24926.8	-2161.3	0.7447	1
MMAR_RS07650	MMAR_1549	hypothetical protein	NA	4	191.7	201.3	0.07	5367	4832.26	-534.7	0.759	1
MMAR_RS07655	MMAR_1550	hypothetical protein	NA	26	283.4	282.2	-0.01	41663.8	35558.3	-6105.4	0.4858	1
MMAR_RS07660	MMAR_1551	phytanoyl-CoA dioxygenase	Rv3633	13	359.7	354.5	-0.02	32731.4	27649	-5082.4	0.4621	1
MMAR_RS07665	MMAR_1552	hypothetical protein	NA	2	238.7	226.3	-0.08	3341.7	2715.73	-626	0.6267	1
MMAR_RS07670	MMAR_1553	hypothetical protein	NA	9	298.8	318.6	0.09	14642.3	13379.9	-1262.4	0.7143	1
MMAR_RS07675	MMAR_1554	hypothetical protein	Rv3096	19	350.3	346.9	-0.01	41689.9	35384.1	-6305.8	0.4803	1
MMAR_RS07680	MMAR_1555	transcriptional regulator	Rv3095	4	81.5	99.3	0.28	1710.8	1786.59	75.8	0.881	1
MMAR_RS07685	MMAR_1556	hydroxylase	Rv3094c	15	152.9	164.5	0.11	10700	9868.53	-831.5	0.746	1
MMAR_RS07690	MMAR_1557	oxidoreductase	Rv3093c	13	78	66.2	-0.24	2183.6	1588.58	-595	0.3032	1
MMAR_RS07695	MMAR_1558	NADP-dependent oxidoreductase	NA	18	60.5	61.1	0.02	5502.1	4768.85	-733.3	0.5655	1
MMAR_RS07700	MMAR_1559	hypothetical protein	NA	13	120.5	118.4	-0.02	5903.1	4973.7	-929.4	0.6474	1
MMAR_RS07705	MMAR_1560	nucleoside triphosphate pyrophosphohydrolase	NA	16	145	156.8	0.11	8122.2	7526.79	-595.5	0.821	1
MMAR_RS07710	MMAR_1561	tRNA dimethylallyltransferase	NA	17	62.3	47.4	-0.39	4796.7	3128.72	-1668	0.1073	1
MMAR_RS07715	MMAR_1562	hypothetical protein	NA	9	135.4	149.9	0.15	7580.2	7196.76	-383.4	0.8417	1
MMAR_RS07720	MMAR_1563	hypothetical protein	NA	7	62	62.8	0.02	2168.5	1884.67	-283.8	0.6415	1
MMAR_RS07725	MMAR_1564	cytochrome P450	NA	12	160.1	164.5	0.04	10088.4	8884.79	-1203.6	0.6337	1
MMAR_RS07730	MMAR_1565	methyltransferase	NA	12	173.8	166.8	-0.06	12169	10009.8	-2159.2	0.514	1
MMAR_RS07735	MMAR_1566	dimethylallyladenosine tRNA	NA	20	116.9	122.5	0.07	12274	11020.6	-1253.4	0.6593	1
MMAR_RS07740	MMAR_1567	ABC transporter	Rv3092c	11	266.4	276.4	0.05	14916.6	13267.3	-1649.3	0.7052	1
MMAR_RS07745	MMAR_1568	short-chain dehydrogenase	NA	8	141.4	142.2	0.01	7916.4	6824.13	-1092.3	0.5796	1
MMAR_RS07750	MMAR_1569	TetR family transcriptional regulator	NA	10	192.6	188.7	-0.03	12136.5	10189.8	-1946.6	0.5522	1
MMAR_RS07755	MMAR_1570	hypothetical protein	NA	6	237.7	223.2	-0.09	9982	8034	-1948	0.3444	1
MMAR_RS07760	MMAR_1571	hypothetical protein	Rv3091	16	214.5	218.9	0.03	22517.4	19696.6	-2820.8	0.5882	1
MMAR_RS07765	MMAR_1572	hypothetical protein	Rv3090	6	259.3	298.9	0.2	9077.1	8967.47	-109.7	0.9776	1
MMAR_RS07770	MMAR_1573	hypothetical protein	NA	26	105	114.2	0.12	12493	11650.9	-842.1	0.7985	1
MMAR_RS07775	MMAR_1574	hypothetical protein	NA	5	68.3	93.3	0.45	956.7	1119.96	163.3	0.6397	1
MMAR_RS07780	MMAR_1575	F420-dependent oxidoreductase	Rv3079c	11	80.3	81.4	0.02	5060.2	4394.38	-665.8	0.6071	1
MMAR_RS07785	MMAR_1576	hypothetical protein	NA	6	140.3	147	0.07	4911	4408.87	-502.1	0.6676	1
MMAR_RS07790	MMAR_1577	hydrolase	Rv3077	26	123.8	121.7	-0.02	18201.4	15336.2	-2865.2	0.4291	1
MMAR_RS07795	MMAR_1578	cyclase	Rv3076	7	50.7	49.7	-0.03	2131.3	1789.65	-341.6	0.5824	1
MMAR_RS07800	MMAR_1579	hydrolase	NA	20	140.6	148.7	0.08	12790.9	11600.9	-1190	0.692	1
MMAR_RS07805	MMAR_1580	dehydrogenase	NA	22	80.2	85.6	0.09	7296.8	6679.28	-617.6	0.7415	1
MMAR_RS07810	MMAR_1581	membrane protein	NA	19	151.6	145.8	-0.06	16981.2	13992.4	-2988.8	0.4065	1
MMAR_RS07815	MMAR_1582	PucR family transcriptional regulator	Rv1429	14	132.8	126.6	-0.07	10227	8355.37	-1871.7	0.3701	1
MMAR_RS07820	MMAR_1583	hypothetical protein	Rv3075c	11	423.9	414.8	-0.03	32642.7	27378.3	-5264.4	0.4735	1
MMAR_RS07825	MMAR_1584	HNH endonuclease	Rv3074	17	65.1	71.6	0.14	5464.8	5157.24	-307.5	0.8417	1
MMAR_RS07830	MMAR_1585	hypothetical protein	Rv3073c	6	95.5	118	0.31	2674	2832	158	0.8514	1
MMAR_RS07835	MMAR_1586	F420-dependent oxidoreductase	NA	10	107.8	107.6	0	4527.9	3872.53	-655.4	0.5253	1
MMAR_RS07840	MMAR_1587	siderophore biosynthesis protein	Rv1347c	18	50	53.5	0.1	4899.1	4491.36	-407.7	0.7307	1
MMAR_RS07845	MMAR_1588	hypothetical protein	NA	16	23.5	25.2	0.1	1151.6	1060.19	-91.4	0.7725	1
MMAR_RS07850	MMAR_1589	camphor resistance protein CrcB	Rv3070	5	3.3	11.1	1.74	23.3	66.73	43.5	0.2622	1
MMAR_RS07855	MMAR_1590	camphor resistance protein CrcB	Rv3069	8	35.7	33.2	-0.11	1500.4	1193.85	-306.5	0.4377	1
MMAR_RS07860	MMAR_1591	phosphoglucomutase	Rv3068c	23	170.5	170	0	20287.3	17341.3	-2946	0.5042	1
MMAR_RS07895	MMAR_1595	S-adenosyl-L-methionine-dependent	NA	14	174.5	179.9	0.04	12212.8	10795.4	-1417.4	0.66	1
MMAR_RS07900	MMAR_1596	hypothetical protein	NA	10	232.9	224.7	-0.05	11412	9435.51	-1976.5	0.542	1
MMAR_RS07905	MMAR_1597	transcriptional regulator	NA	12	113.1	109.5	-0.05	4748.5	3943.23	-805.3	0.5776	1
MMAR_RS07910	MMAR_1598	transposase	NA	5	102	114.8	0.17	2143	2066.92	-76.1	0.9284	1
MMAR_RS07915	MMAR_1599	integrase	NA	13	86	93.5	0.12	4818.1	4485.84	-332.2	0.7915	1
MMAR_RS07920	MMAR_1600	hypothetical protein	NA	4	271.3	261.7	-0.05	7596	6281.05	-1315	0.4344	1
MMAR_RS07925	MMAR_1601	PE-PGRS family protein	NA	5	86	88.5	0.04	1806	1593.83	-212.2	0.7427	1
MMAR_RS07930	MMAR_1602	oxidoreductase	NA	18	81.8	76.7	-0.09	5152.7	4139.14	-1013.5	0.3338	1
MMAR_RS07935	MMAR_1603	PucR family transcriptional regulator	Rv1429	19	45.5	31.1	-0.55	1592.2	932.23	-660	0.0837	1
MMAR_RS07940	MMAR_1604	glycerol acyltransferase	NA	12	40.5	36.6	-0.15	1416.9	1098.29	-318.6	0.351	1
MMAR_RS07945	MMAR_1605	acyltransferase	NA	10	24.9	30.7	0.3	1046.8	1103.82	57	0.8467	1
MMAR_RS07950	MMAR_1606	acyl-CoA synthetase	NA	21	39.5	44.2	0.16	3321.8	3179.97	-141.8	0.8633	1
MMAR_RS07955	MMAR_1607	succinate-semialdehyde dehydrogenase	NA	25	165.7	153.5	-0.11	11595.9	9209.89	-2386	0.349	1
MMAR_RS07960	MMAR_1608	alkyl sulfatase	NA	31	154.6	162.6	0.07	27060	24395.1	-2664.9	0.6737	1
MMAR_RS07965	MMAR_1609	hypothetical protein	NA	6	111.4	98.4	-0.18	4678.7	3543.86	-1134.9	0.1891	1
MMAR_RS07970	MMAR_1610	hypothetical protein	NA	8	164.1	164.4	0	9188.9	7892.84	-1296.1	0.578	1
MMAR_RS07975	MMAR_1611	DNA-binding transcriptional regulator	Rv3066	9	134.9	152.2	0.17	7551.9	7307.58	-244.3	0.9222	1
MMAR_RS07980	MMAR_1612	multidrug transporter	Rv3065	4	312.2	308	-0.02	8741.7	7390.84	-1350.9	0.5079	1
MMAR_RS07985	MMAR_1613	hypothetical protein	NA	8	94.1	103.8	0.14	5270.7	4982.39	-288.3	0.8397	1
MMAR_RS07990	MMAR_1614	short-chain dehydrogenase	NA	9	87.3	82.1	-0.09	3664.9	2953.98	-710.9	0.402	1
MMAR_RS07995	MMAR_1615	molecular chaperone Hsp70	NA	22	89.8	88.1	-0.03	11309.8	9511.58	-1798.2	0.5041	1
MMAR_RS08000	MMAR_1616	carbon starvation protein CstA	Rv3063	29	395.1	403.7	0.03	63612.6	55710.4	-7902.2	0.662	1
MMAR_RS08005	MMAR_1618	multicopper oxidase	NA	34	254.6	258.3	0.02	48118.4	41850.9	-6267.5	0.5637	1
MMAR_RS08010	MMAR_1619	hypothetical protein	NA	14	73.8	69.2	-0.09	5165.8	4154.6	-1011.2	0.3314	1
MMAR_RS08015	MMAR_1620	hypothetical protein	NA	14	173.4	167.7	-0.05	14565.1	12072	-2493.1	0.4118	1
MMAR_RS08020	MMAR_1621	transcriptional regulator	Rv1675c	12	41.2	43.7	0.08	1154.7	1048.55	-106.2	0.8264	1
MMAR_RS08025	MMAR_1622	hypothetical protein	NA	5	8.3	9.3	0.17	115.5	111.23	-4.3	0.942	1
MMAR_RS08030	MMAR_1623	DNA ligase	Rv3062	17	72.6	66.5	-0.13	5081	3990.86	-1090.2	0.4046	1
MMAR_RS08035	MMAR_1624	3-hydroxy-2-methylbutyryl-CoA dehydrogenase	NA	9	46.8	49.2	0.07	2295.6	2064.97	-230.7	0.696	1
MMAR_RS08040	MMAR_1625	acyl-CoA dehydrogenase	Rv3061c	21	74	88.3	0.25	5698.4	5827.87	129.5	0.9403	1
MMAR_RS08045	MMAR_1626	HxlR family transcriptional regulator	Rv1725c	8	159.6	174.9	0.13	4469.6	4196.52	-273.1	0.8921	1
MMAR_RS08050	MMAR_1627	hypothetical protein	NA	12	50.7	55.1	0.12	2129.4	1982.24	-147.1	0.8482	1
MMAR_RS08055	MMAR_1628	hypothetical protein	NA	10	92.3	90.9	-0.02	4524.9	3815.89	-709.1	0.5819	1
MMAR_RS08060	MMAR_1629	acetyl-CoA acetyltransferase	NA	17	196.6	182.5	-0.11	13763.1	10949.5	-2813.6	0.3451	1
MMAR_RS08065	MMAR_1630	GntR family transcriptional regulator	NA	20	139.5	141.9	0.03	12690.1	11067.4	-1622.7	0.573	1
MMAR_RS08070	MMAR_1631	hypothetical protein	NA	16	265.9	283.4	0.09	20472.2	18706.4	-1765.8	0.7139	1
MMAR_RS08075	MMAR_1633	hypothetical protein	NA	2	216.6	232.9	0.1	3032.3	2794.72	-237.6	0.8619	1
MMAR_RS08080	MMAR_1634	cytochrome P450	Rv3059	26	226.5	230.7	0.03	38053.4	33214.8	-4838.6	0.5787	1
MMAR_RS08085	MMAR_1635	TetR family transcriptional regulator	Rv3058c	7	351.5	354.1	0.01	17223.5	14871.9	-2351.6	0.6695	1
MMAR_RS08090	MMAR_1636	short-chain dehydrogenase	Rv3057c	14	121.8	115.7	-0.07	9376	7634.04	-1742	0.4051	1
MMAR_RS08095	MMAR_1637	TetR family transcriptional regulator	Rv3055	5	127.6	129.4	0.02	2679.7	2328.57	-351.1	0.6555	1
MMAR_RS08100	MMAR_1638	FMN reductase	Rv3054c	11	174.5	190.6	0.13	8552.5	8006.35	-546.2	0.7981	1
MMAR_RS08105	MMAR_1639	PPE family protein	NA	166	315.3	316.3	0	320037	275141	-44895.9	0.5204	1
MMAR_RS08110	MMAR_1640	glutaredoxin	Rv3053c	5	0	0	0	0	0	0	1	1
MMAR_RS08115	MMAR_1641	ribonucleotide reduction protein	Rv3052c	13	0	0	0	0	0	0	1	1
MMAR_RS08120	MMAR_1642	ribonucleotide reductase of class Ib (aerobic),	Rv3051c	43	0	0	0	0	0	0	1	1
MMAR_RS08125	MMAR_1643	AsnC family transcriptional regulator	Rv3050c	4	433.4	452.2	0.06	12134.1	10852.5	-1281.6	0.7037	1
MMAR_RS08130	MMAR_1644	4-hydroxyacetophenone monooxygenase	Rv3049c	29	371.9	362.6	-0.04	70285.8	58741.1	-11544.8	0.4005	1
MMAR_RS08135	MMAR_1645	TetR family transcriptional regulator	NA	7	175.1	190.8	0.12	8581.1	8013.68	-567.4	0.7802	1
MMAR_RS08140	MMAR_1646	polyketide cyclase	NA	3	198.2	178.6	-0.15	2774.7	2142.87	-631.8	0.3815	1
MMAR_RS08145	MMAR_1647	ribonucleotide-diphosphate reductase subunit	Rv3048c	20	0	0	0	0	0	0	1	1
MMAR_RS08150	MMAR_1648	hypothetical protein	Rv3046c	4	63	55.3	-0.19	441	332.05	-108.9	0.4537	1
MMAR_RS08155	MMAR_1649	zinc-binding dehydrogenase	Rv3045	14	249	252.8	0.02	19173.7	16682.4	-2491.3	0.5604	1
MMAR_RS08160	MMAR_1650	Fe3+-citrate ABC transporter substrate-binding	Rv3044	11	0.5	1.4	1.5	17.1	41.4	24.3	0.6923	1
MMAR_RS08165	MMAR_1651	cytochrome C oxidase subunit I	Rv3043c	19	0	0	0	0	0	0	1	1
MMAR_RS08170	MMAR_1652	phosphoserine phosphatase	Rv3042c	9	0	0	0	0	0	0	1	1
MMAR_RS08175	MMAR_1653	ArsR family transcriptional regulator	Rv0081	3	115.4	129.4	0.17	2422.6	2328.45	-94.1	0.8784	1
MMAR_RS08180	MMAR_1654	oxidoreductase	Rv0082	3	163.9	150.3	-0.12	2295.1	1804	-491.1	0.3986	1
MMAR_RS08185	MMAR_1655	hypothetical protein	Rv0083	22	114.4	108.2	-0.08	8807.1	7143.99	-1663.1	0.359	1
MMAR_RS08190	MMAR_1656	formate hydrogenlyase	Rv0084	10	39.9	38.4	-0.06	2236	1842.56	-393.5	0.5037	1
MMAR_RS08195	MMAR_1657	hypothetical protein	Rv0085	4	88.4	93.1	0.08	1236.9	1117.39	-119.5	0.7807	1
MMAR_RS08200	MMAR_1658	hydrogenase	Rv0086	10	64.9	50.7	-0.35	2724	1826.88	-897.1	0.0928	1
MMAR_RS08205	MMAR_1659	formate hydrogenase	Rv0087	15	61.7	67	0.12	4316	4019.77	-296.2	0.7758	1
MMAR_RS08210	MMAR_1660	iron ABC transporter ATP-binding protein	Rv3041c	9	47.7	46.3	-0.04	1670.5	1390.48	-280	0.5303	1
MMAR_RS08215	MMAR_1661	NUDIX hydrolase	Rv3040c	8	37.6	30.8	-0.28	1578.1	1110.38	-467.8	0.3948	1
MMAR_RS08220	MMAR_1662	enoyl-CoA hydratase	Rv3039c	6	54.4	64.5	0.24	380.9	386.84	6	0.9691	1
MMAR_RS08225	MMAR_1663	methyltransferase type 11	Rv3038c	14	41.1	19.3	-1.09	287.5	116.06	-171.5	0.0844	1
MMAR_RS08230	MMAR_1664	S-adenosylmethionine-dependent	Rv3037c	16	156.5	139.8	-0.16	9862	7547.13	-2314.8	0.4598	1
MMAR_RS08235	MMAR_1665	Immunogenic protein MPT64/MPB64 precursor	Rv3036c	12	384.3	341.8	-0.17	29591.3	22558.7	-7032.6	0.4146	1
MMAR_RS08240	MMAR_1666	hypothetical protein	NA	6	128.7	136.7	0.09	3604.6	3281.02	-323.6	0.7498	1
MMAR_RS08245	MMAR_1667	hypothetical protein	Rv3035	19	0	0	0	0	0	0	1	1
MMAR_RS08250	MMAR_1668	acetyltransferase	Rv3034c	7	0	0	0	0	0	0	1	1
MMAR_RS08255	MMAR_1669	lysophospholipase	NA	9	415.2	365.9	-0.18	17436.4	13170.9	-4265.5	0.5613	1
MMAR_RS08260	MMAR_1670	hypothetical protein	Rv3033	4	402.3	378.5	-0.09	8448.2	6813.63	-1634.5	0.5404	1
MMAR_RS08265	MMAR_1671	deoxyribodipyrimidine photolyase	NA	17	106.5	102.7	-0.05	7454.5	6163.65	-1290.8	0.4257	1
MMAR_RS08270	MMAR_1672	TspO and MBR s	NA	8	49	45.5	-0.11	1370.7	1090.86	-279.8	0.5733	1
MMAR_RS08275	MMAR_1673	membrane protein	NA	25	97.9	91.9	-0.09	10969.7	8821.03	-2148.7	0.3392	1
MMAR_RS08280	MMAR_1674	class C beta-lactamase	NA	27	123.4	119	-0.05	18139.1	14999.9	-3139.2	0.409	1
MMAR_RS08285	MMAR_1675	MarR family transcriptional regulator	NA	10	239.9	243	0.02	13433.3	11662.2	-1771.1	0.6568	1
MMAR_RS08290	MMAR_1676	hypothetical protein	NA	7	86.5	86.9	0.01	4240	3650.27	-589.7	0.6678	1
MMAR_RS08295	MMAR_1677	heme-binding protein	NA	10	123.9	120.1	-0.04	6937.2	5765.43	-1171.8	0.5647	1
MMAR_RS08300	MMAR_1678	hypothetical protein	NA	9	350.4	353.6	0.01	19623.2	16973.2	-2650	0.6158	1
MMAR_RS08305	MMAR_1679	nucleoside-diphosphate sugar epimerase	NA	20	73.9	68.8	-0.1	4654.7	3717.65	-937	0.3936	1
MMAR_RS08310	MMAR_1680	dehydrogenase	NA	13	76.8	78	0.02	4841.5	4213.27	-628.2	0.5944	1
MMAR_RS08315	MMAR_1681	glycogen synthase	Rv3032	15	0	0	0	0	0	0	1	1
MMAR_RS08320	MMAR_1682	1,4-alpha-glucan-branching protein	Rv3031	17	0	0	0	0	0	0	1	1
MMAR_RS08325	MMAR_1683	SAM-dependent methyltransferase	Rv3030	12	1.7	2.4	0.44	49	57.08	8.1	0.8618	1
MMAR_RS08330	MMAR_1684	electron transfer flavoprotein subunit beta	Rv3029c	3	0	0	0	0	0	0	1	1
MMAR_RS08335	MMAR_1685	electron transfer flavoprotein subunit alpha	Rv3028c	8	0	0	0	0	0	0	1	1
MMAR_RS08340	MMAR_1686	phosphohistidine phosphatase	NA	18	107.3	103.4	-0.05	9016.5	7443.37	-1573.1	0.4142	1
MMAR_RS08345	MMAR_1687	lysophospholipase	Rv3026c	5	144	157	0.13	4030.7	3769.07	-261.7	0.8265	1
MMAR_RS08350	MMAR_1688	hypothetical protein	NA	7	195.4	184	-0.09	8206.4	6624.22	-1582.2	0.5516	1
MMAR_RS08355	MMAR_1689	cysteine desulfurase	Rv3025c	7	0	0	0	0	0	0	1	1
MMAR_RS08360	MMAR_1690	tRNA	Rv3024c	16	0	0.7	0.8	0	4.48	4.5	1	1
MMAR_RS08365	MMAR_1691	hypothetical protein	Rv3016	8	90.3	98	0.12	3159.7	2941.08	-218.6	0.7807	1
MMAR_RS08370	MMAR_1692	methionine synthase	Rv3015c	7	116.1	95.5	-0.28	4064.2	2863.68	-1200.5	0.2351	1
MMAR_RS08375	MMAR_1693	radical SAM protein	Rv0213c	26	131.5	130.7	-0.01	20257.6	17254.5	-3003.2	0.4856	1
MMAR_RS08380	MMAR_1694	DNA ligase	Rv3014c	21	0	0	0	0	0	0	1	1
MMAR_RS08385	MMAR_1695	TetR family transcriptional regulator	Rv1556	7	79.8	86.8	0.12	3909.2	3647.13	-262.1	0.8197	1
MMAR_RS08390	MMAR_1696	membrane protein	NA	4	219.1	210.4	-0.06	6135.9	5048.76	-1087.1	0.431	1
MMAR_RS08400	MMAR_1698	transposase	NA	3	0	0	0	0	0	0	1	1
MMAR_RS08405	MMAR_1699	integrase	NA	15	15.1	40.6	1.42	105.8	243.53	137.7	0.094	1
MMAR_RS08415	MMAR_1700	hypothetical protein	Rv3013	6	107.1	101.9	-0.07	3749.8	3055.73	-694.1	0.3899	1
MMAR_RS08420	MMAR_1701	aspartyl/glutamyl-tRNA(Asn/Gln) amidotransferase	Rv3012c	2	0	0	0	0	0	0	1	1
MMAR_RS08425	MMAR_1702	glutamyl-tRNA(Gln) amidotransferase subunit A	Rv3011c	25	2.7	0	-1.88	18.7	0	-18.7	1	1
MMAR_RS08430	MMAR_1703	6-phosphofructokinase	Rv3010c	10	22.9	16.6	-0.46	963.3	598.21	-365.1	0.1816	1
MMAR_RS08435	MMAR_1704	aspartyl/glutamyl-tRNA amidotransferase subunit	Rv3009c	22	0	0	0	0	0	0	1	1
MMAR_RS08440	MMAR_1705	oxidoreductase	Rv3007c	6	59.9	46.8	-0.36	2097.8	1404.85	-693	0.3022	1
MMAR_RS08445	MMAR_1706	hypothetical protein	Rv3006	13	13.2	5.4	-1.29	92.4	32.32	-60.1	0.1654	1
MMAR_RS08450	MMAR_1707	membrane protein	Rv3005c	13	0.2	2.1	3.26	4.6	38.29	33.6	0.4891	1
MMAR_RS08455	MMAR_1708	hypothetical protein	NA	5	85.5	107.5	0.33	2393.5	2579.57	186.1	0.7968	1
MMAR_RS08460	MMAR_1710	acetolactate synthase	Rv3003c	17	0.9	0	-0.92	6.2	0	-6.2	1	1
MMAR_RS08465	MMAR_1711	acetolactate synthase	Rv3002c	4	1.2	0	-1.14	8.5	0	-8.5	1	1
MMAR_RS08470	MMAR_1712	ketol-acid reductoisomerase	Rv3001c	10	0	0	0	0	0	0	1	1
MMAR_RS08475	MMAR_1713	hypothetical protein	NA	10	207.8	198	-0.07	11635.5	9501.76	-2133.8	0.4218	1
MMAR_RS08480	MMAR_1714	dehydrogenase	Rv2997	24	179.2	188.1	0.07	16307.7	14669	-1638.7	0.6777	1
MMAR_RS08485	MMAR_1715	3-phosphoglycerate dehydrogenase	Rv2996c	11	0	10	3.46	0	59.82	59.8	1	1
MMAR_RS08490	MMAR_1716	3-isopropylmalate dehydrogenase	Rv2995c	14	0	0	0	0	0	0	1	1
MMAR_RS08495	MMAR_1717	MFS transporter	Rv2994	20	140.2	136.8	-0.04	14721.3	12308.1	-2413.2	0.4487	1
MMAR_RS08500	MMAR_1718	2-hydroxyhepta-2,4-diene-1,7-dioate isomerase	Rv2993c	12	53.6	56.1	0.06	3004.2	2690.74	-313.5	0.6735	1
MMAR_RS08505	MMAR_1719	glutamyl-tRNA synthetase	Rv2992c	25	0	0	0	0	0	0	1	1
MMAR_RS08520	MMAR_1720	PPOX class F420-dependent enzyme	Rv2991	7	859.7	889.5	0.05	36108	32021.9	-4086	0.6217	1
MMAR_RS08525	MMAR_1721	oxidoreductase	Rv0021c	13	179.2	187.4	0.06	12546.4	11244.3	-1302.1	0.7432	1
MMAR_RS08530	MMAR_1722	membrane protein	Rv0402c	38	465.3	476.5	0.03	97707.4	85773.9	-11933.5	0.6327	1
MMAR_RS08535	MMAR_1723	membrane protein	Rv0403c	8	491.7	520.2	0.08	24092.7	21848.5	-2244.2	0.6938	1
MMAR_RS08540	MMAR_1724	8-amino-7-oxononanoate synthase	NA	25	368.4	379.5	0.04	56729.6	50095.3	-6634.3	0.616	1
MMAR_RS08545	MMAR_1725	IclR family transcriptional regulator	Rv2989	12	41.8	37.6	-0.15	1756.3	1352.86	-403.4	0.3282	1
MMAR_RS08550	MMAR_1726	3-isopropylmalate dehydratase large subunit	Rv2988c	15	0	5	2.58	0	29.91	29.9	1	1
MMAR_RS08555	MMAR_1727	3-isopropylmalate dehydratase small subunit	Rv2987c	10	14.1	28.7	1.03	197	344.33	147.4	0.5841	1
MMAR_RS08560	MMAR_1728	DNA-binding protein	Rv2986c	3	0	0	0	0	0	0	1	1
MMAR_RS08565	MMAR_1729	NUDIX hydrolase	Rv2985	15	128.2	106.9	-0.26	8077.6	5772.48	-2305.1	0.1488	1
MMAR_RS08570	MMAR_1730	polyphosphate kinase	Rv2984	26	20.5	24.4	0.25	2731.4	2780.32	48.9	0.9445	1
MMAR_RS08575	MMAR_1731	2-phospho-L-lactate guanylyltransferase	Rv2983	5	41.3	24	-0.78	578.1	287.69	-290.4	0.1664	1
MMAR_RS08580	MMAR_1732	glycerol-3-phosphate dehydrogenase	Rv2982c	21	171.8	168.7	-0.03	18033.9	15183.5	-2850.4	0.4357	1
MMAR_RS08585	MMAR_1733	D-alanine--D-alanine ligase	Rv2981c	11	0	0	0	0	0	0	1	1
MMAR_RS08590	MMAR_1734	membrane protein	Rv2980	6	0	0	0	0	0	0	1	1
MMAR_RS08595	MMAR_1735	thiamine monophosphate kinase	Rv2977c	8	0	0	0	0	0	0	1	1
MMAR_RS08600	MMAR_1736	hypothetical protein	NA	7	84.6	73.1	-0.21	2370	1755.47	-614.5	0.4037	1
MMAR_RS08605	MMAR_1737	uracil-DNA glycosylase	Rv2976c	10	114	104	-0.13	3191.5	2495.07	-696.4	0.4149	1
MMAR_RS08610	MMAR_1738	alcohol dehydrogenase	NA	9	51.8	35.5	-0.54	1449.9	852.1	-597.8	0.0316	1
MMAR_RS08615	MMAR_1739	oxidoreductase	NA	9	215.9	228.7	0.08	10581.3	9606.38	-974.9	0.7078	1
MMAR_RS08620	MMAR_1740	50S ribosomal protein L28	NA	2	0	0	0	0	0	0	1	1
MMAR_RS08625	MMAR_1741	dihydroxyacetone kinase	Rv2974c	16	92.5	95.8	0.05	5828.3	5175.5	-652.8	0.6447	1
MMAR_RS08630	MMAR_1742	ATP-dependent DNA helicase RecG	Rv2973c	21	20.8	23.3	0.17	1597.8	1536.41	-61.4	0.8812	1
MMAR_RS08635	MMAR_1743	membrane protein	Rv2972c	9	346.2	347.9	0.01	21808.6	18784.5	-3024.1	0.55	1
MMAR_RS08640	MMAR_1744	2,5-diketo-D-gluconic acid reductase	Rv2971	7	0	0	0	0	0	0	1	1
MMAR_RS08645	MMAR_1745	hypothetical protein	NA	3	534.4	577.5	0.11	7481.6	6930.21	-551.4	0.922	1
MMAR_RS08650	MMAR_1746	lipase	Rv2970c	9	65.9	60.7	-0.12	3692.5	2914.05	-778.5	0.504	1
MMAR_RS08655	MMAR_1747	membrane protein	Rv2969c	7	0	0	0	0	0	0	1	1
MMAR_RS08660	MMAR_1748	membrane protein	Rv2968c	8	2.2	5	1.17	15.5	29.91	14.4	1	1
MMAR_RS08665	MMAR_1749	pyruvate carboxylase	Rv2967c	39	26.4	27.3	0.05	4617.5	4100.57	-516.9	0.6251	1
MMAR_RS08670	MMAR_1750	methyltransferase	Rv2966c	3	7.1	4.3	-0.72	149.3	77.51	-71.8	0.1851	1
MMAR_RS08675	MMAR_1751	phosphopantetheine adenylyltransferase	Rv2965c	4	0	0	0	0	0	0	1	1
MMAR_RS08680	MMAR_1752	hypothetical protein	NA	6	117.3	135.3	0.21	4925	4869.34	-55.6	0.9768	1
MMAR_RS08685	MMAR_1753	formyltetrahydrofolate deformylase	Rv2964	11	115.5	123.9	0.1	6468.4	5945.8	-522.6	0.798	1
MMAR_RS08690	MMAR_1754	membrane protein	Rv2963	12	163.8	166.8	0.03	11467.7	10010.2	-1457.5	0.5734	1
MMAR_RS08695	MMAR_1755	glycosyl transferase family 1	Rv2962c	23	237.1	279.2	0.24	29871.7	30148.2	276.5	0.9803	1
MMAR_RS08700	MMAR_1756	hypothetical protein	NA	16	316.4	346.2	0.13	31008	29083.6	-1924.4	0.8149	1
MMAR_RS08705	MMAR_1757	trans-acting enoyl reductase	Rv2953	26	221.4	232.4	0.07	31002.1	27889.3	-3112.8	0.7089	1
MMAR_RS08710	MMAR_1758	photosystem I reaction center subunit VIII	Rv2951c	12	125.8	129.3	0.04	6162.2	5431.4	-730.8	0.607	1
MMAR_RS08715	MMAR_1759	long-chain-fatty-acid--AMP ligase FadD29	Rv2950c	31	448.8	570.4	0.35	72259.6	78712.1	6452.6	0.7664	1
MMAR_RS08720	MMAR_1760	chorismate pyruvate lyase	Rv2949c	19	234.6	298.6	0.35	21351.1	23293	1941.9	0.7412	1
MMAR_RS08725	MMAR_1761	p-hydroxybenzoic acid--AMP ligase FadD22	Rv2948c	27	546.5	728.6	0.41	80339.8	91802	11462.2	0.5729	1
MMAR_RS08730	MMAR_1762	polyketide synthase	Rv2946c	49	336.8	410.8	0.29	94291.3	98583.7	4292.4	0.8772	1
MMAR_RS08735	MMAR_1763	hypothetical protein	Rv2945c	7	0	10	3.46	0	59.82	59.8	1	1
MMAR_RS08740	MMAR_1764	membrane protein	Rv2942	31	99.1	85.4	-0.21	3467.9	2563.01	-904.9	0.3372	1
MMAR_RS08745	MMAR_1765	long-chain-fatty-acid--AMP ligase FadD28	Rv2941	22	535.7	517.8	-0.05	74995.4	62134.9	-12860.6	0.6017	1
MMAR_RS08750	MMAR_1766	SAM-dependent methyltransferase	NA	24	418.9	439.4	0.07	61582.2	55358.6	-6223.7	0.6815	1
MMAR_RS08755	MMAR_1767	polyketide synthase	Rv2940c	68	432.2	461.8	0.1	181540	166248	-15291.7	0.8235	1
MMAR_RS08760	MMAR_1768	phthiocerol/phthiodiolone dimycocerosyl	Rv2939	20	362.6	380.6	0.07	40615.5	36536.4	-4079	0.6771	1
MMAR_RS08765	MMAR_1769	peptide ABC transporter permease	Rv2938	10	26.4	18.8	-0.49	554.7	339.17	-215.6	0.208	1
MMAR_RS08770	MMAR_1770	antibiotic transporter	Rv2937	18	0	0	0	0	0	0	1	1
MMAR_RS08775	MMAR_1771	daunorubicin resistance protein DrrA family ABC	Rv2936	11	1.1	6.4	2.53	7.8	38.29	30.5	0.4598	1
MMAR_RS08780	MMAR_1772	polyketide synthase	Rv2935	45	540.2	557.1	0.04	139922	123678	-16244.7	0.6087	1
MMAR_RS08785	MMAR_1773	polyketide synthase	Rv2934	42	359.3	368.2	0.04	82987.8	72908	-10079.8	0.5891	1
MMAR_RS08790	MMAR_1774	polyketide synthase	Rv2933	60	257.9	268.6	0.06	86651.1	77351	-9300.1	0.6727	1
MMAR_RS08795	MMAR_1775	polyketide synthase	Rv2932	59	377.6	390.5	0.05	95145	84357.4	-10787.6	0.6548	1
MMAR_RS08800	MMAR_1776	polyketide synthase	Rv2931	48	247.9	263.7	0.09	53786.5	49054.6	-4732	0.7107	1
MMAR_RS08805	MMAR_1777	long-chain-fatty-acid--AMP ligase FadD26	Rv2930	28	389.2	407.4	0.07	70837	63549.4	-7287.6	0.6702	1
MMAR_RS08810	MMAR_1778	thioesterase	Rv2928	23	214.1	206.8	-0.05	25480.3	21091.6	-4388.6	0.4219	1
MMAR_RS08815	MMAR_1779	hypothetical protein	NA	6	336.3	341.1	0.02	11771.2	10233.9	-1537.3	0.6473	1
MMAR_RS08820	MMAR_1780	cell division protein	Rv2927c	9	91.4	71.9	-0.35	1918.9	1293.57	-625.3	0.4167	1
MMAR_RS08825	MMAR_1781	hypothetical protein	Rv2926c	6	866.9	866.3	0	18203.9	15593.8	-2610.1	0.7308	1
MMAR_RS08830	MMAR_1782	ribonuclease III	Rv2925c	8	0	0	0	0	0	0	1	1
MMAR_RS08835	MMAR_1783	formamidopyrimidine-DNA glycosylase	Rv2924c	10	130.9	129	-0.02	7328.7	6191.46	-1137.2	0.5705	1
MMAR_RS08840	MMAR_1784	hypothetical protein	NA	7	82.6	72.8	-0.18	3468.2	2619.74	-848.4	0.3598	1
MMAR_RS08845	MMAR_1785	chromosome partitioning protein Smc	Rv2922c	16	17.3	8.2	-1.08	968.6	393.29	-575.3	0.0174	1
MMAR_RS08850	MMAR_1786	signal recognition particle-docking protein	Rv2921c	5	0	0	0	0	0	0	1	1
MMAR_RS08855	MMAR_1787	ammonia channel protein	Rv2920c	20	118.5	124.4	0.07	11609.1	10447.4	-1161.7	0.6831	1
MMAR_RS08860	MMAR_1788	nitrogen regulatory protein P-II 1	Rv2919c	5	147.2	133	-0.15	5150.3	3990.92	-1159.4	0.3754	1
MMAR_RS08865	MMAR_1789	PII uridylyl-transferase	Rv2918c	12	61.3	52.2	-0.23	4293.7	3131.59	-1162.1	0.2732	1
MMAR_RS08870	MMAR_1790	hypothetical protein	Rv2917	15	14.8	8.5	-0.79	1032.7	512.25	-520.4	0.0285	1
MMAR_RS08875	MMAR_1791	hypothetical protein	NA	1	51.2	38.5	-0.41	358.1	231.17	-126.9	0.2632	1
MMAR_RS08880	MMAR_1792	signal recognition particle protein	Rv2916c	7	110.2	100.6	-0.13	771.1	603.63	-167.5	0.4408	1
MMAR_RS08885	MMAR_1793	hypothetical protein	NA	12	170	172.9	0.02	13087.4	11413.7	-1673.7	0.5769	1
MMAR_RS08890	MMAR_1794	serine/threonine protein kinase	Rv2914c	23	149	155.8	0.06	19810.8	17761.7	-2049.1	0.664	1
MMAR_RS08895	MMAR_1795	hypothetical protein	Rv2913c	16	75	80	0.09	5771.9	5281.85	-490.1	0.7213	1
MMAR_RS08900	MMAR_1796	TetR family transcriptional regulator	Rv2912c	9	26.7	19.6	-0.45	1494.8	939.33	-555.4	0.1799	1
MMAR_RS08905	MMAR_1797	D-alanyl-D-alanine carboxypeptidase	Rv2911	8	171	152.7	-0.16	5983.4	4582.03	-1401.4	0.273	1
MMAR_RS08910	MMAR_1798	hypothetical protein	Rv2910c	8	59.3	61.6	0.06	2075.7	1849.21	-226.5	0.7097	1
MMAR_RS08915	MMAR_1799	30S ribosomal protein S16	Rv2909c	5	0	0	0	0	0	0	1	1
MMAR_RS08920	MMAR_1800	hypothetical protein	Rv2908c	2	128.2	134.2	0.07	1795	1610.41	-184.5	0.761	1
MMAR_RS08925	MMAR_1801	ribosome maturation factor RimM	Rv2907c	6	0	0	0	0	0	0	1	1
MMAR_RS08930	MMAR_1802	tRNA (guanine(37)-N(1))-methyltransferase	Rv2906c	11	0	0	0	0	0	0	1	1
MMAR_RS08935	MMAR_1803	hypothetical protein	Rv2905	12	36.1	27.1	-0.41	2021.3	1301.28	-720	0.1437	1
MMAR_RS08940	MMAR_1804	50S ribosomal protein L19	Rv2904c	5	0	0	0	0	0	0	1	1
MMAR_RS08945	MMAR_1805	signal peptidase I	Rv2903c	10	0	0	0	0	0	0	1	1
MMAR_RS08950	MMAR_1806	ribonuclease HII	Rv2902c	9	104.3	105.2	0.01	5108.8	4417.51	-691.3	0.5541	1
MMAR_RS08955	MMAR_1807	hypothetical protein	Rv2901c	10	58.8	56	-0.07	4113	3360.54	-752.5	0.4231	1
MMAR_RS08960	MMAR_1808	transcription antitermination regulator	NA	8	398.7	400.4	0.01	13954.8	12013.2	-1941.6	0.5538	1
MMAR_RS08965	MMAR_1809	diacylglycerol O-acyltransferase	NA	13	297.4	304.9	0.04	22899.8	20126.6	-2773.2	0.6147	1
MMAR_RS08970	MMAR_1810	epimerase	NA	17	79.4	76.6	-0.05	7780.4	6438.44	-1341.9	0.4245	1
MMAR_RS08975	MMAR_1811	formate dehydrogenase accessory protein FdhD	Rv2899c	9	122.1	98.4	-0.31	3418.6	2360.73	-1057.9	0.3179	1
MMAR_RS08980	MMAR_1812	hypothetical protein	Rv2898c	3	0	0	0	0	0	0	1	1
MMAR_RS08985	MMAR_1813	hypothetical protein	Rv2897c	7	62.7	63.9	0.03	2631.4	2301.1	-330.3	0.7624	1
MMAR_RS08990	MMAR_1814	hypothetical protein	Rv2896c	11	102.8	84.8	-0.28	5035.9	3559.51	-1476.4	0.1603	1
MMAR_RS08995	MMAR_1815	hypothetical protein	Rv2895c	11	167.3	154.5	-0.11	10540.7	8344.65	-2196.1	0.3386	1
MMAR_RS09000	MMAR_1816	lactate 2-monooxygenase	NA	15	233.5	238.1	0.03	22882.5	19999.6	-2883	0.5807	1
MMAR_RS09005	MMAR_1817	tyrosine recombinase XerC	Rv2894c	8	8	8.6	0.12	334.1	311.25	-22.8	0.8498	1
MMAR_RS09010	MMAR_1818	peptidase M23	NA	4	97.7	95.9	-0.03	2735	2301.01	-434	0.5276	1
MMAR_RS09015	MMAR_1819	30S ribosomal protein S2	Rv2890c	7	0	0	0	0	0	0	1	1
MMAR_RS09020	MMAR_1820	elongation factor Ts	Rv2889c	5	0	0	0	0	0	0	1	1
MMAR_RS09025	MMAR_1821	amidase	Rv2888c	25	188.8	181.6	-0.06	26433.2	21796.9	-4636.4	0.3731	1
MMAR_RS09030	MMAR_1822	transcriptional regulator	Rv2887	6	2.4	0	-1.77	16.9	0	-16.9	1	1
MMAR_RS09035	MMAR_1823	hypothetical protein	NA	12	210.5	219.3	0.06	16211	14473	-1738	0.6483	1
MMAR_RS09040	MMAR_1824	glycerol acyltransferase	NA	10	214.7	199.6	-0.11	10521.4	8381.23	-2140.2	0.4169	1
MMAR_RS09045	MMAR_1825	transcriptional regulator	Rv2884	10	129.2	146.1	0.18	6329.7	6136.82	-192.8	0.9073	1
MMAR_RS09050	MMAR_1826	uridylate kinase	Rv2883c	11	0	0	0	0	0	0	1	1
MMAR_RS09055	MMAR_1827	ribosome-recycling factor	Rv2882c	12	0.9	5	2.48	6.2	29.91	23.7	1	1
MMAR_RS09060	MMAR_1828	phosphatidate cytidylyltransferase	Rv2881c	10	0	0	0	0	0	0	1	1
MMAR_RS09070	MMAR_1830	23S rRNA (adenine(2503)-C(2))-methyltransferase	NA	12	193.5	146.5	-0.4	13542.4	8789.21	-4753.2	0.2405	1
MMAR_RS09075	MMAR_1831	hypothetical protein	Rv2878c	5	65.8	56.8	-0.21	2301.7	1703.13	-598.5	0.2463	1
MMAR_RS09080	MMAR_1832	membrane protein	Rv2877c	19	172.1	186.3	0.11	16867.3	15646.8	-1220.6	0.7621	1
MMAR_RS09090	MMAR_1834	cell surface protein	Rv2873,Rv2875	6	373.5	352.4	-0.08	10458.4	8457.3	-2001.1	0.405	1
MMAR_RS09095	MMAR_1835	thiol:disulfide interchange protein	Rv2874	26	162.1	160.4	-0.02	26099.9	22135.7	-3964.2	0.4566	1
MMAR_RS09100	MMAR_1836	1-deoxy-D-xylulose 5-phosphate reductoisomerase	Rv2870c	14	32	20.5	-0.64	447.8	246.28	-201.5	0.2739	1
MMAR_RS09105	MMAR_1837	zinc metalloprotease	Rv2869c	16	0	0	0	0	0	0	1	1
MMAR_RS09110	MMAR_1838	4-hydroxy-3-methylbut-2-en-1-yl diphosphate	Rv2868c	10	239.9	179.7	-0.42	3358.4	2156	-1202.4	0.2607	1
MMAR_RS09115	MMAR_1839	N-acetyltransferase GCN5	Rv2867c	7	88.3	92.9	0.07	2472.7	2228.45	-244.2	0.6883	1
MMAR_RS09120	MMAR_1840	penicillin-binding protein	NA	21	20.5	15.5	-0.4	2149.2	1392.85	-756.3	0.2464	1
MMAR_RS09125	MMAR_1841	hypothetical protein	Rv2862c	2	439.6	387.5	-0.18	3077.2	2324.93	-752.3	0.212	1
MMAR_RS09130	MMAR_1842	methionine aminopeptidase	Rv2861c	13	0	0	0	0	0	0	1	1
MMAR_RS09135	MMAR_1843	alpha/beta hydrolase	NA	6	56.8	61	0.1	1987.7	1830.54	-157.2	0.7911	1
[truncated: 3,481 more rows]

## Sheet: Dd_Inoculum_vs_48hpi
Locus	Locus2	Product	Mtb_ortholog	Total TAs	Mean Ctrl	Mean Exp	Log2FC	Sum Ctrl	Sum Exp	Delta Sum	p-value	q-value
MMAR_RS00160	-	hypothetical protein	NA	9	447.6	463	0.05	25063.7	29630.6	4566.9	0.402	1
MMAR_RS00165	-	hypothetical protein	NA	4	157.7	171.4	0.12	4415.4	5485.81	1070.4	0.3707	1
MMAR_RS00170	-	hypothetical protein	NA	3	301.7	319	0.08	6336.2	7656.14	1319.9	0.4904	1
MMAR_RS00275	-	hypothetical protein	NA	1	100	83.6	-0.26	700.3	668.45	-31.9	0.8755	1
MMAR_RS00510	-	polyketide synthase	NA	125	110.7	117.7	0.09	48064.3	58403.6	10339.3	0.2548	1
MMAR_RS00520	-	hypothetical protein	NA	7	224.5	209.3	-0.1	6285.7	6696.35	410.7	0.7729	1
MMAR_RS00580	-	hypothetical protein	NA	6	138.5	156	0.17	4846.6	6239.95	1393.4	0.3242	1
MMAR_RS00790	-	membrane protein	NA	7	767.1	816.7	0.09	32219.4	39203.7	6984.3	0.3781	1
MMAR_RS00945	-	hypothetical protein	NA	1	0	0	0	0	0	0	1	1
MMAR_RS01070	-	membrane protein	NA	6	50.9	52.4	0.04	1425.7	1677.5	251.8	0.6992	1
MMAR_RS01180	-	hypothetical protein	NA	3	34.9	33	-0.08	488.7	527.47	38.8	0.8062	1
MMAR_RS01185	-	hypothetical protein	NA	11	148.4	146.7	-0.02	4155.5	4693.34	537.8	0.7553	1
MMAR_RS01385	-	hypothetical protein	NA	4	76.8	78.5	0.03	1074.7	1255.79	181.1	0.4632	1
MMAR_RS01560	-	LysR family transcriptional regulator	NA	13	213.5	226.6	0.09	17935.1	21750.1	3815	0.334	1
MMAR_RS02130	-	hypothetical protein	NA	7	74.6	73.5	-0.02	2611.6	2939.16	327.5	0.717	1
MMAR_RS02260	-	acyl-CoA transferase	NA	11	75.2	74.5	-0.01	3158.2	3578.35	420.1	0.6509	1
MMAR_RS02375	-	hypothetical protein	NA	5	77.4	86.3	0.16	2168.5	2761.26	592.8	0.425	1
MMAR_RS02390	-	DNA polymerase	NA	17	342	332.5	-0.04	38303.2	42559.6	4256.5	0.6084	1
MMAR_RS02395	-	hypothetical protein	NA	6	109.8	94.7	-0.21	3073.9	3029.21	-44.6	0.9658	1
MMAR_RS02500	-	hypothetical protein	NA	1	0	0	0	0	0	0	1	1
MMAR_RS02735	-	hypothetical protein	NA	3	332.6	331.8	0	4655.7	5309.41	653.7	0.713	1
MMAR_RS02890	-	hypothetical protein	NA	1	29.8	39	0.39	208.8	311.87	103.1	0.2879	1
MMAR_RS02905	-	hypothetical protein	NA	7	83.2	94.2	0.18	3494.6	4519.75	1025.2	0.2885	1
MMAR_RS03015	-	thioredoxin reductase	NA	22	84.3	84.1	0	7084.2	8076.08	991.9	0.5831	1
MMAR_RS03025	-	membrane protein	NA	0	0	0	0	0	0	0	1	1
MMAR_RS03045	-	hypothetical protein	NA	0	0	0	0	0	0	0	1	1
MMAR_RS03105	-	hypothetical protein	NA	3	298.6	333.2	0.16	6270.8	7996.75	1726	0.5531	1
MMAR_RS03170	-	hypothetical protein	NA	4	12	19.5	0.71	167.4	312.32	144.9	0.1971	1
MMAR_RS03175	-	hypothetical protein	NA	9	89.7	101.8	0.18	627.6	814.1	186.5	0.3299	1
MMAR_RS03365	-	hypothetical protein	NA	4	672.3	697.1	0.05	9412.8	11153	1740.2	0.2831	1
MMAR_RS04120	-	aromatic aldehyde oxidoreductase iron-sulfur	NA	6	40.1	56.9	0.5	841.9	1364.52	522.7	0.2548	1
MMAR_RS04440	-	transcriptional regulator	NA	2	434.1	397.6	-0.13	3038.5	3181.06	142.5	0.8241	1
MMAR_RS04585	-	membrane protein	NA	1	118.4	105.3	-0.17	829	842.43	13.5	0.9441	1
MMAR_RS05150	-	hypothetical protein	NA	4	426	447.9	0.07	11927.8	14334.2	2406.4	0.3528	1
MMAR_RS05240	-	short-chain dehydrogenase	NA	7	113.6	120.6	0.09	3975.9	4825.88	850	0.5809	1
MMAR_RS05245	-	oxidoreductase	NA	16	100.6	103.2	0.04	9855	11558.3	1703.4	0.4445	1
MMAR_RS05660	-	hypothetical protein	NA	6	217.5	196.2	-0.15	6091.3	6277.4	186.1	0.9042	1
MMAR_RS06070	-	hypothetical protein	NA	0	0	0	0	0	0	0	1	1
MMAR_RS06355	-	hypothetical protein	NA	4	49	51.4	0.07	1029.3	1233	203.7	0.6376	1
MMAR_RS06805	-	hypothetical protein	NA	5	57.7	51.8	-0.16	1211.9	1242.21	30.3	0.9608	1
MMAR_RS06965	-	hypothetical protein	NA	5	148.3	132.1	-0.17	2076.4	2113.1	36.7	0.9578	1
MMAR_RS07000	-	hypothetical protein	NA	20	221.9	210.1	-0.08	26410.5	28571.6	2161.1	0.7167	1
MMAR_RS07005	-	hypothetical protein	NA	13	222.5	220.9	-0.01	18686.9	21209.4	2522.5	0.558	1
MMAR_RS07010	-	CopY family transcriptional regulator	NA	6	316.5	327.7	0.05	4431.6	5243.65	812.1	0.6279	1
MMAR_RS07030	-	hypothetical protein	NA	7	107.5	122.1	0.18	3764	4884.68	1120.7	0.2443	1
MMAR_RS07100	-	integrase	NA	19	166.9	161.7	-0.05	14021.3	15523.6	1502.3	0.6696	1
MMAR_RS07105	-	integrase	NA	20	73.4	65.8	-0.16	8225.1	8423.02	197.9	0.9124	1
MMAR_RS07110	-	hypothetical protein	NA	15	174.2	158.6	-0.14	9756.1	10148.3	392.3	0.8788	1
MMAR_RS07170	-	hypothetical protein	NA	5	9.6	11.9	0.31	67.4	95.44	28	0.4946	1
MMAR_RS07210	-	alkylmercury lyase	NA	4	367.2	396.6	0.11	7711.8	9519.44	1807.6	0.519	1
MMAR_RS07215	-	hypothetical protein	NA	2	412.2	395.6	-0.06	2885.1	3164.59	279.5	0.7205	1
MMAR_RS07235	-	hypothetical protein	NA	3	222.2	231.5	0.06	3111.4	3703.34	592	0.3579	1
MMAR_RS07250	-	transposase	NA	20	65.6	81.6	0.31	3214.1	4567.73	1353.6	0.1763	1
MMAR_RS07330	-	NADH dehydrogenase subunit A	NA	12	425.1	406.9	-0.06	35711.9	39058.8	3346.8	0.6861	1
MMAR_RS07635	-	hypothetical protein	NA	9	127.3	133.2	0.07	5346	6393.52	1047.5	0.4029	1
MMAR_RS07870	-	hypothetical protein	NA	31	110.4	87.3	-0.34	7729.4	6981.35	-748	0.7983	1
MMAR_RS07880	-	hypothetical protein	NA	43	304.4	276	-0.14	40490.3	41955.5	1465.2	0.8845	1
MMAR_RS07885	-	hypothetical protein	NA	6	267.5	263.5	-0.02	7490	8432.99	943	0.7202	1
MMAR_RS07890	-	hypothetical protein	NA	3	24.1	23.5	-0.03	505.8	564.64	58.8	0.7702	1
MMAR_RS08395	-	hypothetical protein	NA	2	35.3	29.7	-0.25	246.8	237.75	-9	0.9064	1
MMAR_RS08410	-	membrane protein	NA	43	201.7	203.9	0.02	50817	58714.6	7897.6	0.4643	1
MMAR_RS09085	-	hypothetical protein	NA	4	162.6	145.9	-0.16	3415.6	3500.61	85	0.925	1
MMAR_RS09160	-	hypothetical protein	NA	5	24.1	31.4	0.38	337.4	502.02	164.6	0.1616	1
MMAR_RS09380	-	translation initiation factor IF-2	NA	18	0	0	0	0	0	0	1	1
MMAR_RS09640	-	hypothetical protein	NA	1	397.7	401.8	0.01	2783.7	3214.29	430.6	0.4791	1
MMAR_RS09885	-	NrdR family transcriptional regulator	NA	3	168.9	136.6	-0.31	3546.3	3278.43	-267.9	0.7117	1
MMAR_RS10080	-	hypothetical protein	NA	1	0	0	0	0	0	0	1	1
MMAR_RS10085	-	1-deoxy-D-xylulose-5-phosphate synthase	NA	3	184.6	170.5	-0.11	1291.9	1363.82	71.9	0.8357	1
MMAR_RS10090	-	1-deoxy-D-xylulose-5-phosphate synthase	NA	1	63.9	90.1	0.5	447.2	720.75	273.5	0.0845	1
MMAR_RS10625	-	hypothetical protein	NA	3	55.8	72	0.37	780.9	1151.69	370.8	0.1883	1
MMAR_RS10640	-	hypothetical protein	NA	12	57.1	63.9	0.16	3197.5	4091.78	894.3	0.3296	1
MMAR_RS10660	-	methyltransferase type 11	NA	6	49.7	47.3	-0.07	348.1	378.02	29.9	0.7743	1
MMAR_RS10690	-	hypothetical protein	NA	5	480.5	481.9	0	10090	11566.4	1476.4	0.6224	1
MMAR_RS11445	-	hypothetical protein	NA	2	41.6	30.9	-0.43	291.3	247.32	-44	0.6365	1
MMAR_RS11735	-	hypothetical protein	NA	1	17.2	37	1.11	120.1	295.73	175.6	0.107	1
MMAR_RS12040	-	hypothetical protein	NA	24	748.4	686.6	-0.12	15716.3	16477.9	761.6	0.8598	1
MMAR_RS12050	-	hypothetical protein	NA	7	370.2	403.7	0.12	12957.8	16146.8	3189	0.2536	1
MMAR_RS12270	-	hypothetical protein	NA	4	0.9	2.4	1.45	12.5	38.99	26.5	0.7453	1
MMAR_RS12275	-	hypothetical protein	NA	13	19.7	11.8	-0.74	826.6	565.46	-261.1	0.2479	1
MMAR_RS12280	-	methyl-accepting chemotaxis protein	NA	9	84.9	93.6	0.14	3566.4	4492.38	926	0.3295	1
MMAR_RS12360	-	hypothetical protein	NA	5	89.4	64.9	-0.46	1878.2	1557.23	-320.9	0.4913	1
MMAR_RS12460	-	hypothetical protein	NA	4	3.9	6.2	0.68	81.6	149.3	67.7	0.3441	1
MMAR_RS12580	-	hypothetical protein	NA	3	71.1	64.6	-0.14	497.8	517.13	19.3	0.8918	1
MMAR_RS12625	-	hypothetical protein	NA	8	186	171.6	-0.12	10413.3	10983.8	570.5	0.8154	1
MMAR_RS12630	-	transposase	NA	7	992.7	1012.4	0.03	41693.1	48595.2	6902.1	0.5534	1
MMAR_RS12670	-	transcriptional regulator	NA	6	176.8	188.9	0.1	6188.9	7556.34	1367.4	0.485	1
MMAR_RS12675	-	hypothetical protein	NA	18	398.2	401.8	0.01	39019.6	45002.1	5982.4	0.4648	1
MMAR_RS12680	-	hypothetical protein	NA	3	172.6	184.8	0.1	3625.4	4434.71	809.3	0.6491	1
MMAR_RS12685	-	hypothetical protein	NA	13	122.2	115.9	-0.08	8556.4	9271.04	714.7	0.7264	1
MMAR_RS12690	-	hypothetical protein	NA	4	17.3	19	0.14	485.5	609.34	123.9	0.5331	1
MMAR_RS12725	-	hypothetical protein	NA	6	25.8	27.9	0.12	901.7	1117.77	216.1	0.4939	1
MMAR_RS12745	-	hypothetical protein	NA	3	108.9	138.6	0.35	1524.8	2217.86	693.1	0.3161	1
MMAR_RS13110	-	alpha/beta hydrolase	NA	28	135.4	128	-0.08	15165.6	16388.2	1222.5	0.7162	1
MMAR_RS13270	-	hypothetical protein	NA	2	1067.7	1082.9	0.02	7474.2	8663.28	1189.1	0.431	1
MMAR_RS13280	-	polyketide cyclase / dehydrase and lipid	NA	10	100.5	90.9	-0.15	4222.4	4362.28	139.9	0.8954	1
MMAR_RS13530	-	hypothetical protein	NA	15	54.5	66.4	0.29	3434.9	4783.57	1348.7	0.1393	1
MMAR_RS13920	-	hypothetical protein	NA	3	83	92.6	0.16	1161.3	1482.19	320.9	0.4181	1
MMAR_RS13990	-	TetR family transcriptional regulator	NA	5	68.3	49	-0.48	478.2	391.89	-86.3	0.7357	1
MMAR_RS14030	-	hypothetical protein	NA	16	171.6	158.9	-0.11	14414.4	15249.9	835.4	0.7964	1
MMAR_RS14090	-	disease resistance protein	NA	12	157.7	148.8	-0.08	12142.4	13092.7	950.3	0.7376	1
MMAR_RS14100	-	disease resistance protein	NA	16	266.9	245.8	-0.12	20551.3	21630.5	1079.2	0.826	1
MMAR_RS14120	-	phosphotransferase	NA	6	178.4	169.8	-0.07	4994.7	5432.53	437.8	0.7043	1
MMAR_RS14135	-	hypothetical protein	NA	9	335.4	327.2	-0.04	21131.8	23561.2	2429.4	0.6182	1
MMAR_RS14420	-	hypothetical protein	NA	4	235.7	223.8	-0.07	3299.2	3581.48	282.3	0.8723	1
MMAR_RS14430	-	hypothetical protein	NA	1	0	0	0	0	0	0	1	1
MMAR_RS14480	-	hypothetical protein	NA	3	320.9	334.5	0.06	4493.2	5351.64	858.4	0.3808	1
MMAR_RS14500	-	oxidoreductase	NA	4	230.7	241.4	0.07	6460.4	7724.03	1263.6	0.6472	1
MMAR_RS14535	-	hypothetical protein	NA	3	33.1	17.4	-0.93	232	139.01	-93	0.6286	1
MMAR_RS14670	-	hypothetical protein	NA	7	78.8	81.8	0.05	1103.3	1308.33	205	0.6985	1
MMAR_RS14745	-	hypothetical protein	NA	4	195.5	191.4	-0.03	5475.2	6126.32	651.1	0.6379	1
MMAR_RS14750	-	hypothetical protein	NA	5	180.9	179.4	-0.01	6331.5	7174.92	843.4	0.6689	1
MMAR_RS14755	-	hypothetical protein	NA	4	49.9	64.3	0.37	1047.5	1543.04	495.5	0.1926	1
MMAR_RS14815	-	hypothetical protein	NA	10	430.6	430.9	0	21101.8	24128.6	3026.8	0.6056	1
MMAR_RS14820	-	hypothetical protein	NA	6	329.4	291	-0.18	6917.8	6984.38	66.6	0.9692	1
MMAR_RS15160	-	hypothetical protein	NA	5	29	28	-0.05	608.8	671.51	62.8	0.8457	1
MMAR_RS15265	-	hypothetical protein	NA	16	115	114.3	-0.01	11267.6	12796.5	1528.9	0.5326	1
MMAR_RS15275	-	hypothetical protein	NA	4	205.1	202.1	-0.02	5743.7	6468.17	724.5	0.6542	1
MMAR_RS15285	-	hypothetical protein	NA	5	183.2	197.7	0.11	5130.4	6327.46	1197	0.5192	1
MMAR_RS15455	-	polyketide synthase	NA	81	38.9	40.4	0.05	8176.5	9689.48	1513	0.3747	1
MMAR_RS15495	-	hypothetical protein	NA	2	0	0	0	0	0	0	1	1
MMAR_RS15590	-	hypothetical protein	NA	8	43.7	39.5	-0.15	918.5	947.72	29.3	0.9123	1
MMAR_RS15625	-	hypothetical protein	NA	2	114.8	95.8	-0.26	1607.6	1532.35	-75.2	0.8401	1
MMAR_RS15705	-	hypothetical protein	NA	6	442.1	442.8	0	15472.8	17711.9	2239.2	0.5185	1
MMAR_RS15760	-	hypothetical protein	NA	6	75.1	68.5	-0.13	1051.6	1095.48	43.8	0.9041	1
MMAR_RS15800	-	prevent-host-death protein	NA	1	75.6	87.5	0.21	529.5	699.71	170.2	0.4046	1
MMAR_RS15825	-	transposase	NA	3	68.1	64.4	-0.08	953.9	1031.06	77.2	0.7648	1
MMAR_RS15850	-	hypothetical protein	NA	8	115.5	111.8	-0.05	5658	6259.41	601.4	0.6571	1
MMAR_RS15860	-	Mobile element protein	NA	3	124.2	129.5	0.06	2607.3	3107.72	500.4	0.5433	1
MMAR_RS15975	-	hypothetical protein	NA	6	110.9	138.5	0.32	4657.9	6649.02	1991.1	0.2193	1
MMAR_RS16250	-	hypothetical protein	NA	4	496.2	516.6	0.06	10419.5	12398.1	1978.5	0.6179	1
MMAR_RS16300	-	non-ribosomal peptide synthetase	NA	511	134.8	136.2	0.01	145321	167758	22437.5	0.4362	1
MMAR_RS16310	-	non-ribosomal peptide synthetase	NA	229	119.5	120.1	0.01	42664.9	49001.6	6336.7	0.4792	1
MMAR_RS16795	-	hypothetical protein	NA	3	90.9	93.2	0.04	1272.9	1491.79	218.9	0.4896	1
MMAR_RS16840	-	hypothetical protein	NA	6	382.4	403.4	0.08	16058.7	19361.8	3303.1	0.3728	1
MMAR_RS16895	-	hypothetical protein	NA	14	250.7	245	-0.03	10528.7	11762.2	1233.6	0.7725	1
MMAR_RS16965	-	hypothetical protein	NA	5	1367	1335.3	-0.03	38275.8	42730.8	4455	0.8791	1
MMAR_RS17255	-	integrase	NA	18	142.9	158.4	0.15	13006.2	16475.6	3469.4	0.2181	1
MMAR_RS17265	-	Mobile element protein	NA	8	114.5	105.5	-0.12	4006.4	4220.76	214.4	0.843	1
MMAR_RS17270	-	transposase	NA	5	139.1	149	0.1	3895	4769.05	874	0.5191	1
MMAR_RS17275	-	transposase	NA	1	100.6	119.9	0.25	704.4	959.47	255.1	0.2849	1
MMAR_RS17285	-	hypothetical protein	NA	9	58.9	57.1	-0.04	2060.2	2283.68	223.5	0.7008	1
MMAR_RS17295	-	hypothetical protein	NA	2	59.5	72	0.27	416.8	576.19	159.4	0.2813	1
MMAR_RS17605	-	allophanate hydrolase	NA	23	59.9	62.7	0.06	6711	8021.09	1310.1	0.3809	1
MMAR_RS17665	-	hypothetical protein	NA	5	261.6	234.9	-0.16	5494	5636.56	142.6	0.9407	1
MMAR_RS17685	-	TetR family transcriptional regulator	NA	4	164.6	177.2	0.11	4609.8	5670.07	1060.3	0.3577	1
MMAR_RS17780	-	hypothetical protein	NA	11	127.1	111.1	-0.19	6227.6	6223.26	-4.4	0.9993	1
MMAR_RS17800	-	hypothetical protein	NA	8	1295.6	1373.8	0.08	72551.1	87922.7	15371.6	0.6337	1
MMAR_RS17805	-	hypothetical protein	NA	3	87.4	99.9	0.19	611.5	799.14	187.7	0.3851	1
MMAR_RS17845	-	hypothetical protein	NA	3	36.4	46.9	0.36	254.9	374.81	119.9	0.5636	1
MMAR_RS17850	-	hypothetical protein	NA	5	823.5	817.3	-0.01	23059	26153.4	3094.4	0.7266	1
MMAR_RS17855	-	integrase	NA	6	297.3	302.9	0.03	12487.2	14539.4	2052.2	0.5006	1
MMAR_RS17880	-	integrase	NA	46	184.4	184.9	0	52932.7	60651.2	7718.5	0.4939	1
MMAR_RS17965	-	hypothetical protein	NA	1	56.8	64.1	0.17	397.8	512.4	114.6	0.5579	1
MMAR_RS17995	-	hypothetical protein	NA	7	43.9	47	0.1	1230.3	1505.08	274.8	0.496	1
MMAR_RS18210	-	hypothetical protein	NA	5	214.9	186.2	-0.21	3008	2979.52	-28.5	0.9782	1
MMAR_RS18225	-	hypothetical protein	NA	3	758.3	807.3	0.09	10616.4	12917.6	2301.2	0.54	1
MMAR_RS18730	-	hypothetical protein	NA	2	0	0	0	0	0	0	1	1
MMAR_RS18845	-	hypothetical protein	NA	0	0	0	0	0	0	0	1	1
MMAR_RS18855	-	DNA-binding protein	NA	5	25.3	29.3	0.21	886.3	1172.32	286	0.4366	1
MMAR_RS18870	-	transposase	NA	17	33.2	28.6	-0.21	1856.8	1830.98	-25.8	0.954	1
MMAR_RS18890	-	integrase	NA	11	102.6	127.1	0.31	5748.4	8132.26	2383.9	0.0396	1
MMAR_RS18915	-	hypothetical protein	NA	7	137.5	151.2	0.14	5776.3	7256.09	1479.8	0.2292	1
MMAR_RS18920	-	hypothetical protein	NA	3	0	0	0	0	0	0	1	1
MMAR_RS18925	-	hypothetical protein	NA	1	0	0	0	0	0	0	1	1
MMAR_RS19115	-	hypothetical protein	NA	3	191	173.1	-0.14	2674.3	2769.34	95.1	0.875	1
MMAR_RS19160	-	hypothetical protein	NA	3	163.9	180	0.13	2295	2879.56	584.6	0.5589	1
MMAR_RS19360	-	hypothetical protein	NA	4	23.4	31.4	0.42	492.1	754.51	262.4	0.1764	1
MMAR_RS19365	-	hypothetical protein	NA	6	105.3	101.7	-0.05	4423	4881.89	458.9	0.6899	1
MMAR_RS19370	-	hypothetical protein	NA	4	3.9	23.2	2.58	27.2	185.5	158.3	0.0074	1
MMAR_RS19380	-	hypothetical protein	NA	1	87.4	105.9	0.28	611.8	847.57	235.8	0.1534	1
MMAR_RS19385	-	hypothetical protein	NA	14	107.2	114.7	0.1	6753.9	8258.88	1505	0.4412	1
MMAR_RS19400	-	hypothetical protein	NA	23	67.9	67.1	-0.02	6654.1	7516.69	862.6	0.5767	1
MMAR_RS19420	-	hypothetical protein	NA	6	81.6	87.4	0.1	2855.7	3494.36	638.6	0.3785	1
MMAR_RS19475	-	hypothetical protein	NA	9	56	55.3	-0.02	1958.7	2212.75	254.1	0.6193	1
MMAR_RS19520	-	hypothetical protein	NA	3	48.7	59.7	0.29	1022.5	1431.79	409.3	0.3459	1
MMAR_RS19530	-	hypothetical protein	NA	12	191.2	200.8	0.07	14726.2	17670.8	2944.6	0.2805	1
MMAR_RS19535	-	hypothetical protein	NA	3	190	214.9	0.18	3989.3	5156.6	1167.3	0.4053	1
MMAR_RS19540	-	hypothetical protein	NA	12	173.7	169.4	-0.04	13377	14909.5	1532.5	0.655	1
MMAR_RS19545	-	hypothetical protein	NA	3	48.2	74.3	0.62	1012.6	1782.83	770.2	0.0302	1
MMAR_RS19550	-	hypothetical protein	NA	1	319	315.3	-0.02	2233.1	2522.48	289.4	0.5472	1
MMAR_RS19570	-	hypothetical protein	NA	1	203.8	245.8	0.27	1426.6	1966.51	539.9	0.1065	1
MMAR_RS19590	-	hypothetical protein	NA	3	0	0	0	0	0	0	1	1
MMAR_RS19615	-	hypothetical protein	NA	4	5.1	11.3	1.14	35.9	90.34	54.5	0.1791	1
MMAR_RS19660	-	hypothetical protein	NA	4	64.5	58.4	-0.14	902.4	934.82	32.4	0.9065	1
MMAR_RS19685	-	hypothetical protein	NA	3	0	0	0	0	0	0	1	1
MMAR_RS19715	-	hypothetical protein	NA	5	95.7	126.3	0.4	1340	2020.55	680.5	0.3229	1
MMAR_RS19830	-	hypothetical protein	NA	7	60.2	58.4	-0.04	2105.5	2336.44	230.9	0.8037	1
MMAR_RS19945	-	hypothetical protein	NA	2	72.6	96.7	0.41	1016.7	1547.59	530.9	0.1442	1
MMAR_RS20075	-	acyltransferase	NA	9	187.2	201.9	0.11	10484.9	12922.1	2437.2	0.2837	1
MMAR_RS20240	-	toluene tolerance protein	NA	6	173.1	155.4	-0.16	4845.9	4973.32	127.4	0.9362	1
MMAR_RS20555	-	hypothetical protein	NA	3	14.3	4.3	-1.72	99.8	34.69	-65.1	0.5697	1
MMAR_RS20565	-	hypothetical protein	NA	16	34.5	33.7	-0.03	2893.8	3238.13	344.3	0.6077	1
MMAR_RS20805	-	hypothetical protein	NA	1	38	35.9	-0.08	266.3	287.43	21.1	0.7969	1
MMAR_RS20860	-	hypothetical protein	NA	1	0	0	0	0	0	0	1	1
MMAR_RS21170	-	hypothetical protein	NA	1	0	0	0	0	0	0	1	1
MMAR_RS21230	-	hypothetical protein	NA	3	87.9	71.6	-0.3	1230.3	1145.65	-84.7	0.8743	1
MMAR_RS21450	-	hypothetical protein	NA	13	104.3	105.5	0.02	7302.8	8440.83	1138	0.5445	1
MMAR_RS21590	-	PE-PGRS family protein	NA	59	73.7	63.9	-0.2	15476.3	15344.3	-132	0.9674	1
MMAR_RS21595	-	hypothetical protein	NA	4	23.8	37.8	0.67	499.6	908.17	408.5	0.0875	1
MMAR_RS21600	-	hypothetical protein	NA	4	74	59.7	-0.31	1035.5	955.28	-80.3	0.7743	1
MMAR_RS21635	-	transposase	NA	11	374.5	380.5	0.02	23591.1	27398.3	3807.2	0.4575	1
MMAR_RS21660	-	hypothetical protein	NA	1	54.7	59.5	0.12	383.1	475.93	92.8	0.4506	1
MMAR_RS22105	-	hypothetical protein	NA	5	258.4	278.3	0.11	7234.7	8904.8	1670.1	0.4768	1
MMAR_RS22160	-	hypothetical protein	NA	1	0	0	0	0	0	0	1	1
MMAR_RS22200	-	hypothetical protein	NA	8	91.2	71.5	-0.35	4466.7	4001.41	-465.3	0.66	1
MMAR_RS22205	-	hypothetical protein	NA	3	516.3	528.3	0.03	7228.4	8453.38	1225	0.6518	1
MMAR_RS22255	-	hypothetical protein	NA	24	150.4	138	-0.12	15792.3	16557.8	765.5	0.8258	1
MMAR_RS22275	-	hypothetical protein	NA	5	490.4	473.3	-0.05	10297.6	11358.1	1060.5	0.863	1
MMAR_RS22405	-	oxidoreductase	NA	8	271.2	276.8	0.03	15187.7	17717.6	2529.9	0.5826	1
MMAR_RS22595	-	hypothetical protein	NA	2	744.1	775.2	0.06	10417.9	12402.7	1984.8	0.6153	1
MMAR_RS22690	-	serine protease	NA	9	29.8	34.7	0.22	1044.3	1389.15	344.9	0.4231	1
MMAR_RS22740	-	hypothetical protein	NA	3	101.5	97	-0.06	1420.6	1552.26	131.6	0.7273	1
MMAR_RS22880	-	hypothetical protein	NA	4	55.3	70.6	0.35	1160.7	1694.71	534	0.1785	1
MMAR_RS22995	-	hypothetical protein	NA	32	211.9	213.2	0.01	37081.1	42631.6	5550.5	0.4798	1
MMAR_RS23010	-	transposase	NA	3	74.6	59.3	-0.33	522.3	474.14	-48.1	0.7062	1
MMAR_RS23015	-	transposase	NA	4	231.9	245.6	0.08	6493.7	7858.62	1364.9	0.5508	1
MMAR_RS23040	-	hypothetical protein	NA	10	100.1	91.5	-0.13	5606.8	5854.51	247.7	0.8565	1
MMAR_RS23080	-	hypothetical protein	NA	3	107.4	123.9	0.21	2255.8	2973.57	717.8	0.226	1
MMAR_RS23180	-	hypothetical protein	NA	2	195.9	243.6	0.31	1371	1949	578	0.0761	1
MMAR_RS23200	-	hypothetical protein	NA	4	221.3	208.7	-0.08	6195.4	6677.04	481.6	0.7931	1
MMAR_RS23315	-	MarR family transcriptional regulator	NA	2	266.6	290	0.12	1866.1	2319.68	453.6	0.3127	1
MMAR_RS23395	-	molybdenum cofactor biosynthesis protein	NA	3	313.4	250.3	-0.32	6582.3	6008.08	-574.2	0.6887	1
MMAR_RS23415	-	hypothetical protein	NA	5	160.8	157.6	-0.03	2251.7	2520.94	269.2	0.7665	1
MMAR_RS24205	-	hypothetical protein	NA	2	201.8	196.5	-0.04	2825.3	3143.97	318.7	0.6089	1
MMAR_RS24235	-	hypothetical protein	NA	7	129	145.7	0.18	3612.5	4661.36	1048.8	0.3079	1
MMAR_RS24280	-	cell division protein FtsK	NA	16	179	193	0.11	12528.7	15441	2912.4	0.3799	1
MMAR_RS24295	-	cell division protein FtsK	NA	10	85.1	76.8	-0.15	3573.4	3688.77	115.4	0.9138	1
MMAR_RS24350	-	hypothetical protein	NA	0	0	0	0	0	0	0	1	1
MMAR_RS25035	-	ferredoxin	NA	3	144	154.4	0.1	3024.1	3706.63	682.5	0.3992	1
MMAR_RS25270	-	hypothetical protein	NA	13	95.1	85.8	-0.15	4658.7	4806.76	148.1	0.9132	1
MMAR_RS25545	-	hypothetical protein	NA	10	339.2	353.6	0.06	21369.2	25457.2	4088	0.4254	1
MMAR_RS25695	-	hypothetical protein	NA	4	38.1	36.2	-0.08	533.8	579.07	45.3	0.7868	1
MMAR_RS26055	-	hypothetical protein	NA	15	103.6	92.1	-0.17	6525.1	6633.1	108	0.9475	1
MMAR_RS26405	-	hypothetical protein	NA	12	873	937.3	0.1	61112.7	74986.9	13874.2	0.4217	1
MMAR_RS26565	-	PE-PGRS family protein	NA	91	98.2	91.6	-0.1	28863.8	30782.4	1918.6	0.7715	1
MMAR_RS26680	-	hypothetical protein	NA	5	164.2	162.1	-0.02	4596.5	5185.86	589.3	0.5845	1
MMAR_RS27055	-	hypothetical protein	NA	2	20.6	25.3	0.3	288.2	405.46	117.2	0.4514	1
MMAR_RS27120	-	hypothetical protein	NA	3	3	7.8	1.39	41.6	124.33	82.7	0.1444	1
MMAR_RS27250	-	hypothetical protein	NA	4	31.2	27.6	-0.17	655.2	663.52	8.3	0.9774	1
MMAR_RS27300	-	antiactivator of flagellar biosynthesis	NA	11	153.4	153.3	0	10737.5	12263	1525.5	0.5328	1
MMAR_RS27375	-	hypothetical protein	NA	16	442	302.3	-0.55	40218.5	31435.8	-8782.8	0.273	1
MMAR_RS27420	-	secretion protein EccA	NA	6	478.3	454.1	-0.08	20090.6	21795.6	1705	0.7187	1
MMAR_RS27520	-	hypothetical protein	NA	16	0	0	0	0	0	0	1	1
MMAR_RS27750	-	toxin-antitoxin system	NA	2	0	0	0	0	0	0	1	1
MMAR_RS27760	-	hypothetical protein	NA	2	608.3	571.3	-0.09	8515.9	9141.17	625.3	0.8138	1
MMAR_RS27765	-	hypothetical protein	NA	8	139.7	120.7	-0.21	5869.4	5794.01	-75.4	0.9541	1
MMAR_RS27790	-	hypothetical protein	NA	5	74.3	62.4	-0.25	2601.4	2497.12	-104.2	0.8798	1
MMAR_RS27805	-	hypothetical protein	NA	6	8.9	20	1.17	123.9	319.23	195.3	0.0761	1
MMAR_RS27810	-	hypothetical protein	NA	3	19.4	11.7	-0.73	135.8	93.46	-42.3	0.6315	1
MMAR_RS27815	-	hypothetical protein	NA	1	0	0	0	0	0	0	1	1
MMAR_RS27820	-	hypothetical protein	NA	18	125.5	106.7	-0.23	7906.4	7684.21	-222.2	0.9224	1
MMAR_RS27825	-	hypothetical protein	NA	60	122.4	113.4	-0.11	27410.3	29018.5	1608.2	0.7998	1
MMAR_RS27830	-	hypothetical protein	NA	4	0	0	0	0	0	0	1	1
MMAR_RS27850	-	hypothetical protein	NA	4	67.3	72.3	0.1	941.6	1156.03	214.5	0.5716	1
MMAR_RS27855	-	hypothetical protein	NA	2	26.6	20.1	-0.4	185.9	161	-24.9	0.7745	1
MMAR_RS27860	-	hypothetical protein	NA	10	154.1	130.3	-0.24	7549.3	7298.38	-250.9	0.878	1
MMAR_RS27870	-	transposase	NA	2	422.4	445	0.08	5914.1	7120.19	1206.1	0.5527	1
MMAR_RS27920	-	hypothetical protein	NA	7	290.7	301	0.05	12209	14447.1	2238.1	0.4377	1
MMAR_RS27940	-	hypothetical protein	NA	11	146.9	145.1	-0.02	8229.1	9286.72	1057.7	0.6211	1
MMAR_RS27945	-	hypothetical protein	NA	6	0	0	0	0	0	0	1	1
MMAR_RS27965	-	hypothetical protein	NA	2	371.5	471.1	0.34	2600.3	3769.06	1168.7	0.0877	1
MMAR_RS00010	MMAR_0001	chromosomal replication initiator protein DnaA	Rv0001	15	0	0	0	0	0	0	1	1
MMAR_RS00015	MMAR_0002	DNA polymerase III subunit beta	Rv0002	13	0	0	0	0	0	0	1	1
MMAR_RS00020	MMAR_0003	DNA recombination protein RecF	Rv0003	13	25.7	19.6	-0.39	1440.6	1257.42	-183.2	0.6777	1
MMAR_RS00025	MMAR_0004	hypothetical protein	Rv0004	6	107.1	72.3	-0.57	1499	1157.46	-341.5	0.3657	1
MMAR_RS00030	MMAR_0005	DNA gyrase subunit B	Rv0005	26	1.1	0.9	-0.29	7.8	7.27	-0.5	1	1
MMAR_RS00035	MMAR_0006	DNA gyrase subunit A	Rv0006	40	0	0	0	0	0	0	1	1
MMAR_RS00040	MMAR_0007	hypothetical protein	Rv0007	11	63.3	43.2	-0.55	3989.1	3113.02	-876.1	0.3435	1
MMAR_RS00055	MMAR_0008	SAM-dependent methyltransferase	NA	10	709.7	739	0.06	44713.4	53204.8	8491.4	0.5793	1
MMAR_RS00060	MMAR_0009	transcriptional regulator	NA	12	594.1	565.2	-0.07	45745	49741.3	3996.3	0.765	1
MMAR_RS00065	MMAR_0010	hypothetical protein	Rv0008c	3	179.6	185.5	0.05	2514.7	2968.41	453.7	0.5108	1
MMAR_RS00070	MMAR_0011	peptidyl-prolyl cis-trans isomerase	Rv0009	8	326.1	293.1	-0.15	15978.3	16411.3	433	0.937	1
MMAR_RS00075	MMAR_0012	hypothetical protein	Rv0010c	8	91	102	0.16	3823.9	4896.77	1072.9	0.4795	1
MMAR_RS00080	MMAR_0013	cell division protein CrgA	Rv0011c	2	10.6	3.9	-1.46	148.5	61.64	-86.8	0.1358	1
MMAR_RS00085	MMAR_0014	membrane protein	Rv0012	11	364.1	379.4	0.06	22939.5	27316.8	4377.3	0.4774	1
MMAR_RS00090	MMAR_0015	anthranilate synthase	Rv0013	10	156.4	191.5	0.29	2190.2	3063.44	873.2	0.1689	1
MMAR_RS00095	MMAR_0016	serine/threonine protein kinase	Rv0014c	19	0	0	0	0	0	0	1	1
MMAR_RS00100	MMAR_0017	serine/threonine protein kinase	Rv0015c	16	92.4	100.6	0.12	3235.5	4023.6	788.1	0.3418	1
MMAR_RS00105	MMAR_0018	penicillin-binding protein A	Rv0016c	22	273.3	285.8	0.06	42085.4	50297.5	8212.1	0.3488	1
MMAR_RS00110	MMAR_0019	cell division protein FtsW	Rv0017c	19	255.8	283.7	0.15	28654.5	36314	7659.5	0.1542	1
MMAR_RS00115	MMAR_0020	serine/threonine protein phosphatase	Rv0018c	24	1729.3	1607.8	-0.11	157370	167212	9842.3	0.7829	1
MMAR_RS00120	MMAR_0021	membrane protein	Rv0019c	15	618.2	478.5	-0.37	56254	49764.3	-6489.7	0.5694	1
MMAR_RS00125	MMAR_0022	hypothetical protein	Rv0020c	55	252.6	217	-0.22	70734	69442.6	-1291.4	0.9368	1
MMAR_RS00135	MMAR_0023	killer suppression protein	NA	12	1778.6	1883.1	0.08	149400	180774	31373.8	0.4751	1
MMAR_RS00140	MMAR_0024	plasmid maintenance system antidote protein	NA	18	133.2	117.6	-0.18	5594.9	5644.53	49.6	0.9776	1
MMAR_RS00145	MMAR_0025	hypothetical protein	NA	15	853.4	885	0.05	83634.2	99120.4	15486.1	0.4546	1
MMAR_RS00150	MMAR_0026	hypothetical protein	NA	22	603.2	576.3	-0.07	88673.8	96815.9	8142.1	0.6894	1
MMAR_RS00155	MMAR_0027	thymidylate synthase ThyA	NA	22	575.3	604.4	0.07	76515.6	91871.3	15355.8	0.2968	1
MMAR_RS00175	MMAR_0030	short-chain dehydrogenase	NA	15	161.9	166	0.04	15865.2	18592.8	2727.6	0.411	1
MMAR_RS00180	MMAR_0031	hypothetical protein	NA	10	167.5	175	0.06	8209.8	9797.48	1587.6	0.5253	1
MMAR_RS00185	MMAR_0032	glycine/betaine ABC transporter	NA	12	98.1	94.2	-0.06	6865.2	7536.03	670.8	0.7024	1
MMAR_RS00190	MMAR_0033	permease	NA	4	159.5	176.1	0.14	3348.7	4227.57	878.9	0.5945	1
MMAR_RS00195	MMAR_0034	ABC transporter	NA	15	440.3	479.3	0.12	40071.3	49849	9777.7	0.3157	1
MMAR_RS00200	MMAR_0035	ABC transporter permease	NA	10	1443.5	1517.4	0.07	101042	121390	20348	0.5767	1
MMAR_RS00205	MMAR_0036	cold-shock protein	NA	6	132.4	125.2	-0.08	4635.6	5007.65	372.1	0.7791	1
MMAR_RS00210	MMAR_0037	membrane dipeptidase	NA	16	391.2	394.7	0.01	35596.5	41049.2	5452.7	0.4873	1
MMAR_RS00215	MMAR_0038	ammonia channel protein	NA	18	164.6	175.5	0.09	13826.5	16851.6	3025.1	0.3884	1
MMAR_RS00220	MMAR_0039	acetyltransferase	NA	4	303.7	324.2	0.09	8503	10375.6	1872.6	0.5001	1
MMAR_RS00225	MMAR_0040	hypothetical protein	NA	14	153.9	153.1	-0.01	9695.7	11021.8	1326.1	0.5914	1
MMAR_RS00230	MMAR_0041	transcriptional regulator	Rv0022c	4	116.4	135.1	0.22	1629.5	2161.92	532.5	0.2696	1
MMAR_RS00235	MMAR_0042	transcriptional regulator	Rv0023	13	0	0	0	0	0	0	1	1
MMAR_RS00240	MMAR_0043	hypothetical protein	Rv0024	9	88	97.6	0.15	4310.8	5466.16	1155.4	0.3586	1
MMAR_RS00245	MMAR_0044	hypothetical protein	Rv0025	4	21.1	35.7	0.76	147.4	285.49	138.1	0.2303	1
MMAR_RS00250	MMAR_0045	hypothetical protein	Rv0026	10	135.7	124.5	-0.12	6647.1	6972.96	325.9	0.8283	1
MMAR_RS00255	MMAR_0046	hypothetical protein	Rv0027	5	189.7	182.5	-0.06	6638.6	7300.8	662.2	0.6714	1
MMAR_RS00260	MMAR_0047	hypothetical protein	Rv0028	3	69.1	42.8	-0.69	1451.4	1026.03	-425.4	0.318	1
MMAR_RS00265	MMAR_0048	hypothetical protein	Rv0029	11	200.3	209.7	0.07	11217.1	13417.6	2200.5	0.4905	1
MMAR_RS00270	MMAR_0049	hypothetical protein	Rv0030	4	98.9	89.7	-0.14	2077.2	2152.54	75.4	0.925	1
MMAR_RS00280	MMAR_0051	hypothetical protein	Rv0036c	4	265.9	256.1	-0.05	7446.4	8194.48	748.1	0.6926	1
MMAR_RS00285	MMAR_0052	MFS transporter	Rv0037c	11	175.8	213.3	0.28	12307.3	17060	4752.7	0.2058	1
MMAR_RS00290	MMAR_0053	hypothetical protein	Rv0038	7	413.8	448.7	0.12	17380.4	21537.5	4157	0.4358	1
MMAR_RS00295	MMAR_0054	hypothetical protein	NA	12	195	197	0.02	12282.2	14184.8	1902.6	0.5608	1
MMAR_RS00300	MMAR_0055	membrane protein	Rv0039c	4	167.1	177.6	0.09	4679.6	5684.05	1004.5	0.6023	1
MMAR_RS00305	MMAR_0056	hypothetical protein	Rv0040c	13	106.8	110.9	0.06	6726.9	7987.97	1261.1	0.4597	1
MMAR_RS00310	MMAR_0057	leucine--tRNA ligase	Rv0041	56	0	8.9	3.31	0	142.85	142.9	0.2306	1
MMAR_RS00315	MMAR_0058	short-chain dehydrogenase	NA	10	87.8	95.2	0.12	3686.4	4569.11	882.7	0.4007	1
MMAR_RS00320	MMAR_0059	MarR family transcriptional regulator	Rv0042c	8	91.2	112.8	0.31	3192.3	4512.25	1319.9	0.2961	1
MMAR_RS00325	MMAR_0060	peptide ABC transporter ATP-binding protein	NA	9	137.5	152.6	0.15	5774.9	7324.78	1549.9	0.2726	1
MMAR_RS00330	MMAR_0061	amino acid ABC transporter permease	NA	20	257.7	275.3	0.1	32471.1	39648.2	7177.1	0.3327	1
MMAR_RS00335	MMAR_0062	GntR family transcriptional regulator	Rv0043c	12	265.1	303.3	0.19	18555.4	24262.1	5706.7	0.2383	1
MMAR_RS00340	MMAR_0063	N5,N10-methylene tetrahydromethanopterin	Rv0044c	14	349.3	355.9	0.03	26895.8	31315.1	4419.4	0.5791	1
MMAR_RS00345	MMAR_0064	hydrolase	Rv0045c	7	179.1	195.1	0.12	8776.8	10925.2	2148.5	0.3513	1
MMAR_RS00350	MMAR_0065	inositol-3-phosphate synthase	Rv0046c	13	0	0	0	0	0	0	1	1
MMAR_RS00355	MMAR_0066	PadR family transcriptional regulator	Rv0047c	9	97.3	119.8	0.3	4085.8	5750.95	1665.1	0.1658	1
MMAR_RS00360	MMAR_0067	hypothetical protein	Rv0048c	16	399.6	440.2	0.14	36363.8	45778.5	9414.7	0.2778	1
MMAR_RS00365	MMAR_0068	hypothetical protein	Rv0049	7	44.6	38	-0.23	1560	1521.9	-38.1	0.9297	1
MMAR_RS00370	MMAR_0069	penicillin-binding protein	Rv0050	30	27	30.3	0.17	3026.2	3880.24	854.1	0.2446	1
MMAR_RS00375	MMAR_0070	membrane protein	Rv0051	28	203.8	219.3	0.11	31378.6	38600.9	7222.3	0.4082	1
MMAR_RS00380	MMAR_0071	transcriptional regulator	Rv0052	5	286	301.2	0.07	10011	12048.5	2037.6	0.5927	1
MMAR_RS00385	MMAR_0072	30S ribosomal protein S6	Rv0053	5	0	0	0	0	0	0	1	1
MMAR_RS00390	MMAR_0073	single-stranded DNA-binding protein	Rv0054	5	0	0	0	0	0	0	1	1
MMAR_RS00395	MMAR_0074	30S ribosomal protein S18	Rv0055	2	0	0	0	0	0	0	1	1
MMAR_RS00400	MMAR_0075	50S ribosomal protein L9	Rv0056	4	262.3	256.7	-0.03	7345.3	8213.06	867.8	0.7154	1
MMAR_RS00405	MMAR_0076	DNA helicase	NA	16	0	0	0	0	0	0	1	1
MMAR_RS00410	MMAR_0078	glutathione peroxidase	NA	7	667.5	681	0.03	28036.9	32688	4651.1	0.6287	1
MMAR_RS00415	MMAR_0080	carbon monoxyde dehydrogenase large chain	NA	39	149.3	160.4	0.1	27179.4	33371	6191.6	0.237	1
MMAR_RS00420	MMAR_0081	carbon monoxide dehydrogenase medium chain	NA	19	218.5	223.4	0.03	19884.6	23231.4	3346.9	0.4438	1
MMAR_RS00425	MMAR_0082	(2Fe-2S)-binding protein	NA	6	208	242.1	0.22	8735.6	11622	2886.4	0.2327	1
MMAR_RS00430	MMAR_0083	amidohydrolase	NA	18	309.8	311	0.01	34702.3	39812.3	5110	0.5194	1
MMAR_RS00435	MMAR_0084	short chain dehydrogenase/reductase	NA	10	279.3	296.5	0.09	13686.5	16602.5	2915.9	0.325	1
MMAR_RS00440	MMAR_0085	transcriptional regulator	NA	40	205.1	223.8	0.13	45940.8	57280.4	11339.6	0.2546	1
MMAR_RS00445	MMAR_0086	alpha/beta hydrolase	NA	9	154.1	160.3	0.06	6470.9	7695.03	1224.1	0.5988	1
MMAR_RS00450	MMAR_0087	peptide synthetase	NA	23	126.1	149.4	0.25	16769.8	22715.2	5945.3	0.0787	1
MMAR_RS00455	MMAR_0088	TetR family transcriptional regulator	NA	9	196.3	194	-0.02	10990.8	12416.8	1426	0.6431	1
MMAR_RS00460	MMAR_0090	integrase	NA	15	7.5	9.8	0.39	104.7	157.17	52.5	0.6381	1
MMAR_RS00465	MMAR_0091	transposase	NA	3	0	0	0	0	0	0	1	1
MMAR_RS00470	MMAR_0092	SAM-dependent methyltransferase	NA	3	180.5	240.9	0.42	1263.2	1927.25	664	0.0299	1
MMAR_RS00475	MMAR_0093	MFS transporter	NA	41	139.5	139.1	0	31244.7	35612.6	4367.9	0.5263	1
MMAR_RS00480	MMAR_0094	membrane protein	NA	89	285.2	301	0.08	141740	170946	29206.3	0.2668	1
MMAR_RS00485	MMAR_0095	membrane protein	NA	14	112.4	117.9	0.07	4722.5	5659.8	937.3	0.5237	1
MMAR_RS00490	MMAR_0097	hypothetical protein	Rv2377c	7	30.8	32.5	0.08	1079.7	1300.35	220.7	0.596	1
MMAR_RS00495	MMAR_0098	polyketide synthase	NA	55	132.2	141.4	0.1	31466.3	38470.5	7004.3	0.2425	1
MMAR_RS00500	MMAR_0099	non-ribosomal peptide synthetase	NA	211	178.9	187.1	0.06	128982	154184	25201.6	0.2524	1
MMAR_RS00505	MMAR_0100	chorismate pyruvate lyase	NA	15	605.9	612.5	0.02	38172.8	44102	5929.2	0.5995	1
MMAR_RS00515	MMAR_0102	polyketide synthase	NA	97	88.6	89.5	0.01	27920.1	32208.3	4288.3	0.4526	1
MMAR_RS00525	MMAR_0104	coenzyme F390 synthetase	NA	18	120.9	112.4	-0.11	10156.1	10791.2	635.1	0.7822	1
MMAR_RS00530	MMAR_0105	hypothetical protein	NA	8	258.5	291.6	0.17	9048.7	11664.6	2615.8	0.429	1
MMAR_RS00535	MMAR_0106	MaoC family dehydratase	NA	17	397.8	422.4	0.09	41772.9	50687.1	8914.1	0.3299	1
MMAR_RS00540	MMAR_0107	endo-1,4-beta-glucanase	Rv0062	16	486.1	487	0	47640	54540.2	6900.3	0.4925	1
MMAR_RS00545	MMAR_0108	transcriptional regulator	NA	5	230.3	271.4	0.24	8060.1	10856.1	2796.1	0.1449	1
MMAR_RS00550	MMAR_0109	hypothetical protein	NA	23	1987.9	2004.9	0.01	306139	352854	46714.7	0.5131	1
MMAR_RS00555	MMAR_0110	oxidoreductase	Rv0063	19	269.2	274.9	0.03	33914.5	39583.6	5669.1	0.4044	1
MMAR_RS00560	MMAR_0111	PE family protein	NA	21	276.3	271.7	-0.02	34817.5	39124.2	4306.7	0.5858	1
MMAR_RS00565	MMAR_0112	haloalkane dehalogenase	Rv2579	12	723.4	788.7	0.12	55700.5	69407.4	13706.9	0.6173	1
MMAR_RS00570	MMAR_0115	membrane protein	Rv0615	3	78.5	78.8	0	1648.5	1890.28	241.8	0.5762	1
MMAR_RS00575	MMAR_0116	hypothetical protein	Rv0614	11	117.4	108.1	-0.12	7394.9	7784.37	389.5	0.864	1
MMAR_RS00585	MMAR_0118	hypothetical protein	NA	13	168	180	0.1	12934.3	15842.3	2908	0.4793	1
MMAR_RS00590	MMAR_0119	nitroreductase	NA	20	218.9	256.8	0.23	19921.1	26712.2	6791	0.2607	1
MMAR_RS00595	MMAR_0120	cell division protein	NA	14	144.5	157.7	0.13	7080.6	8828.99	1748.4	0.3987	1
MMAR_RS00600	MMAR_0121	hypothetical protein	Rv2900c	28	203.7	202	-0.01	31375.1	35557.9	4182.8	0.5597	1
MMAR_RS00605	MMAR_0122	cytochrome P450	NA	11	118.1	122.5	0.05	5787.4	6860.75	1073.4	0.3758	1
MMAR_RS00610	MMAR_0123	LuxR family transcriptional regulator	NA	47	151.5	162.1	0.1	32882	40194.9	7312.9	0.2588	1
MMAR_RS00615	MMAR_0124	quinone oxidoreductase	NA	12	121.8	119.4	-0.03	6818.4	7640.56	822.1	0.5932	1
MMAR_RS00620	MMAR_0125	MarR family transcriptional regulator	NA	3	47.6	46.1	-0.04	999.5	1107.37	107.9	0.6627	1
MMAR_RS00625	MMAR_0126	hypothetical protein	NA	10	218.8	217.1	-0.01	12253.7	13896.9	1643.2	0.5676	1
MMAR_RS00630	MMAR_0127	alcohol dehydrogenase	Rv3086	15	125.5	130.1	0.05	9659.9	11452	1792.1	0.4476	1
MMAR_RS00635	MMAR_0128	oxidoreductase	NA	16	133.5	131.6	-0.02	11213.3	12634.8	1421.5	0.5604	1
MMAR_RS00640	MMAR_0129	monooxygenase	NA	4	254.8	228.7	-0.16	7133.4	7316.96	183.6	0.9206	1
MMAR_RS00645	MMAR_0130	monooxygenase	NA	17	271	271.1	0	26562.3	30365.5	3803.2	0.6465	1
MMAR_RS00650	MMAR_0131	monooxygenase	NA	25	339.7	348	0.04	54683.8	64037.3	9353.5	0.4154	1
MMAR_RS00655	MMAR_0132	transcriptional regulator	NA	4	220	201.5	-0.13	4620.6	4836.4	215.8	0.8724	1
MMAR_RS00660	MMAR_0133	histidine kinase	NA	9	104.5	96.1	-0.12	3659.1	3842.89	183.8	0.8575	1
MMAR_RS00665	MMAR_0134	hypothetical protein	NA	3	85.4	90.1	0.08	1195.5	1442.24	246.7	0.4968	1
MMAR_RS00670	MMAR_0135	NUDIX hydrolase	NA	4	299.8	343.7	0.2	6295	8249.61	1954.6	0.4137	1
MMAR_RS00675	MMAR_0136	MFS transporter	NA	21	152.4	146.5	-0.06	18138.4	19917.8	1779.5	0.6663	1
MMAR_RS00680	MMAR_0137	hypothetical protein	NA	2	132.1	123.7	-0.09	924.4	989.58	65.2	0.7903	1
MMAR_RS00685	MMAR_0138	amidohydrolase	NA	22	115.9	114.7	-0.02	14608	16512.7	1904.8	0.5581	1
MMAR_RS00690	MMAR_0139	acyl-CoA dehydrogenase	NA	23	105.9	107.2	0.02	11122.7	12862	1739.3	0.5078	1
MMAR_RS00695	MMAR_0140	amidohydrolase	NA	16	292.3	310.1	0.09	22503.3	27285.9	4782.6	0.3995	1
MMAR_RS00700	MMAR_0141	TetR family transcriptional regulator	NA	5	43.5	51.1	0.23	1217.4	1633.73	416.3	0.5094	1
MMAR_RS00705	MMAR_0142	thiolase	NA	14	170.3	164.3	-0.05	14306	15770.8	1464.8	0.7021	1
MMAR_RS00710	MMAR_0143	hypothetical protein	NA	3	133.9	126.5	-0.08	2812.3	3036.21	223.9	0.7309	1
MMAR_RS00715	MMAR_0144	membrane protein	NA	9	485.3	509.6	0.07	23780	28540.2	4760.2	0.4067	1
MMAR_RS00720	MMAR_0145	MarR family transcriptional regulator	NA	10	352.6	408.3	0.21	14808.9	19598.4	4789.6	0.3428	1
MMAR_RS00725	MMAR_0146	ATP-binding protein	NA	11	102.9	117.2	0.19	7204.6	9378.72	2174.1	0.1995	1
MMAR_RS00730	MMAR_0147	membrane protein	Rv0658c	13	153	186.2	0.28	9641.7	13404.2	3762.5	0.0866	1
MMAR_RS00735	MMAR_0148	glycosyl transferase family 1	NA	9	146.5	144.3	-0.02	8205	9232.64	1027.7	0.5975	1
MMAR_RS00740	MMAR_0149	acyl-CoA dehydrogenase	NA	16	91	99.9	0.13	7643.7	9586.23	1942.6	0.226	1
MMAR_RS00745	MMAR_0150	transcriptional regulator	NA	8	200.7	219.4	0.13	9833.2	12287.9	2454.7	0.5452	1
MMAR_RS00750	MMAR_0151	GNAT family acetyltransferase	NA	15	83.2	82.3	-0.01	5822.7	6587.77	765	0.5899	1
MMAR_RS00755	MMAR_0152	PadR family transcriptional regulator	NA	10	34.4	42.8	0.32	2409.4	3426.93	1017.5	0.0629	1
MMAR_RS00760	MMAR_0153	hypothetical protein	NA	6	175.2	164.8	-0.09	6133.2	6593.35	460.1	0.7605	1
MMAR_RS00765	MMAR_0154	F420-dependent oxidoreductase	NA	23	277.9	282.6	0.02	33068.1	38430.5	5362.4	0.4608	1
MMAR_RS00770	MMAR_0155	aminoglycoside phosphotransferase	NA	8	49.8	40.6	-0.29	2438.7	2272.43	-166.3	0.8178	1
MMAR_RS00775	MMAR_0156	acyl-CoA dehydrogenase	NA	17	121.5	124.3	0.03	10209	11934.8	1725.9	0.519	1
MMAR_RS00780	MMAR_0157	cyclase	NA	11	90.6	108.6	0.26	2538	3474.67	936.7	0.1985	1
MMAR_RS00785	MMAR_0158	isocitrate dehydrogenase	Rv0066c	28	21.3	3.4	-2.66	2978.3	539.37	-2438.9	0	0
MMAR_RS00795	MMAR_0160	hypothetical protein	NA	18	367.4	355	-0.05	46287.7	51124.5	4836.7	0.6406	1
MMAR_RS00800	MMAR_0161	hypothetical protein	Rv2390c	13	444.1	446.2	0.01	34195.5	39269.4	5073.9	0.6243	1
MMAR_RS00805	MMAR_0162	hypothetical protein	NA	30	178.3	193	0.11	31200.7	38602.2	7401.5	0.342	1
MMAR_RS00810	MMAR_0163	transcriptional regulator	NA	24	144.1	135.4	-0.09	12106.3	13001.4	895.1	0.7456	1
MMAR_RS00815	MMAR_0164	nucleoside-diphosphate sugar epimerase	NA	16	96.6	101.7	0.07	6762.3	8133.03	1370.8	0.5047	1
MMAR_RS00820	MMAR_0165	fatty acid desaturase	NA	26	72.8	79.6	0.13	10699.7	13371	2671.3	0.2554	1
MMAR_RS00825	MMAR_0166	4-aminobutyrate aminotransferase	NA	21	67.5	71.9	0.09	7562.9	9203.44	1640.5	0.4144	1
MMAR_RS00830	MMAR_0167	glutamate decarboxylase	NA	20	28	21.8	-0.36	1174.9	1044.85	-130	0.6599	1
MMAR_RS00835	MMAR_0168	hypothetical protein	NA	13	75.2	81.7	0.12	4735.8	5884.89	1149.1	0.38	1
MMAR_RS00840	MMAR_0169	hypothetical protein	Rv1443c	10	174.5	157.1	-0.15	7329.2	7538.99	209.8	0.9009	1
MMAR_RS00845	MMAR_0170	hypothetical protein	NA	18	110.7	106	-0.06	10072.4	11021.3	949	0.669	1
MMAR_RS00850	MMAR_0171	ABC transporter ATP-binding protein	NA	13	163.4	173.5	0.09	8008.1	9715.57	1707.5	0.3894	1
MMAR_RS00855	MMAR_0172	ABC transporter	NA	13	443.2	466.9	0.08	37225.5	44817.7	7592.1	0.5557	1
MMAR_RS00860	MMAR_0173	acyl carrier protein	NA	1	0	0	0	0	0	0	1	1
MMAR_RS00865	MMAR_0174	long-chain fatty acid--CoA ligase	NA	23	176.8	194.4	0.14	19806.3	24884.2	5077.9	0.2734	1
MMAR_RS00870	MMAR_0175	integral membrane protein YrbE6A	NA	13	217.8	212.5	-0.04	18298.8	20398.4	2099.5	0.6097	1
MMAR_RS00875	MMAR_0176	ABC transporter permease	NA	20	280.9	280.8	0	29494.4	33695.4	4201	0.5234	1
MMAR_RS00880	MMAR_0177	mammalian cell entry protein	NA	24	255.8	259.8	0.02	30436.9	35326.3	4889.4	0.5057	1
MMAR_RS00885	MMAR_0178	mammalian cell entry protein	NA	22	133.8	135.7	0.02	13115.1	15196.1	2081.1	0.4969	1
MMAR_RS00890	MMAR_0179	mammalian cell entry protein	NA	15	51.5	46.6	-0.14	3602	3728.39	126.4	0.8817	1
MMAR_RS00895	MMAR_0180	mammalian cell entry protein	NA	23	236.2	270.8	0.2	24796.1	32496.8	7700.8	0.5282	1
MMAR_RS00900	MMAR_0181	mammalian cell entry protein	NA	14	223.1	255.7	0.2	12495.7	16364	3868.4	0.1132	1
MMAR_RS00905	MMAR_0182	mammalian cell entry protein	NA	29	125.5	132.5	0.08	20211.1	24378	4166.9	0.3491	1
MMAR_RS00910	MMAR_0183	hypothetical protein	NA	35	71.4	67.2	-0.09	10500.4	11297.9	797.5	0.7362	1
MMAR_RS00915	MMAR_0184	type VII secretion protein EccB	NA	24	157.7	153.8	-0.04	14351.8	15997.9	1646.1	0.6279	1
MMAR_RS00920	MMAR_0185	PbsX family transcriptional regulator	Rv3872	4	221.2	200.7	-0.14	1548.7	1605.26	56.6	0.87	1
MMAR_RS00925	MMAR_0186	hypothetical protein	NA	10	91.8	92.6	0.01	4500	5183.01	683	0.7047	1
MMAR_RS00930	MMAR_0187	ESAT-6-like protein EsxB	NA	3	0	0	0	0	0	0	1	1
MMAR_RS00935	MMAR_0188	hypothetical protein	Rv3875	2	10.2	20.4	1	71.7	163.43	91.7	0.0607	1
MMAR_RS00940	MMAR_0189	hypothetical protein	NA	4	0	0	0	0	0	0	1	1
MMAR_RS00950	MMAR_0191	hypothetical protein	Rv3136	20	173.3	176.2	0.02	16985	19738.8	2753.8	0.4639	1
MMAR_RS00955	MMAR_0195	EsxB-like protein, EsxB_2	NA	1	96.4	64.7	-0.58	674.8	517.24	-157.5	0.2999	1
MMAR_RS00960	MMAR_0196	hypothetical protein	NA	3	0	0	0	0	0	0	1	1
MMAR_RS00965	MMAR_0197	hypothetical protein	NA	6	184.6	219.9	0.25	6459.8	8797.42	2337.6	0.0787	1
MMAR_RS00970	MMAR_0198	hypothetical protein	NA	2	213.2	186.5	-0.19	2984.6	2984.43	-0.2	1	1
MMAR_RS00975	MMAR_0199	hypothetical protein	NA	23	394.5	417.8	0.08	52469.1	63501	11032	0.452	1
MMAR_RS00980	MMAR_0200	hypothetical protein	NA	1	418.2	444.9	0.09	2927.6	3558.98	631.4	0.3309	1
MMAR_RS00985	MMAR_0201	hypothetical protein	NA	6	314.1	348	0.15	10993.7	13919.3	2925.5	0.2854	1
MMAR_RS00990	MMAR_0202	hypothetical protein	NA	29	82.4	82.8	0.01	9227.2	10595.2	1368.1	0.4982	1
MMAR_RS00995	MMAR_0203	hypothetical protein	NA	27	202.9	198.7	-0.03	19888	22249.7	2361.7	0.5943	1
MMAR_RS01000	MMAR_0204	TetR family transcriptional regulator	NA	6	30	24.4	-0.3	1051.6	976.96	-74.6	0.841	1
MMAR_RS01005	MMAR_0205	23S rRNA methyltransferase	NA	28	237.7	229.3	-0.05	41600.3	45863.5	4263.2	0.6538	1
MMAR_RS01010	MMAR_0207	serine dehydratase	Rv0069c	18	149.7	168.2	0.17	13623.8	17488.6	3864.8	0.1868	1
MMAR_RS01015	MMAR_0208	serine hydroxymethyltransferase	Rv0070	17	196.9	210.1	0.09	20672.7	25215.5	4542.7	0.4172	1
MMAR_RS01020	MMAR_0209	glycine cleavage system protein H	NA	7	214.5	245.1	0.19	9007	11763.4	2756.4	0.2065	1
MMAR_RS01025	MMAR_0210	glycine cleavage system protein T	NA	27	152.5	164.2	0.11	23483.6	28906.6	5423	0.3078	1
MMAR_RS01030	MMAR_0211	glycine dehydrogenase subunit 1	NA	35	195	191.3	-0.03	31394.3	35200.2	3805.8	0.624	1
MMAR_RS01035	MMAR_0212	(2Fe-2S)-binding protein	NA	20	213.9	251	0.23	19468.1	26103.3	6635.2	0.2095	1
MMAR_RS01040	MMAR_0213	amidohydrolase	NA	22	239.3	251.8	0.07	33503.2	40281.3	6778.1	0.3329	1
MMAR_RS01045	MMAR_0214	anti-anti-sigma factor	NA	2	1757.7	1736.4	-0.02	24607.3	27782.3	3175	0.772	1
MMAR_RS01050	MMAR_0215	glutamine ABC transporter permease	Rv0072	13	716	718.8	0.01	55131.5	63257.4	8126	0.5531	1
MMAR_RS01055	MMAR_0216	glutamine ABC transporter ATP-binding protein	Rv0073	16	276.8	282.5	0.03	29059.4	33895.5	4836.1	0.5007	1
MMAR_RS01060	MMAR_0217	polyhydroxybutyrate depolymerase	NA	9	195.5	218.4	0.16	9577.7	12228.1	2650.3	0.2261	1
MMAR_RS01065	MMAR_0218	acyltransferase	NA	19	188.9	190.6	0.01	23797.4	27440.7	3643.3	0.4845	1
MMAR_RS01075	MMAR_0220	hypothetical protein	NA	22	271.5	273.4	0.01	28506.7	32803.7	4297	0.5692	1
MMAR_RS01080	MMAR_0221	hypothetical protein	NA	20	162.5	171.2	0.07	18203.2	21910.6	3707.4	0.3527	1
MMAR_RS01085	MMAR_0222	TetR family transcriptional regulator	NA	9	515.3	501.9	-0.04	21644.2	24092.7	2448.4	0.8147	1
MMAR_RS01090	MMAR_0223	oxidoreductase	NA	12	86.7	91.9	0.09	6672.2	8090.89	1418.7	0.3826	1
MMAR_RS01095	MMAR_0224	TetR family transcriptional regulator	Rv0078	6	114	116.7	0.03	3191.1	3734.88	543.8	0.6253	1
MMAR_RS01100	MMAR_0225	hypothetical protein	NA	8	231.6	220	-0.07	9727.6	10558.7	831.1	0.7122	1
MMAR_RS01105	MMAR_0226	TetR family transcriptional regulator	NA	8	98.1	101.8	0.05	5492.3	6512.39	1020.1	0.4151	1
MMAR_RS01110	MMAR_0227	polyhydroxybutyrate depolymerase	NA	11	57.8	63.2	0.13	3238.4	4047.79	809.4	0.3967	1
MMAR_RS01115	MMAR_0228	MarR family transcriptional regulator	NA	3	199.8	208.6	0.06	2797.7	3338.37	540.7	0.6152	1
MMAR_RS01120	MMAR_0229	transcriptional regulator	NA	10	84.1	87.2	0.05	2944.2	3486.66	542.4	0.5212	1
MMAR_RS01125	MMAR_0230	dioxygenase	Rv3161c	21	353.3	340.3	-0.05	37097.4	40830.6	3733.2	0.771	1
MMAR_RS01130	MMAR_0231	carbonate dehydratase	NA	22	90.6	90.8	0	9517.5	10899.6	1382.1	0.5898	1
MMAR_RS01135	MMAR_0232	hypothetical protein	NA	12	323.8	345.4	0.09	22667.3	27634.5	4967.2	0.4432	1
MMAR_RS01140	MMAR_0233	hypothetical protein	NA	2	0	0	0	0	0	0	1	1
MMAR_RS01145	MMAR_0234	hypothetical protein	Rv0088	6	184.7	167.4	-0.14	6463.2	6695.93	232.7	0.8942	1
MMAR_RS01150	MMAR_0235	pyridoxamine 5'-phosphate oxidase	NA	9	212.1	221.1	0.06	10392.5	12382.1	1989.6	0.6341	1
MMAR_RS01155	MMAR_0236	luciferase	NA	15	62.5	69.6	0.15	3937.6	5008.39	1070.7	0.3941	1
MMAR_RS01160	MMAR_0237	transcriptional regulator	NA	8	206.5	189.2	-0.13	11564.3	12107.8	543.4	0.8588	1
MMAR_RS01165	MMAR_0238	TetR family transcriptional regulator	NA	9	173.5	169.5	-0.03	8502.4	9493.94	991.6	0.6571	1
MMAR_RS01170	MMAR_0239	monooxygenase	NA	32	207.5	214.8	0.05	33414	39517.7	6103.6	0.4662	1
MMAR_RS01175	MMAR_0240	monooxygenase	NA	36	63.7	67	0.07	9365.1	11248.1	1883	0.3492	1
MMAR_RS01190	MMAR_0242	PE-PGRS family protein	NA	34	112.2	96.8	-0.21	13355.7	13163.3	-192.4	0.9467	1
MMAR_RS01195	MMAR_0243	short-chain dehydrogenase	NA	7	26.8	32	0.26	749.4	1023.02	273.6	0.3193	1
MMAR_RS01200	MMAR_0244	SAM-dependent methyltransferase	Rv0089	7	66.7	52.7	-0.34	1866.8	1685.02	-181.8	0.7004	1
MMAR_RS01205	MMAR_0245	crotonase	NA	7	142.8	142.2	-0.01	4999.7	5689.61	689.9	0.6598	1
MMAR_RS01210	MMAR_0246	hypothetical protein	Rv0090	6	116.1	135.1	0.22	3249.5	4322.98	1073.5	0.3256	1
MMAR_RS01215	MMAR_0247	thioesterase	NA	8	31	26.5	-0.22	868	849.53	-18.5	0.9644	1
MMAR_RS01220	MMAR_0248	NAD-dependent epimerase	NA	12	115.8	126.3	0.13	4863	6063.04	1200	0.4333	1
MMAR_RS01225	MMAR_0249	TetR family transcriptional regulator	NA	7	88.3	92.7	0.07	3089.6	3707.3	617.7	0.4416	1
MMAR_RS01230	MMAR_0250	hypothetical protein	NA	15	153.6	165.5	0.11	12902.7	15884.6	2981.9	0.3534	1
MMAR_RS01235	MMAR_0251	MTA/SAH nucleosidase	Rv0091	14	177	196.6	0.15	13628.3	17301.9	3673.6	0.1741	1
MMAR_RS01240	MMAR_0253	polyketide cyclase	NA	5	314.1	318.3	0.02	8794.8	10186.5	1391.8	0.7374	1
MMAR_RS01245	MMAR_0254	oxidoreductase	NA	6	133.8	137.5	0.04	2810.1	3300.71	490.6	0.6546	1
MMAR_RS01250	MMAR_0255	hypothetical protein	NA	31	197.3	202.3	0.04	35906.7	42083.5	6176.7	0.4194	1
MMAR_RS01255	MMAR_0256	peptide synthase	NA	50	49.4	39.3	-0.33	10020.5	9126.62	-893.9	0.6666	1
MMAR_RS01260	MMAR_0257	hypothetical protein	Rv0100	4	48.5	28.9	-0.75	1359	923.65	-435.4	0.1581	1
MMAR_RS01265	MMAR_0258	acyl-CoA synthetase	Rv0099	28	170.7	136.3	-0.32	17922.2	16358.8	-1563.4	0.676	1
MMAR_RS01270	MMAR_0259	hypothetical protein	Rv0098	11	71.7	51.7	-0.47	3514.7	2892.95	-621.8	0.4552	1
MMAR_RS01275	MMAR_0260	dioxygenase	Rv0097	16	184.5	134.2	-0.46	16792.7	13958.2	-2834.5	0.3685	1
MMAR_RS01280	MMAR_0261	hypothetical protein	Rv0096	27	0	0	0	0	0	0	1	1
MMAR_RS01285	MMAR_0262	O-methyltransferase	NA	14	13	10.1	-0.36	817.2	725.64	-91.5	0.6783	1
MMAR_RS01290	MMAR_0263	hypothetical protein	Rv0093c	5	92.2	89.6	-0.04	1291	1434.02	143	0.6957	1
MMAR_RS01295	MMAR_0264	carbonate dehydratase	Rv0092	17	15	14.1	-0.09	943.7	1012.33	68.6	0.831	1
MMAR_RS01300	MMAR_0265	RNA polymerase subunit sigma	NA	6	124.7	139.9	0.17	5238.1	6713.6	1475.5	0.3575	1
MMAR_RS01305	MMAR_0266	hypothetical protein	NA	5	341.5	337.7	-0.02	11954.1	13506.6	1552.5	0.5613	1
MMAR_RS01310	MMAR_0267	membrane protein	Rv0102	32	0	2.4	1.78	0	19.5	19.5	1	1
MMAR_RS01315	MMAR_0268	heavy metal transporter	NA	2	149.2	123.7	-0.27	1044.6	989.52	-55.1	0.8529	1
MMAR_RS01320	MMAR_0269	carbonate dehydratase	Rv0103c	34	128.8	123.5	-0.06	18940.5	20745	1804.5	0.6669	1
MMAR_RS01325	MMAR_0271	3-beta hydroxysteroid dehydrogenase	NA	10	92.3	97.2	0.07	4523.4	5441.32	917.9	0.3917	1
MMAR_RS01330	MMAR_0272	cytochrome P450	NA	20	169	169.4	0	16557.5	18975.7	2418.2	0.5043	1
MMAR_RS01335	MMAR_0273	amidohydrolase	NA	28	151.5	141.9	-0.09	16972.9	18161.9	1189	0.7563	1
MMAR_RS01340	MMAR_0274	cytochrome P450	NA	19	171.1	163.8	-0.06	17968.5	19661.3	1692.8	0.6734	1
MMAR_RS01345	MMAR_0275	4-hydroxy-3-methylbut-2-en-1-yl diphosphate	NA	20	141.4	135.7	-0.06	11880.6	13029.6	1149	0.6944	1
MMAR_RS01350	MMAR_0276	1-deoxy-D-xylulose-5-phosphate synthase	Rv3379c	25	185.5	195.5	0.08	23375.3	28148.5	4773.1	0.3624	1
MMAR_RS01355	MMAR_0277	4-hydroxy-3-methylbut-2-enyl diphosphate	Rv3382c	18	213	225.8	0.08	20869.5	25293.4	4423.9	0.4139	1
MMAR_RS01360	MMAR_0278	hypothetical protein	NA	22	340.3	348.7	0.04	45264	53008.6	7744.6	0.4074	1
MMAR_RS01365	MMAR_0279	hypothetical protein	NA	16	506.8	472.2	-0.1	46121.1	49103.7	2982.6	0.7869	1
MMAR_RS01370	MMAR_0280	membrane protein	NA	20	205.1	208	0.02	24401.9	28291	3889.1	0.4898	1
MMAR_RS01375	MMAR_0281	cytochrome P450	NA	31	123	127.6	0.05	18074	21429.6	3355.7	0.5424	1
MMAR_RS01380	MMAR_0282	polyprenyl synthetase	Rv3383c	20	49	59	0.27	3771.8	5194.27	1422.5	0.1173	1
MMAR_RS01390	MMAR_0283	cytochrome P450	NA	15	182.7	193.9	0.09	12791.2	15508.6	2717.4	0.3953	1
MMAR_RS01395	MMAR_0284	phospholipase C	NA	27	487.3	501.3	0.04	81872.9	96252.9	14380	0.3735	1
MMAR_RS01400	MMAR_0285	hypothetical protein	Rv0104	14	233.9	238.8	0.03	14732.9	17195.4	2462.5	0.4114	1
MMAR_RS01405	MMAR_0286	cyclase	Rv1900c	12	88.1	80.9	-0.12	6782.5	7117.9	335.4	0.8425	1
MMAR_RS01410	MMAR_0287	TetR family transcriptional regulator	NA	9	940.8	944.8	0.01	52686.7	60470	7783.3	0.7045	1
MMAR_RS01415	MMAR_0288	hypothetical protein	NA	17	114.9	143.6	0.32	12866.8	18387.2	5520.4	0.0669	1
MMAR_RS01420	MMAR_0289	30S ribosomal protein S18	Rv2055c	2	52.7	54.4	0.05	738.5	870.85	132.4	0.635	1
MMAR_RS01425	MMAR_0290	30S ribosomal protein S14	Rv2056c	4	59	59.4	0.01	1651.3	1901.07	249.8	0.6705	1
MMAR_RS01430	MMAR_0291	50S ribosomal protein L33	Rv2057c	3	1048.4	1069.1	0.03	14678	17105.8	2427.8	0.4991	1
MMAR_RS01435	MMAR_0292	50S ribosomal protein L28	Rv0105c	3	336.6	373.9	0.15	7068.8	8973.19	1904.4	0.3155	1
MMAR_RS01440	MMAR_0293	hypothetical protein	NA	8	57.9	52.7	-0.14	2027.3	2107.5	80.2	0.9027	1
MMAR_RS01445	MMAR_0294	50S ribosomal protein L31	NA	6	84.5	93.2	0.14	2958.3	3727.63	769.3	0.3873	1
MMAR_RS01450	MMAR_0295	epimerase	NA	15	258.2	262.1	0.02	12650.7	14679.3	2028.6	0.5541	1
MMAR_RS01455	MMAR_0296	acyl-CoA synthetase	NA	17	171.5	175.6	0.03	15606.7	18258.5	2651.9	0.4739	1
MMAR_RS01460	MMAR_0297	haloacid dehalogenase	NA	29	156.4	151.8	-0.04	20802.7	23074.8	2272.1	0.6302	1
MMAR_RS01465	MMAR_0298	hypothetical protein	Rv0108c	2	531.9	602.5	0.18	7446.5	9640	2193.5	0.5032	1
MMAR_RS01470	MMAR_0299	hypothetical protein	Rv0109	17	496.4	495.2	0	45175.7	51500.3	6324.6	0.6101	1
MMAR_RS01475	MMAR_0300	membrane protein	NA	18	524.1	488.6	-0.1	58694.9	62541	3846.1	0.7742	1
MMAR_RS01480	MMAR_0301	hypothetical protein	NA	9	253.8	244.5	-0.05	10659.1	11734.6	1075.5	0.7385	1
MMAR_RS01485	MMAR_0302	oxidoreductase	NA	9	199.5	210.9	0.08	9774	11809.2	2035.2	0.3553	1
MMAR_RS01490	MMAR_0303	acyl-CoA synthetase	NA	17	54	56	0.05	3776.9	4480.83	703.9	0.4343	1
MMAR_RS01495	MMAR_0304	GntR family transcriptional regulator	NA	12	151.6	166.3	0.13	10610.3	13307.1	2696.8	0.3515	1
MMAR_RS01500	MMAR_0305	gluconolaconase	NA	19	96.1	81.5	-0.24	7403.2	7170.37	-232.8	0.8869	1
MMAR_RS01505	MMAR_0306	oxidoreductase	NA	6	140.4	140.8	0	4914.8	5631.65	716.8	0.6148	1
MMAR_RS01510	MMAR_0307	(2Fe-2S)-binding protein	NA	20	94.7	99.3	0.07	9285.5	11126.6	1841.2	0.3672	1
MMAR_RS01515	MMAR_0308	luciferase	NA	18	71.4	65.8	-0.12	6995.7	7370.57	374.9	0.8078	1
MMAR_RS01520	MMAR_0309	monooxygenase	NA	42	239	242.7	0.02	51868.6	60194.6	8326	0.5316	1
MMAR_RS01525	MMAR_0310	short-chain dehydrogenase	NA	10	88.3	95.2	0.11	5564.6	6851.04	1286.5	0.3274	1
MMAR_RS01530	MMAR_0311	hypothetical protein	NA	23	153.1	160	0.06	22500.5	26883.9	4383.5	0.3435	1
MMAR_RS01535	MMAR_0312	membrane protein	Rv0111	29	166.4	109.8	-0.6	27958.6	21075.4	-6883.2	0.102	1
MMAR_RS01540	MMAR_0313	O-methyltransferase	NA	9	420.6	453.7	0.11	26497.7	32667.3	6169.6	0.3354	1
MMAR_RS01545	MMAR_0314	hypothetical protein	NA	6	290.9	317.6	0.13	10181.7	12704.5	2522.8	0.1587	1
MMAR_RS01550	MMAR_0315	manganese transporter	NA	28	156.2	170.7	0.13	25145.1	31403.2	6258.1	0.2565	1
MMAR_RS01555	MMAR_0316	membrane protein	NA	14	233.8	244.4	0.06	21271.3	25413.7	4142.4	0.5119	1
MMAR_RS01565	MMAR_0318	oxalyl-CoA decarboxylase	Rv0118c	22	52.2	57.5	0.14	5485	6894.54	1409.6	0.3608	1
MMAR_RS01570	MMAR_0319	acyl-CoA synthetase	NA	10	11	9.8	-0.17	539.6	549.82	10.2	0.9476	1
MMAR_RS01575	MMAR_0320	hypothetical protein	NA	4	300.7	287.4	-0.07	6314.3	6897.04	582.7	0.7186	1
MMAR_RS01580	MMAR_0321	elongation factor G	Rv0120c	25	135.2	140.8	0.06	17980.2	21401.9	3421.7	0.4033	1
MMAR_RS01585	MMAR_0322	PPOX class F420-dependent enzyme	Rv0121c	6	118.5	120.8	0.03	3318.9	3864.4	545.5	0.5845	1
MMAR_RS01590	MMAR_0323	dioxygenase	NA	10	368.5	346.2	-0.09	15476.2	16618.9	1142.7	0.7544	1
MMAR_RS01595	MMAR_0324	serine protease	Rv0125	7	469.3	458.5	-0.03	16426.6	18340.2	1913.5	0.6097	1
MMAR_RS01600	MMAR_0325	trehalose synthase	Rv0126	32	363.4	392.2	0.11	76321.3	94129.4	17808.1	0.1941	1
MMAR_RS01605	MMAR_0326	maltokinase	Rv0127	18	61.1	62.2	0.03	7274.5	8462.45	1187.9	0.4562	1
MMAR_RS01610	MMAR_0327	membrane protein	Rv0128	6	156.1	147.4	-0.08	5464.4	5894.27	429.9	0.7483	1
MMAR_RS01615	MMAR_0328	hypothetical protein	Rv0129c	19	304	298	-0.03	38307.7	42917.3	4609.6	0.5845	1
MMAR_RS01620	MMAR_0329	phosphodiesterase	NA	12	300.2	316.8	0.08	16809.7	20273.7	3463.9	0.3612	1
MMAR_RS01625	MMAR_0330	enoyl-CoA hydratase	Rv0130	6	23.8	29.5	0.31	665.6	945.03	279.5	0.2587	1
MMAR_RS01630	MMAR_0331	acyl-CoA dehydrogenase	Rv0131c	16	75.2	81.4	0.11	6315.2	7812.15	1497	0.2431	1
MMAR_RS01635	MMAR_0332	acetyltransferase	Rv0133	9	99.2	104.3	0.07	4165.2	5008.73	843.5	0.3764	1
MMAR_RS01640	MMAR_0333	hypothetical protein	NA	13	207.9	199.7	-0.06	14549.9	15979.1	1429.2	0.6605	1
MMAR_RS01645	MMAR_0334	TetR family transcriptional regulator	NA	8	30.9	28.1	-0.14	1298.4	1350.25	51.9	0.8951	1
MMAR_RS01650	MMAR_0335	oxidoreductase	NA	14	193.9	192.3	-0.01	12217.4	13848.9	1631.5	0.5529	1
MMAR_RS01655	MMAR_0336	fatty acid desaturase	NA	16	501.4	498.8	-0.01	38610.8	43890.4	5279.7	0.612	1
MMAR_RS01660	MMAR_0337	cyclase	NA	4	59.1	66.2	0.16	1653.9	2118.96	465.1	0.2741	1
MMAR_RS01665	MMAR_0338	coenzyme F420-dependent oxidoreductase	NA	17	135	135.1	0	14176	16214.8	2038.8	0.5085	1
MMAR_RS01670	MMAR_0339	hypothetical protein	NA	14	275	292.7	0.09	21175.7	25754.6	4578.9	0.3687	1
MMAR_RS01675	MMAR_0340	TetR family transcriptional regulator	NA	5	18.7	12.3	-0.6	392.6	295.47	-97.1	0.532	1
MMAR_RS01680	MMAR_0341	hypothetical protein	NA	17	207.3	210	0.02	20318.3	23516.1	3197.8	0.4642	1
MMAR_RS01685	MMAR_0342	epoxide hydrolase	Rv0134	12	187.6	207	0.14	7878	9936.45	2058.4	0.5637	1
MMAR_RS01690	MMAR_0343	zinc-binding dehydrogenase	NA	12	170.7	162.8	-0.07	7168.3	7814.29	646	0.6981	1
MMAR_RS01695	MMAR_0344	hypothetical protein	NA	0	0	0	0	0	0	0	1	1
MMAR_RS01700	MMAR_0345	TetR family transcriptional regulator	Rv0135c	6	176.1	211.7	0.27	6162.1	8469.18	2307.1	0.1862	1
MMAR_RS01705	MMAR_0346	cytochrome P450	Rv0136	14	188.5	188.5	0	15833.1	18099.2	2266	0.5183	1
MMAR_RS01710	MMAR_0347	peptide methionine sulfoxide reductase MsrA	Rv0137c	11	287.4	312.1	0.12	16092.6	19976.3	3883.7	0.4427	1
MMAR_RS01715	MMAR_0348	polyketide cyclase	Rv0138	6	415.9	419.3	0.01	17469.3	20126.6	2657.3	0.4866	1
MMAR_RS01720	MMAR_0349	NAD-dependent dehydratase	Rv0139	13	180	193.7	0.11	15118.9	18595.5	3476.7	0.2924	1
MMAR_RS01725	MMAR_0350	hypothetical protein	Rv0140	10	203.9	219.9	0.11	14274.5	17592	3317.5	0.387	1
MMAR_RS01730	MMAR_0351	hypothetical protein	Rv0141c	7	279.8	268	-0.06	13712.1	15008.4	1296.3	0.7785	1
MMAR_RS01735	MMAR_0352	DNA glycosylase	Rv0142	6	57.9	65.4	0.18	1215.6	1570.73	355.1	0.408	1
MMAR_RS01740	MMAR_0353	putative transmembrane protein	Rv0143c	20	145.7	144.9	-0.01	17339.3	19699.6	2360.3	0.5334	1
MMAR_RS01745	MMAR_0354	short-chain dehydrogenase	NA	18	234.9	222.5	-0.08	27949.9	30254	2304.1	0.7122	1
MMAR_RS01750	MMAR_0355	TetR family transcriptional regulator	Rv0144	5	226.5	200.2	-0.18	7926.6	8007.3	80.7	0.9695	1
MMAR_RS01755	MMAR_0356	S-adenosyl-L-methionine-dependent	Rv0145	12	276.8	279.6	0.01	21314.3	24608.4	3294	0.4665	1
MMAR_RS01760	MMAR_0357	S-adenosyl-L-methionine-dependent	NA	10	304.6	301.4	-0.01	19187.9	21703	2515	0.6205	1
MMAR_RS01765	MMAR_0358	SAM-dependent methyltransferase	NA	12	312.6	293.9	-0.09	15316.8	16460.1	1143.3	0.813	1
MMAR_RS01770	MMAR_0359	aldehyde dehydrogenase	Rv0147	16	172.6	187.7	0.12	18118.3	22522.6	4404.3	0.225	1
MMAR_RS01775	MMAR_0360	serine/threonine protein kinase	NA	11	90.1	111.4	0.31	5674.9	8019.34	2344.5	0.3249	1
MMAR_RS01780	MMAR_0361	quinone oxidoreductase	Rv0149	14	3.1	0.6	-2.31	86	19.88	-66.1	0.2491	1
MMAR_RS01785	MMAR_0362	hypothetical protein	NA	5	287.2	278.9	-0.04	10053.5	11156.7	1103.1	0.6218	1
MMAR_RS01790	MMAR_0363	hypothetical protein	NA	12	312.3	309.8	-0.01	21860.6	24783.4	2922.8	0.5861	1
MMAR_RS01795	MMAR_0364	hypothetical protein	NA	3	411.6	430	0.06	5761.9	6880.05	1118.1	0.4268	1
MMAR_RS01800	MMAR_0365	protein kinase	NA	42	188.1	191.4	0.03	39501.4	45944.2	6442.9	0.4162	1
MMAR_RS01805	MMAR_0366	protein kinase	NA	36	224.5	230.3	0.04	50285.9	58949.5	8663.6	0.4106	1
MMAR_RS01810	MMAR_0367	thioesterase	NA	14	339.6	320.7	-0.08	26148.5	28224.9	2076.4	0.7609	1
MMAR_RS01815	MMAR_0368	non-ribosomal peptide synthetase	NA	131	289.5	295.6	0.03	220873	257783	36909.8	0.3581	1
MMAR_RS01820	MMAR_0369	PE family protein	NA	34	415.1	415.4	0	95890.1	109654	13763.8	0.4916	1
MMAR_RS01825	MMAR_0370	PE family protein	NA	36	312.2	325.1	0.06	72107.4	85838.1	13730.7	0.3337	1
MMAR_RS01830	MMAR_0371	PE family protein	NA	36	265.7	275.6	0.05	52085.8	61735.3	9649.5	0.3527	1
MMAR_RS01835	MMAR_0372	PE family protein	Rv0151c	34	514.2	511.2	-0.01	104389	118609	14219.8	0.5209	1
MMAR_RS01840	MMAR_0373	phosphotyrosine protein phosphatase	Rv0153c	10	374.6	369.2	-0.02	26223.2	29536.3	3313.2	0.5752	1
MMAR_RS01845	MMAR_0374	acyl-CoA dehydrogenase	NA	10	438.9	445.6	0.02	30719.9	35645.3	4925.4	0.4852	1
MMAR_RS01850	MMAR_0375	hypothetical protein	NA	10	224.6	216.5	-0.05	11004.2	12125.4	1121.2	0.655	1
MMAR_RS01855	MMAR_0376	hypothetical protein	NA	8	274	288.8	0.08	13424.6	16171.6	2747	0.4326	1
MMAR_RS01860	MMAR_0377	NAD(P) transhydrogenase subunit alpha	Rv0155	9	173.5	159.3	-0.12	9717.1	10196.9	479.8	0.8424	1
MMAR_RS01865	MMAR_0378	NAD(P) transhydrogenase subunit alpha	Rv0156	5	307.1	340.7	0.15	10749.5	13626.1	2876.6	0.4301	1
MMAR_RS01870	MMAR_0379	NAD(P) transhydrogenase subunit beta	Rv0157	12	397.4	399.9	0.01	33382.8	38394	5011.2	0.5113	1
MMAR_RS01875	MMAR_0381	TetR family transcriptional regulator	Rv0158	20	395.9	473.2	0.26	55419.5	75718.2	20298.6	0.0358	1
MMAR_RS01880	MMAR_0382	PE-PGRS family protein	NA	32	1410.2	1462.6	0.05	256666	304219	47553.8	0.3845	1
MMAR_RS01885	MMAR_0383	PE family protein	Rv0159c	40	782	799.7	0.03	213487	249493	36006.4	0.4034	1
MMAR_RS01890	MMAR_0384	PE family protein	Rv0160c	37	630.3	647.4	0.04	141180	165742	24561.4	0.4498	1
MMAR_RS01895	MMAR_0385	alpha/beta hydrolase	NA	14	114.8	115.3	0.01	5625.6	6456.42	830.8	0.673	1
MMAR_RS01900	MMAR_0386	diacylglycerol kinase	NA	17	314	332.5	0.08	30770	37245.4	6475.4	0.358	1
MMAR_RS01905	MMAR_0387	3-alpha-hydroxysteroid dehydrogenase	NA	7	116.6	130.9	0.17	4898.5	6284.1	1385.6	0.19	1
MMAR_RS01910	MMAR_0388	oxidoreductase	Rv0161	13	85.7	80.3	-0.09	5997.3	6422.07	424.8	0.7698	1
MMAR_RS01915	MMAR_0389	TetR family transcriptional regulator	NA	8	18.2	22.4	0.3	510	716.54	206.6	0.371	1
MMAR_RS01920	MMAR_0390	thioesterase	NA	7	212.9	202.4	-0.07	8942.3	9715.1	772.8	0.7138	1
MMAR_RS01925	MMAR_0391	gluconolactonase	NA	9	108	113.7	0.07	5293.1	6368.35	1075.3	0.4741	1
MMAR_RS01930	MMAR_0392	acyl-CoA thioesterase	NA	7	60.6	50.5	-0.26	2967.3	2830.78	-136.5	0.8546	1
MMAR_RS01935	MMAR_0393	F420-dependent oxidoreductase	NA	10	118.4	110.3	-0.1	5803.5	6177.65	374.1	0.8566	1
MMAR_RS01940	MMAR_0394	hypothetical protein	NA	13	53	61.8	0.22	3710.2	4942.31	1232.2	0.2423	1
MMAR_RS01945	MMAR_0395	phosphotransferase	NA	23	182.8	189.5	0.05	17916.6	21225.5	3308.9	0.6062	1
MMAR_RS01950	MMAR_0396	CoA transferase	NA	11	173.9	173.7	0	8519.8	9725.06	1205.2	0.6271	1
MMAR_RS01955	MMAR_0397	hypothetical protein	NA	8	45.4	53.2	0.23	1588.6	2127.76	539.1	0.2093	1
MMAR_RS01960	MMAR_0398	hypothetical protein	NA	15	70.2	74.6	0.09	4913.6	5965.89	1052.3	0.3412	1
MMAR_RS01965	MMAR_0399	cytochrome P450	NA	21	96.6	92.6	-0.06	12172.1	13334.6	1162.6	0.6778	1
MMAR_RS01970	MMAR_0400	alcohol dehydrogenase	NA	11	90.5	79.5	-0.19	4434.6	4449.48	14.9	0.9883	1
MMAR_RS01975	MMAR_0401	aldolase	NA	11	39.5	37.5	-0.07	1106.2	1200.69	94.5	0.8371	1
MMAR_RS01980	MMAR_0402	oxidoreductase	NA	5	122.5	183.4	0.58	857.2	1467.39	610.2	0.0428	1
MMAR_RS01985	MMAR_0403	monooxygenase	NA	29	66.4	65.5	-0.02	9764.3	11006.1	1241.7	0.5626	1
MMAR_RS01990	MMAR_0404	alpha/beta hydrolase	NA	14	114.7	109.3	-0.07	5619.2	6119.49	500.3	0.7258	1
MMAR_RS01995	MMAR_0405	zinc-type alcohol dehydrogenase	Rv0162c	9	401.9	388.6	-0.05	22504.3	24869.5	2365.3	0.6524	1
MMAR_RS02000	MMAR_0406	4-hydroxybenzoyl-CoA thioesterase	Rv0163	5	443.5	401.5	-0.14	15523.7	16060.5	536.8	0.8738	1
MMAR_RS02005	MMAR_0407	hypothetical protein	Rv0164	7	0	0	0	0	0	0	1	1
MMAR_RS02010	MMAR_0408	GntR family transcriptional regulator	Rv0165c	8	393.3	414.1	0.07	19269.7	23189	3919.3	0.4923	1
MMAR_RS02015	MMAR_0409	long-chain fatty acid--CoA ligase	Rv0166	25	431.8	413.2	-0.06	60448.3	66118.9	5670.6	0.6775	1
MMAR_RS02020	MMAR_0410	ABC transporter permease	Rv0167	10	25.6	31.5	0.3	1613.5	2269.36	655.9	0.2965	1
MMAR_RS02025	MMAR_0411	ABC transporter permease	Rv0168	17	57.1	54.6	-0.06	5994.8	6557.85	563	0.6963	1
MMAR_RS02030	MMAR_0412	MCE-family protein Mce1A	NA	22	119.8	106.5	-0.17	15928.9	16180.9	251.9	0.9464	1
MMAR_RS02035	MMAR_0413	mammalian cell entry protein	Rv0170	14	188.7	253.5	0.43	17172	26360.3	9188.3	0.3605	1
MMAR_RS02040	MMAR_0414	mammalian cell entry protein	Rv0171	18	117.6	109.7	-0.1	13171.4	14036.5	865.2	0.8103	1
MMAR_RS02045	MMAR_0415	mammalian cell entry protein	Rv0172	21	65.4	62.6	-0.06	8240.1	9016.9	776.8	0.6937	1
MMAR_RS02050	MMAR_0416	mammalian cell entry protein	Rv0173	13	69.9	63.5	-0.14	5385.8	5586.19	200.4	0.89	1
MMAR_RS02055	MMAR_0417	mammalian cell entry protein	Rv0174	23	59.6	50.9	-0.23	7926.6	7739.82	-186.7	0.92	1
MMAR_RS02060	MMAR_0418	Mce associated membrane protein	Rv0175	9	35.8	31.2	-0.2	1753.7	1747.22	-6.5	0.9925	1
MMAR_RS02065	MMAR_0419	membrane protein	Rv0176	11	15.7	17.9	0.19	990.3	1289.62	299.3	0.2889	1
MMAR_RS02070	MMAR_0420	mammalian cell entry protein	Rv0177	9	29.5	27.3	-0.11	1444.6	1530.76	86.1	0.8833	1
MMAR_RS02075	MMAR_0421	mammalian cell entry protein	Rv0178	10	40.6	40.8	0.01	1991	2286.94	295.9	0.7281	1
MMAR_RS02080	MMAR_0422	hypothetical protein	Rv0179c	15	322.1	326.9	0.02	29311.7	34000.6	4688.9	0.4631	1
MMAR_RS02085	MMAR_0423	membrane protein	Rv0180c	22	167.1	132.2	-0.34	25727.4	23273.7	-2453.7	0.632	1
MMAR_RS02090	MMAR_0424	quercetin 2,3-dioxygenase	Rv0181c	9	68.1	69.4	0.03	3336.7	3884.71	548	0.514	1
MMAR_RS02095	MMAR_0425	hypothetical protein	NA	23	221.8	235	0.08	31058	37596	6538	0.3139	1
MMAR_RS02100	MMAR_0426	DNA-directed RNA polymerase sigma-70 factor	Rv0182c	15	275.1	290	0.08	23106.5	27842.8	4736.4	0.3817	1
MMAR_RS02105	MMAR_0427	hydrolase	NA	15	362.4	352.2	-0.04	35511.8	39446	3934.2	0.6186	1
MMAR_RS02110	MMAR_0428	hypothetical protein	Rv0184	9	168.8	159.7	-0.08	9454.9	10222.5	767.6	0.7848	1
MMAR_RS02115	MMAR_0429	hypothetical protein	Rv0185	4	125.9	162.3	0.37	2643.7	3895.93	1252.3	0.258	1
MMAR_RS02120	MMAR_0430	beta-glucosidase	Rv0186	29	149.4	147.3	-0.02	17778.1	20032	2253.9	0.5802	1
MMAR_RS27755	MMAR_0431	hypothetical protein	NA	41	74.6	73.4	-0.02	13061.7	14675.8	1614	0.6244	1
MMAR_RS02135	MMAR_0432	dihydroxy-acid dehydratase	Rv0189c	14	0	0	0	0	0	0	1	1
MMAR_RS02140	MMAR_0433	hypothetical protein	Rv0190	3	85.9	84.5	-0.02	1802.9	2028.67	225.8	0.7859	1
MMAR_RS02145	MMAR_0434	membrane protein	Rv0191	13	249.8	241.4	-0.05	20982.8	23171.8	2189	0.6516	1
MMAR_RS02150	MMAR_0435	hypothetical protein	Rv0192	9	367.1	383.1	0.06	20557.3	24519.1	3961.9	0.3758	1
MMAR_RS02155	MMAR_0436	TetR family transcriptional regulator	Rv0196	7	228.7	232.9	0.03	8004.7	9315.71	1311	0.5404	1
MMAR_RS02160	MMAR_0437	molybdopterin oxidoreductase	Rv0197	29	110.1	117.8	0.1	16191.5	19787	3595.5	0.2525	1
MMAR_RS02165	MMAR_0438	peptidase M13	Rv0198c	32	211.6	216.4	0.03	39985.6	46736.3	6750.7	0.4421	1
MMAR_RS02170	MMAR_0439	membrane protein	Rv0199	6	232.8	162.7	-0.52	3259.6	2603.48	-656.1	0.3912	1
MMAR_RS02175	MMAR_0440	membrane protein	Rv0200	4	226.1	209.5	-0.11	4747.9	5029.15	281.3	0.8837	1
MMAR_RS02180	MMAR_0441	hypothetical protein	Rv0201c	6	0	1.1	1.07	0	17.58	17.6	0.235	1
MMAR_RS02185	MMAR_0442	membrane protein	Rv0202c	26	1.6	1.4	-0.15	100.6	103.55	2.9	0.9674	1
MMAR_RS02190	MMAR_0443	hypothetical protein	Rv0203	5	210.9	243.3	0.21	5903.9	7787.03	1883.1	0.3343	1
MMAR_RS02195	MMAR_0444	membrane protein	Rv0204c	13	95	124.3	0.39	7315.5	10941.5	3625.9	0.1475	1
MMAR_RS02200	MMAR_0445	membrane protein	Rv0205	11	1158.2	1184.7	0.03	81074.1	94778.8	13704.7	0.657	1
MMAR_RS02205	MMAR_0446	membrane protein	Rv0206c	30	0	0.9	0.93	0	7.27	7.3	1	1
MMAR_RS02210	MMAR_0447	hypothetical protein	NA	7	90.4	97.3	0.11	3163.8	3891.43	727.7	0.481	1
MMAR_RS02215	MMAR_0448	tRNA (guanine-N(7)-)-methyltransferase	Rv0208c	14	0	0	0	0	0	0	1	1
MMAR_RS02220	MMAR_0449	hypothetical protein	Rv0209	9	63	65.7	0.06	3088.4	3681.9	593.5	0.4033	1
MMAR_RS02225	MMAR_0450	hypothetical protein	Rv0210	9	568.8	535.8	-0.09	23889.5	25716.4	1826.9	0.8102	1
MMAR_RS02230	MMAR_0451	phosphoenolpyruvate carboxykinase [GTP]	Rv0211	21	12.2	0.7	-4.09	1279.7	85.68	-1194	0	0
MMAR_RS02235	MMAR_0452	acyl-CoA synthetase	Rv0214	30	325.4	344.1	0.08	54665.8	66068.8	11403	0.4627	1
MMAR_RS02240	MMAR_0453	enoyl-CoA hydratase	NA	11	64	76.4	0.25	4034	5498.15	1464.1	0.2068	1
MMAR_RS02245	MMAR_0454	hypothetical protein	NA	9	62.8	93.5	0.57	1757.2	2990.83	1233.7	0.0074	1
MMAR_RS02250	MMAR_0455	acyl-CoA dehydrogenase	Rv0215c	18	0.9	0	-0.92	6.2	0	-6.2	1	1
MMAR_RS02255	MMAR_0456	dehydratase	Rv0216	12	96	95.4	-0.01	4705.3	5344.22	638.9	0.6359	1
MMAR_RS02265	MMAR_0459	amidohydrolase	NA	5	63.9	71.7	0.16	2237.8	2866.27	628.5	0.47	1
MMAR_RS02270	MMAR_0460	hypothetical protein	NA	5	131.9	129.4	-0.03	3692.2	4142.39	450.2	0.5914	1
MMAR_RS02275	MMAR_0461	membrane protein	Rv0218	14	141.8	151.9	0.1	9927.5	12151.4	2223.9	0.4614	1
MMAR_RS02280	MMAR_0462	membrane protein	Rv0219	11	115.2	114.7	-0.01	8063.3	9173	1109.7	0.5474	1
MMAR_RS02285	MMAR_0463	esterase	Rv0220	16	96.4	107.5	0.16	6749.1	8599.81	1850.7	0.2732	1
MMAR_RS02290	MMAR_0464	diacylglycerol O-acyltransferase	Rv0221	24	72.3	75.9	0.07	8606.2	10316.8	1710.6	0.4737	1
MMAR_RS02295	MMAR_0465	enoyl-CoA hydratase	Rv0222	6	54.4	65.7	0.27	761.7	1051.5	289.8	0.4508	1
MMAR_RS02300	MMAR_0466	long-chain-fatty-acid-CoA ligase	NA	20	92.6	97.4	0.07	9075.9	10912.7	1836.9	0.3876	1
MMAR_RS02305	MMAR_0467	hypothetical protein	NA	1	205.9	230.9	0.17	1441.3	1847.55	406.3	0.1605	1
MMAR_RS02310	MMAR_0468	fatty-acid--CoA ligase	NA	34	83.6	83	-0.01	10535.5	11956	1420.5	0.5774	1
MMAR_RS02315	MMAR_0469	peptide synthetase	NA	83	228.2	226.1	-0.01	113430	128414	14984	0.5577	1
MMAR_RS02320	MMAR_0470	TetR family transcriptional regulator	NA	8	176.5	180.8	0.03	6176	7231	1055	0.5418	1
MMAR_RS02325	MMAR_0471	enoyl-CoA hydratase	NA	7	222.2	253.3	0.19	4665.4	6079.15	1413.7	0.2794	1
MMAR_RS02330	MMAR_0472	aldehyde dehydrogenase	Rv0223c	15	228.1	223.9	-0.03	19163.2	21499	2335.7	0.5971	1
MMAR_RS02335	MMAR_0473	SAM-dependent methyltransferase	Rv0224c	11	0	0	0	0	0	0	1	1
MMAR_RS02340	MMAR_0474	glycosyl transferase	Rv0225	12	0	0	0	0	0	0	1	1
MMAR_RS02345	MMAR_0475	membrane protein	Rv0226c	19	288.3	373.9	0.37	2018.3	2991.05	972.8	0.0467	1
MMAR_RS02350	MMAR_0476	hypothetical protein	Rv0227c	18	0	0	0	0	0	0	1	1
MMAR_RS02355	MMAR_0477	acyltransferase	Rv0228	10	0	0	0	0	0	0	1	1
MMAR_RS02360	MMAR_0478	hypothetical protein	Rv1818c	12	104.5	89	-0.23	6581.2	6405.15	-176.1	0.9039	1
MMAR_RS02365	MMAR_0481	hypothetical protein	Rv2808	9	1.1	0	-1.08	7.8	0	-7.8	1	1
MMAR_RS02370	MMAR_0482	hypothetical protein	Rv1949c	21	532	532	0	78208.6	89381.9	11173.3	0.583	1
MMAR_RS02380	MMAR_0484	hypothetical protein	NA	7	448.2	460.7	0.04	9412	11056.5	1644.5	0.6005	1
MMAR_RS02405	MMAR_0487	phosphotriesterase	Rv0230c	19	667.9	684.9	0.04	88824.5	104111	15286.3	0.5441	1
MMAR_RS02410	MMAR_0488	acyl-CoA dehydrogenase	Rv0231	29	627.4	648.8	0.05	122962	145330	22367.9	0.3662	1
MMAR_RS02415	MMAR_0489	TetR family transcriptional regulator	Rv0232	11	782.4	743.1	-0.07	60241.1	65393.1	5152	0.7513	1
MMAR_RS02420	MMAR_0490	succinate-semialdehyde dehydrogenase	Rv0234c	17	214.8	122.8	-0.81	16538.3	10809.6	-5728.7	0.08	1
MMAR_RS02425	MMAR_0491	hypothetical protein	NA	17	251.2	256.8	0.03	26378.6	30812.5	4433.9	0.5619	1
MMAR_RS02430	MMAR_0492	hypothetical protein	Rv0834c	24	143.8	145.7	0.02	14096.2	16320.7	2224.5	0.6177	1
MMAR_RS02435	MMAR_0493	membrane protein	Rv0235c	24	172.7	179.5	0.06	22973.1	27285.9	4312.8	0.3908	1
MMAR_RS02440	MMAR_0494	glycerophosphoryl diester phosphodiesterase	Rv0317c	4	110.9	121.2	0.13	1552.5	1939.91	387.4	0.327	1
MMAR_RS02445	MMAR_0495	putative secreted protein	NA	9	412	415.7	0.01	20190.1	23278.6	3088.5	0.5516	1
MMAR_RS02450	MMAR_0496	membrane protein	Rv0236c	42	12.6	17.4	0.46	265.2	418.19	153	0.3539	1
MMAR_RS02455	MMAR_0498	hypothetical protein	NA	4	207.8	210.4	0.02	5817.5	6734.28	916.8	0.7145	1
MMAR_RS02460	MMAR_0499	beta-glucosidase	Rv0237	17	144.7	154.2	0.09	10128.6	12338	2209.5	0.4026	1
MMAR_RS02465	MMAR_0500	TetR family transcriptional regulator	Rv0238	10	29.1	23.9	-0.29	1630.3	1527.03	-103.2	0.8182	1
MMAR_RS02470	MMAR_0501	chloride ion channel protein	NA	13	87.7	102.2	0.22	5528	7357.7	1829.7	0.2069	1
MMAR_RS02475	MMAR_0502	dehydratase	Rv0241c	14	198.1	193.4	-0.03	12483	13927.2	1444.2	0.663	1
MMAR_RS02480	MMAR_0503	3-ketoacyl-ACP reductase	Rv0242c	12	567.7	543.9	-0.06	43714.7	47865.5	4150.8	0.6764	1
MMAR_RS02485	MMAR_0504	acetyl-CoA acetyltransferase	Rv0243	14	321.9	343.9	0.1	31543.4	38516.6	6973.2	0.3925	1
MMAR_RS02490	MMAR_0505	butyryl-CoA dehydrogenase	Rv0244c	22	12.7	8.9	-0.52	1868.6	1488.74	-379.8	0.4121	1
MMAR_RS02495	MMAR_0506	oxidoreductase	Rv0245	2	62	87.6	0.5	867.9	1402.28	534.4	0.1086	1
MMAR_RS02505	MMAR_0508	membrane protein	Rv0246	13	402.6	411.6	0.03	31000	36218.7	5218.7	0.5068	1
MMAR_RS02510	MMAR_0510	fumarate reductase	Rv0247c	6	773.5	702.8	-0.14	32485.6	33733.8	1248.1	0.8664	1
MMAR_RS02515	MMAR_0511	succinate dehydrogenase	Rv0248c	22	677.7	660.9	-0.04	104370	116317	11947.5	0.6104	1
MMAR_RS02520	MMAR_0512	membrane protein	Rv0249c	35	461	451.8	-0.03	100043	112054	12010.6	0.5993	1
MMAR_RS02525	MMAR_0513	hypothetical protein	Rv0250c	6	489.1	561.8	0.2	13695.7	17978.2	4282.4	0.0316	1
MMAR_RS02530	MMAR_0514	phosphonomutase	NA	5	160.5	156.2	-0.04	5616	6249.23	633.2	0.6891	1
MMAR_RS02535	MMAR_0515	heat-shock protein Hsp20	Rv0251c	4	235.8	238.3	0.02	4951.7	5720.22	768.6	0.566	1
MMAR_RS02540	MMAR_0516	nitrite reductase	Rv0252	36	73.2	85.4	0.22	10247.5	13657.1	3409.7	0.1197	1
MMAR_RS02545	MMAR_0517	nitrite reductase	Rv0253	4	80.5	75.7	-0.09	2255.4	2422.92	167.6	0.7959	1
MMAR_RS02550	MMAR_0518	hypothetical protein	Rv0258c	6	179.5	219.8	0.29	6283.1	8791	2507.9	0.1814	1
MMAR_RS02555	MMAR_0519	cobalamin biosynthesis protein CbiX	Rv0259c	7	65.6	83.2	0.34	1835.8	2663.76	828	0.0879	1
MMAR_RS02560	MMAR_0520	uroporphyrinogen III synthetase	Rv0260c	19	138.3	133.4	-0.05	9680.7	10669.5	988.8	0.7063	1
MMAR_RS02565	MMAR_0521	MFS transporter	Rv0261c	25	147.6	159.7	0.11	15496.2	19166.3	3670.1	0.3748	1
MMAR_RS02570	MMAR_0522	aminoglycoside 2'-N-acetyltransferase	Rv0262c	9	88.4	84.2	-0.07	4949	5387.74	438.7	0.7433	1
MMAR_RS02575	MMAR_0523	allophanate hydrolase	Rv0263c	15	181.2	175.8	-0.04	12680.7	14062	1381.3	0.6338	1
MMAR_RS02580	MMAR_0524	allophanate hydrolase	NA	13	58.7	58.6	0	4935	5624.37	689.4	0.55	1
MMAR_RS02585	MMAR_0525	iron ABC transporter substrate-binding protein	Rv0265c	6	326.5	353.1	0.11	9143.4	11300.6	2157.2	0.3996	1
MMAR_RS02590	MMAR_0526	nitrate transporter	Rv0267	19	393.6	399.4	0.02	46836	54318.4	7482.4	0.4539	1
MMAR_RS02595	MMAR_0527	hypothetical protein	Rv0269c	11	268.4	276.5	0.04	16908.9	19908.1	2999.2	0.4863	1
MMAR_RS02600	MMAR_0528	acyl-CoA synthetase	Rv0270	21	376	377.5	0.01	52646.6	60396.8	7750.2	0.4936	1
MMAR_RS02605	MMAR_0529	diacylglycerol O-acyltransferase	NA	23	781.4	809.5	0.05	98457	116563	18106.2	0.3854	1
MMAR_RS02610	MMAR_0530	acyl-CoA dehydrogenase	Rv0271c	34	179.4	182	0.02	27630.7	32038.2	4407.6	0.5271	1
MMAR_RS02615	MMAR_0531	2-hydroxyacid dehydrogenase	NA	9	72.5	77.4	0.1	2028.7	2476.96	448.2	0.4569	1
MMAR_RS02620	MMAR_0532	alpha/beta hydrolase	Rv0272c	19	43.2	48	0.15	3631.3	4606.38	975.1	0.285	1
MMAR_RS02625	MMAR_0533	TetR family transcriptional regulator	Rv0273c	12	143.1	150.3	0.07	11019.5	13223.5	2204	0.3922	1
MMAR_RS02630	MMAR_0534	glyoxalase	NA	8	110.9	104.6	-0.08	4657.1	5020.51	363.4	0.7824	1
MMAR_RS02635	MMAR_0535	hypothetical protein	NA	9	193.7	201.9	0.06	9491.2	11304	1812.8	0.5076	1
MMAR_RS02640	MMAR_0536	TetR family transcriptional regulator	Rv0275c	10	179.3	200.6	0.16	8787.1	11235.5	2448.3	0.2009	1
MMAR_RS02645	MMAR_0537	hypothetical protein	Rv0276	12	434.8	437	0.01	27390.5	31465.4	4074.9	0.5213	1
MMAR_RS02650	MMAR_0538	hypothetical protein	Rv0280	20	361	335.1	-0.11	40433.9	42896.9	2462.9	0.8296	1
MMAR_RS02655	MMAR_0539	S-adenosyl-L-methionine-dependent	Rv0281	15	186.7	197.5	0.08	11763	14217.5	2454.5	0.3821	1
MMAR_RS02660	MMAR_0541	type VII secretion AAA-ATPase EccA	Rv0282	25	1.5	17.9	3.56	10.6	142.85	132.3	0.4647	1
MMAR_RS02665	MMAR_0542	type VII secretion protein EccB	Rv0283	22	0	0	0	0	0	0	1	1
MMAR_RS02670	MMAR_0543	type VII secretion protein EccC	Rv0284	40	93.1	74.8	-0.32	651.6	598.18	-53.4	0.7716	1
MMAR_RS02675	MMAR_0544	cell motility protein	Rv0285	4	0	0	0	0	0	0	1	1
MMAR_RS02680	MMAR_0545	hypothetical protein	Rv0286	21	0	0	0	0	0	0	1	1
MMAR_RS02685	MMAR_0546	type VII secretion system protein EsxS	Rv0287	3	0	0	0	0	0	0	1	1
MMAR_RS02690	MMAR_0547	ESAT-6-like protein EsxH	Rv0288,Rv3019c	5	0	0	0	0	0	0	1	1
MMAR_RS02695	MMAR_0548	secretion protein EspG	Rv0289	8	0	0	0	0	0	0	1	1
MMAR_RS02700	MMAR_0549	type VII secretion integral membrane protein	Rv0290	15	0	0	0	0	0	0	1	1
MMAR_RS02705	MMAR_0550	type VII secretion-associated serine protease	Rv0291	12	24.1	7.6	-1.66	168.7	61.15	-107.5	0.2523	1
MMAR_RS02710	MMAR_0551	type VII secretion protein EccE	Rv0292	15	18.4	44.1	1.26	129.1	353.08	224	0.1432	1
MMAR_RS02715	MMAR_0552	peptidase	Rv0293c	24	237.8	241.2	0.02	36628.1	42453.4	5825.3	0.4443	1
MMAR_RS02720	MMAR_0553	trans-aconitate 2-methyltransferase	Rv0294	13	121.5	132.1	0.12	8503	10567.6	2064.6	0.2644	1
MMAR_RS02725	MMAR_0554	sulfatase	Rv0296c	27	225.3	228.1	0.02	23661.4	27368.7	3707.3	0.5002	1
MMAR_RS02730	MMAR_0555	oxidoreductase	Rv0306	4	409.5	406	-0.01	11465.6	12991.4	1525.8	0.7286	1
MMAR_RS02740	MMAR_0557	hypothetical protein	Rv0307c	9	503.9	525.1	0.06	14107.9	16802.9	2695	0.4749	1
MMAR_RS02745	MMAR_0558	membrane protein	Rv0308	8	15.1	15.7	0.06	527.1	626.87	99.8	0.6325	1
MMAR_RS02750	MMAR_0559	hypothetical protein	Rv0309	11	106.1	111.4	0.07	5944	7126.42	1182.4	0.4445	1
MMAR_RS02755	MMAR_0560	bile acid 7-alpha dehydratase	Rv0310c	12	120.5	116.3	-0.05	6748.1	7443.7	695.6	0.6808	1
MMAR_RS02760	MMAR_0561	hypothetical protein	Rv0311	13	188.9	198.1	0.07	6610	7924.62	1314.6	0.4988	1
MMAR_RS02765	MMAR_0562	hypothetical protein	Rv0312	22	107.6	108.3	0.01	5274.6	6062.54	787.9	0.6383	1
MMAR_RS02770	MMAR_0563	hypothetical protein	NA	14	165.5	143.2	-0.21	9266.8	9163.91	-102.9	0.9581	1
MMAR_RS02775	MMAR_0564	hypothetical protein	Rv0313	3	272.8	249.8	-0.13	3818.6	3997.5	178.9	0.8751	1
MMAR_RS02780	MMAR_0565	membrane protein	Rv0314c	13	97.6	110	0.17	6835.2	8797.03	1961.8	0.3455	1
MMAR_RS02785	MMAR_0566	NADP-dependent oxidoreductase	NA	20	184.9	186.1	0.01	18124	20839.1	2715.1	0.5005	1
MMAR_RS02790	MMAR_0567	beta-1,3-glucanase	Rv0315	12	410.9	408.2	-0.01	28760.1	32659.2	3899.1	0.5947	1
MMAR_RS02795	MMAR_0568	muconolactone delta-isomerase	Rv0316	2	29.2	22	-0.41	204.2	175.68	-28.5	0.7736	1
MMAR_RS02800	MMAR_0569	phosphoesterase	NA	11	139.8	137.8	-0.02	5872.2	6616.51	744.3	0.5706	1
MMAR_RS02805	MMAR_0570	xylulokinase	NA	18	92.6	87.6	-0.08	5834.3	6304.21	469.9	0.8043	1
MMAR_RS02810	MMAR_0571	mannitol 2-dehydrogenase	NA	21	113.5	102.7	-0.14	11121	11504.7	383.7	0.9191	1
MMAR_RS02815	MMAR_0572	hypothetical protein	Rv0124,Rv1396c,Rv2162c	13	54.5	54	-0.01	2668.1	3022.13	354	0.5887	1
MMAR_RS02820	MMAR_0573	hypothetical protein	NA	17	149.4	164.6	0.14	14645.2	18432.9	3787.7	0.2816	1
MMAR_RS02825	MMAR_0574	hypothetical protein	NA	13	183	204.2	0.16	15372.4	19607.4	4235	0.3123	1
MMAR_RS02830	MMAR_0575	hypothetical protein	NA	2	200.7	209.3	0.06	2809.6	3348.05	538.4	0.5222	1
MMAR_RS02835	MMAR_0576	steroid monooxygenase	NA	39	177	173.3	-0.03	34687.4	38810.4	4123	0.6166	1
MMAR_RS02840	MMAR_0577	transporter	NA	15	216	226.2	0.07	22683.4	27144.7	4461.3	0.4968	1
MMAR_RS02845	MMAR_0578	2-epi-5-epi-valiolone synthase	NA	18	202.5	229.4	0.18	17013.4	22018	5004.6	0.143	1
MMAR_RS02850	MMAR_0579	oxidoreductase	NA	9	227.6	240.8	0.08	14339.4	17338.4	2999	0.3871	1
MMAR_RS02855	MMAR_0580	hydrolase	NA	5	130.1	130.3	0	3643.1	4170.78	527.7	0.7352	1
MMAR_RS02860	MMAR_0581	glucose kinase	NA	7	45.9	43.7	-0.07	1604.9	1747.08	142.2	0.761	1
MMAR_RS02865	MMAR_0582	dehydrogenase	NA	6	43.3	25.5	-0.76	606.6	408.6	-198	0.242	1
MMAR_RS02870	MMAR_0583	epimerase	NA	10	139.2	145.1	0.06	6820.6	8128.38	1307.8	0.5859	1
MMAR_RS02875	MMAR_0584	SAM-dependent methyltransferase	NA	17	263.5	263.7	0	29511.4	33752.3	4240.9	0.4902	1
MMAR_RS02880	MMAR_0585	hypothetical protein	NA	6	499.5	513	0.04	20979.8	24625.7	3645.9	0.5112	1
MMAR_RS02885	MMAR_0586	hypothetical protein	NA	24	338.2	361.9	0.1	56815.4	69487.7	12672.3	0.2436	1
MMAR_RS02895	MMAR_0587	oxidoreductase	NA	10	127.8	135	0.08	8052.8	9720.74	1667.9	0.3455	1
MMAR_RS02900	MMAR_0589	resolvase	NA	13	189	204.3	0.11	14552.5	17982	3429.5	0.3833	1
MMAR_RS27770	MMAR_0592	hypothetical protein	NA	3	1364.7	1386.5	0.02	28659.5	33276.7	4617.2	0.543	1
MMAR_RS02920	MMAR_0595	membrane protein	Rv0318c	4	342.3	330.3	-0.05	9584.7	10570.6	985.9	0.658	1
MMAR_RS02925	MMAR_0596	MFS transporter	Rv1672c	19	470.4	474.2	0.01	42804.7	49319.1	6514.4	0.4877	1
MMAR_RS02930	MMAR_0597	hypothetical protein	NA	5	85.2	98.3	0.21	2980.5	3933.97	953.5	0.541	1
MMAR_RS02935	MMAR_0598	pyrrolidone-carboxylate peptidase	Rv0319	8	131.6	142.1	0.11	6446.3	7956.5	1510.2	0.5771	1
MMAR_RS02940	MMAR_0599	hypothetical protein	Rv0320	11	574.5	611.9	0.09	36193.2	44055.1	7861.9	0.5076	1
MMAR_RS02945	MMAR_0600	deoxycytidine triphosphate deaminase	Rv0321	8	218.4	248.4	0.19	9174.3	11925	2750.7	0.4116	1
MMAR_RS02950	MMAR_0601	hypothetical protein	NA	11	336.9	332.7	-0.02	18864.4	21295.5	2431.1	0.6346	1
MMAR_RS02955	MMAR_0602	hypothetical protein	NA	15	283.5	296.6	0.07	15875.3	18985.3	3110	0.5081	1
MMAR_RS02960	MMAR_0603	UDP-glucose 6-dehydrogenase	Rv0322	18	98.7	104.3	0.08	6910.5	8341.5	1431	0.3761	1
MMAR_RS02965	MMAR_0604	hypothetical protein	Rv0332	3	150.1	167.7	0.16	2101.6	2683.33	581.8	0.4371	1
MMAR_RS02970	MMAR_0605	hypothetical protein	Rv0333	2	42.7	36.8	-0.22	598.4	588.65	-9.8	0.9676	1
MMAR_RS02975	MMAR_0606	glucose-1-phosphate thymidylyltransferase	Rv0334	18	0	0	0	0	0	0	1	1
MMAR_RS02980	MMAR_0607	hypothetical protein	NA	19	120.4	104.3	-0.21	8430.6	8343.75	-86.9	0.9665	1
MMAR_RS02985	MMAR_0608	hypothetical protein	Rv1818c	17	172.6	179.6	0.06	13291	15807.5	2516.5	0.4056	1
MMAR_RS02990	MMAR_0609	hypothetical protein	NA	43	122.3	109	-0.17	23123.6	23554.8	431.2	0.9338	1
MMAR_RS02995	MMAR_0610	aminotransferase AlaT	Rv0337c	17	44	42	-0.07	307.9	336.11	28.2	0.8318	1
MMAR_RS03000	MMAR_0611	FeS-binding protein	Rv0338c	29	11.8	10.7	-0.14	247.7	256.05	8.4	0.9308	1
MMAR_RS03005	MMAR_0612	transcriptional regulator	Rv0339c	25	106.7	105	-0.02	11954.1	13444.9	1490.8	0.569	1
MMAR_RS03010	MMAR_0613	hypothetical protein	Rv0340	8	100.6	109.5	0.12	704.2	875.83	171.6	0.3348	1
MMAR_RS03030	MMAR_0615	isoniazid-inducible protein iniA	Rv0342	15	128	124.1	-0.04	8959.7	9927.62	967.9	0.6404	1
MMAR_RS03035	MMAR_0616	isoniazid-inducible protein iniC	Rv0343	14	104	114.9	0.14	4369	5512.84	1143.9	0.3157	1
MMAR_RS03040	MMAR_0617	molecular chaperone	NA	26	643.1	625.5	-0.04	63020.4	70055.3	7034.9	0.8343	1
MMAR_RS03050	MMAR_0619	hypothetical protein	NA	6	25.8	34	0.4	902	1358.48	456.5	0.2309	1
MMAR_RS03055	MMAR_0620	hypothetical protein	Rv0344c	5	266.5	267.7	0.01	9326.6	10708	1381.5	0.5821	1
MMAR_RS03060	MMAR_0621	(2Fe-2S)-binding protein	NA	7	189.8	175.5	-0.11	5314.4	5617.23	302.8	0.8867	1
MMAR_RS03065	MMAR_0622	carbon-monoxide dehydrogenase	NA	16	37.4	45.8	0.29	1309.2	1832.53	523.3	0.1705	1
MMAR_RS03070	MMAR_0623	xanthine dehydrogenase	NA	43	82.7	86.5	0.06	14476.7	17305.7	2829	0.3755	1
MMAR_RS03075	MMAR_0624	molybdopterin-guanine dinucleotide biosynthesis	Rv0345	10	114.3	124.6	0.12	5602.7	6979.45	1376.8	0.2625	1
MMAR_RS03080	MMAR_0625	PE-PGRS family protein	Rv1214c,Rv3650	4	415.8	476.9	0.2	11642.7	15260.2	3617.5	0.4519	1
MMAR_RS03085	MMAR_0627	L-asparagine permease	Rv0346c	24	457.2	481.4	0.07	73611.2	88578.6	14967.4	0.3937	1
MMAR_RS03090	MMAR_0628	oxidoreductase	NA	16	505.4	520	0.04	45991.3	54083.4	8092.1	0.6439	1
MMAR_RS03095	MMAR_0629	short-chain dehydrogenase	NA	5	54.9	49.8	-0.14	1922.3	1990.41	68.1	0.8987	1
MMAR_RS03100	MMAR_0630	transcriptional regulator	NA	6	68.2	76.5	0.17	2862.7	3671.43	808.7	0.4843	1
MMAR_RS03110	MMAR_0631	potassium-transporting ATPase subunit A	Rv1029	16	423.8	442	0.06	41535.2	49500.5	7965.3	0.5557	1
MMAR_RS03115	MMAR_0632	potassium-transporting ATPase subunit B	Rv1030	17	272.4	272.5	0	22883.1	26159.2	3276.1	0.5379	1
MMAR_RS03120	MMAR_0633	K+-transporting ATPase subunit C	NA	7	102	121.5	0.25	2857.1	3887.29	1030.2	0.1685	1
MMAR_RS03125	MMAR_0634	histidine kinase	Rv1028c	24	147.4	151	0.04	13412.4	15708.8	2296.4	0.4684	1
MMAR_RS03130	MMAR_0635	two-component system response regulator	Rv1027c	8	121.1	132.6	0.13	4240.1	5305.98	1065.8	0.3391	1
MMAR_RS27775	MMAR_0636	hypothetical protein	NA	13	268.8	278.7	0.05	20697	24522.3	3825.4	0.3962	1
MMAR_RS03140	MMAR_0637	molecular chaperone DnaK	Rv0350	17	2.7	0.8	-1.76	18.7	6.31	-12.4	1	1
MMAR_RS03145	MMAR_0638	co-chaperone GrpE	Rv0351	7	2	11.5	2.52	14	91.63	77.6	0.3253	1
MMAR_RS03150	MMAR_0639	molecular chaperone DnaJ	Rv0352	13	60	48.9	-0.3	839.7	781.85	-57.8	0.8704	1
MMAR_RS03155	MMAR_0640	MerR family transcriptional regulator	Rv0353	3	55.4	51.4	-0.11	1163.5	1234.71	71.2	0.8608	1
MMAR_RS03160	MMAR_0641	PPE family protein	Rv3347c	95	483.6	506.3	0.07	301304	360509	59204.6	0.1799	1
MMAR_RS03165	MMAR_0642	PPE family protein	Rv0355c	148	385.2	396.4	0.04	342459	402774	60314.6	0.3166	1
MMAR_RS03180	MMAR_0643	aldose 1-epimerase	NA	13	72.4	68.5	-0.08	5070.7	5483.63	413	0.756	1
MMAR_RS03185	MMAR_0644	monooxygenase	Rv0385	18	0.9	0.8	-0.11	12.4	13.18	0.8	1	1
MMAR_RS03190	MMAR_0645	chaperone protein ClpB	Rv0384c	22	105.2	96.5	-0.12	13987.1	14672.3	685.3	0.8243	1
MMAR_RS03195	MMAR_0646	enoyl-CoA hydratase	NA	9	200.1	216.7	0.11	8405.9	10401.6	1995.7	0.3538	1
MMAR_RS03200	MMAR_0647	hypothetical protein	Rv0383c	9	55.7	47.6	-0.23	1169.8	1142.68	-27.2	0.9594	1
MMAR_RS03205	MMAR_0648	short-chain dehydrogenase	NA	17	237.6	244.1	0.04	24951.6	29294.2	4342.7	0.4317	1
MMAR_RS03210	MMAR_0649	orotate phosphoribosyltransferase	Rv0382c	8	0	0	0	0	0	0	1	1
MMAR_RS03215	MMAR_0650	hypothetical protein	Rv0381c	15	243.1	243.7	0	22119.8	25340.5	3220.7	0.5284	1
MMAR_RS03220	MMAR_0651	RNA methyltransferase	Rv0380c	6	66.8	62.8	-0.09	2338.2	2512.51	174.3	0.8214	1
MMAR_RS03225	MMAR_0652	calcium dodecin	Rv0379	3	711.6	610.1	-0.22	9962.1	9761.7	-200.4	0.932	1
MMAR_RS03230	MMAR_0653	LysR family transcriptional regulator	Rv0377	2	79.1	100.1	0.34	1108	1602.38	494.4	0.0893	1
MMAR_RS03235	MMAR_0654	hypothetical protein	Rv0376c	15	89.8	101.8	0.18	6914.3	8954.93	2040.6	0.2804	1
MMAR_RS03240	MMAR_0655	carbon monoxide dehydrogenase medium subunit	Rv0375c	11	319.4	334.8	0.07	17887.7	21428.5	3540.9	0.4362	1
MMAR_RS03245	MMAR_0656	carbon monoxide dehydrogenase	Rv0374c	2	51.2	78.8	0.62	358.3	630.7	272.4	0.0314	1
MMAR_RS03250	MMAR_0657	carbon monoxide dehydrogenase	Rv0373c	34	133.6	136.1	0.03	24321.4	28301.1	3979.6	0.4551	1
MMAR_RS03255	MMAR_0658	hypothetical protein	Rv0372c	9	37.7	31.5	-0.26	1318.7	1261.29	-57.4	0.872	1
MMAR_RS03260	MMAR_0659	hypothetical protein	Rv0371c	13	89.2	69.6	-0.36	3121.9	2784.62	-337.3	0.6378	1
MMAR_RS03265	MMAR_0660	oxidoreductase	Rv0370c	17	43	38.6	-0.16	2407.8	2467.29	59.5	0.9341	1
MMAR_RS03270	MMAR_0661	membrane oxidoreductase	NA	2	121.6	132.6	0.13	851.1	1060.97	209.9	0.2958	1
MMAR_RS03275	MMAR_0662	VWA domain-containing protein	Rv0368c	12	83.9	84.2	0	5875.6	6737.81	862.2	0.5312	1
MMAR_RS03280	MMAR_0663	ethanolamine ammonia-lyase small subunit	NA	9	131	96.4	-0.44	3667.2	3083.5	-583.7	0.4427	1
MMAR_RS03285	MMAR_0664	ethanolamine ammonia-lyase	NA	19	186.6	192.2	0.04	23508.8	27678.4	4169.6	0.4474	1
MMAR_RS03290	MMAR_0665	ethanolamine transporter	NA	30	672.6	657.8	-0.03	131825	147343	15518	0.5823	1
MMAR_RS03295	MMAR_0666	adenylate cyclase	NA	22	410	440.9	0.1	51660.1	63482.9	11822.7	0.2947	1
MMAR_RS03300	MMAR_0667	fructose-bisphosphate aldolase	Rv0365c	12	641.8	651.1	0.02	49420.1	57295.6	7875.5	0.4862	1
MMAR_RS03305	MMAR_0668	membrane protein	Rv0364	13	0	0	0	0	0	0	1	1
MMAR_RS03310	MMAR_0669	fructose-bisphosphate aldolase	Rv0363c	17	0	0	0	0	0	0	1	1
MMAR_RS03315	MMAR_0670	magnesium transporter	Rv0362	14	338.9	391.1	0.21	26095.7	34418.6	8323	0.1193	1
MMAR_RS03320	MMAR_0671	membrane protein	Rv0361	10	145.3	135.5	-0.1	6103.3	6503.31	400	0.7901	1
MMAR_RS03325	MMAR_0672	hypothetical protein	Rv0360c	6	102.3	99.5	-0.04	2865.2	3182.92	317.7	0.7064	1
MMAR_RS03330	MMAR_0673	hypothetical protein	Rv1597	10	156.1	165.4	0.08	9831.3	11910.8	2079.5	0.3037	1
MMAR_RS03335	MMAR_0676	sulfotransferase	NA	12	70.5	79.7	0.18	3949	5101.09	1152.1	0.4046	1
MMAR_RS03340	MMAR_0677	cation transporter	NA	12	192.6	206.3	0.1	12135.4	14855.2	2719.9	0.3544	1
MMAR_RS03345	MMAR_0678	membrane protein	Rv0359	10	148.5	165	0.15	10393.9	13199.3	2805.3	0.3008	1
MMAR_RS03350	MMAR_0679	peptidase M50	Rv0358	11	24.8	24.9	0	1041.3	1193.93	152.6	0.693	1
MMAR_RS03355	MMAR_0680	adenylosuccinate synthetase	Rv0357c	22	0.6	1.7	1.64	7.8	27.56	19.8	0.4946	1
MMAR_RS03360	MMAR_0681	thioesterase	Rv0356c	8	35.1	36.3	0.05	983.2	1161.48	178.3	0.5651	1
MMAR_RS03370	MMAR_0684	hypothetical protein	NA	11	268.3	268.2	0	16902.6	19310.2	2407.6	0.5092	1
MMAR_RS03375	MMAR_0685	PPE family protein	NA	16	170.1	175.3	0.04	14290.2	16826.4	2536.3	0.4378	1
MMAR_RS03380	MMAR_0686	phosphoribosylglycinamide formyltransferase	Rv0389	9	6.9	9.2	0.42	96.5	147.7	51.2	0.5081	1
MMAR_RS03385	MMAR_0687	sulfurtransferase	Rv0390	6	224.1	211.9	-0.08	7843	8474.35	631.3	0.737	1
MMAR_RS03390	MMAR_0688	O-succinylhomoserine sulfhydrylase	Rv0391	21	183.1	182.8	0	14095.3	16082.9	1987.6	0.6637	1
MMAR_RS03395	MMAR_0689	NADH dehydrogenase	Rv0392c	16	219.1	218.4	0	18407.1	20965.9	2558.8	0.5469	1
MMAR_RS03400	MMAR_0690	transporter	NA	17	190.7	196.6	0.04	17351.9	20441.2	3089.4	0.4542	1
MMAR_RS03405	MMAR_0691	hypothetical protein	NA	25	338.6	333.3	-0.02	54518	61321.2	6803.2	0.5788	1
MMAR_RS03410	MMAR_0692	gamma-butyrobetaine hydroxylase TauD	NA	15	388.5	386.8	-0.01	35356.6	40226.3	4869.6	0.6216	1
MMAR_RS03415	MMAR_0693	aspartate decarboxylase PanD	NA	9	237	246.1	0.05	13272	15747.9	2475.9	0.536	1
MMAR_RS03420	MMAR_0694	hypothetical protein	NA	23	413.6	418	0.02	63688.4	73559.8	9871.4	0.5877	1
MMAR_RS03425	MMAR_0695	hypothetical protein	Rv0398c	7	678.9	663.4	-0.03	19009.4	21229.2	2219.8	0.6038	1
MMAR_RS03430	MMAR_0696	hypothetical protein	Rv0399c	24	548.9	558.6	0.03	84529.3	98305.7	13776.3	0.4475	1
MMAR_RS03435	MMAR_0697	acyl-CoA dehydrogenase	NA	19	314.1	324.8	0.05	39571	46770.3	7199.3	0.4209	1
MMAR_RS03440	MMAR_0698	acyl-CoA dehydrogenase	NA	15	124.2	122.7	-0.02	10428.8	11775.6	1346.8	0.631	1
MMAR_RS03445	MMAR_0699	membrane protein	Rv0401	5	146.4	127.6	-0.2	3074.2	3061.67	-12.6	0.9879	1
MMAR_RS03450	MMAR_0700	GNAT family acetyltransferase	NA	6	81.4	77.7	-0.07	2848.9	3108.5	259.6	0.7677	1
MMAR_RS03455	MMAR_0701	FMNH2-utilizing oxygenase	NA	15	147	149.4	0.02	9261.5	10757.9	1496.3	0.5752	1
MMAR_RS03460	MMAR_0702	luciferase	NA	15	89.1	99	0.15	5615.6	7124.48	1508.9	0.2814	1
MMAR_RS03465	MMAR_0703	FMNH2-utilizing oxygenase	NA	25	25.2	28.4	0.17	1587.8	2046.01	458.2	0.2817	1
MMAR_RS03470	MMAR_0704	membrane protein	Rv0402c	59	224.2	229.8	0.04	78470.9	91932.3	13461.4	0.4096	1
MMAR_RS03475	MMAR_0705	membrane protein	Rv0403c	12	394.7	411.9	0.06	24868.9	29656.2	4787.3	0.457	1
MMAR_RS03480	MMAR_0706	long-chain-fatty-acid--AMP ligase FadD30	Rv0404	56	309.2	319.7	0.05	75749.4	89529.6	13780.2	0.4422	1
MMAR_RS03485	MMAR_0707	polyketide synthase	NA	96	287.5	301.9	0.07	100618	120754	20135.7	0.3061	1
MMAR_RS03490	MMAR_0708	MBL fold metallo-hydrolase	Rv0406c	12	91	108.8	0.26	5096.4	6960.01	1863.6	0.1375	1
MMAR_RS03495	MMAR_0709	F420-dependent glucose-6-phosphate	Rv0407	16	3.6	5.2	0.54	327.6	544.27	216.7	0.144	1
MMAR_RS03500	MMAR_0710	phosphate acetyltransferase	Rv0408	37	5.2	7.1	0.46	363.8	570.22	206.4	0.334	1
MMAR_RS03505	MMAR_0711	acetate kinase	Rv0409	19	5.8	4.8	-0.26	241.9	231.18	-10.7	0.9493	1
MMAR_RS03510	MMAR_0712	hypothetical protein	NA	16	198.6	205.6	0.05	16681.1	19734.5	3053.3	0.4334	1
MMAR_RS03515	MMAR_0713	serine/threonine protein kinase	Rv0410c	33	16.7	16.3	-0.03	3038.9	3397.88	358.9	0.6081	1
MMAR_RS03520	MMAR_0714	ABC transporter substrate-binding protein	Rv0411c	9	26.9	29.4	0.13	1693.2	2115.2	422	0.4866	1
MMAR_RS03525	MMAR_0715	hypothetical protein	Rv0412c	19	22.5	17.8	-0.34	2209.6	1988.88	-220.8	0.6611	1
MMAR_RS03530	MMAR_0716	DNA mismatch repair protein MutT	Rv0413	4	84.6	75.3	-0.17	1184.2	1205.57	21.4	0.9498	1
MMAR_RS03535	MMAR_0717	thiamine-phosphate synthase	Rv0414c	7	1.1	0	-1.08	7.8	0	-7.8	1	1
MMAR_RS03540	MMAR_0718	glycine oxidase	Rv0415	12	0	0	0	0	0	0	1	1
MMAR_RS03545	MMAR_0719	thiamine biosynthesis protein ThiS	Rv0416	1	0	0	0	0	0	0	1	1
MMAR_RS03550	MMAR_0720	thiazole synthase	Rv0417	7	0	0	0	0	0	0	1	1
MMAR_RS03555	MMAR_0721	hydrolase	NA	14	190	173.3	-0.13	9308.1	9705.69	397.6	0.917	1
MMAR_RS03560	MMAR_0722	hypothetical protein	NA	9	305.5	324.4	0.09	14970.8	18165.8	3195	0.4057	1
MMAR_RS03565	MMAR_0724	hypothetical protein	NA	4	439.5	462.9	0.07	9228.9	11109.5	1880.7	0.5721	1
MMAR_RS03570	MMAR_0725	membrane protein	NA	7	370.9	372.4	0.01	18175.8	20851.6	2675.8	0.6022	1
MMAR_RS03575	MMAR_0726	amidohydrolase	Rv0418	24	738.2	744.6	0.01	87849.4	101264	13414.9	0.7076	1
MMAR_RS03580	MMAR_0727	peptidase M28	NA	26	175.3	171.2	-0.03	22092.7	24657.9	2565.2	0.6	1
MMAR_RS03585	MMAR_0728	peptidase	Rv0419	25	197.6	194	-0.03	27663.2	31047.2	3383.9	0.5909	1
MMAR_RS03590	MMAR_0729	membrane protein	NA	32	241.2	248.1	0.04	47277.2	55577.3	8300.1	0.4388	1
MMAR_RS03595	MMAR_0730	cyclase	NA	13	339.4	347.5	0.03	26134.5	30580.7	4446.2	0.3981	1
MMAR_RS03600	MMAR_0731	membrane protein	Rv0420c	6	261.3	299.6	0.2	10974.9	14380	3405.2	0.1516	1
MMAR_RS03605	MMAR_0732	membrane protein	NA	5	127.6	142.9	0.16	4467.1	5715.76	1248.7	0.2066	1
MMAR_RS03615	MMAR_0733	alpha/beta hydrolase	Rv0421c	9	133.5	134.1	0.01	4674	5362.46	688.5	0.5713	1
MMAR_RS03620	MMAR_0734	phosphomethylpyrimidine kinase	Rv0422c	5	0	0	0	0	0	0	1	1
MMAR_RS03625	MMAR_0735	phosphomethylpyrimidine synthase	Rv0423c	21	0.9	0.2	-2.14	19.9	5.16	-14.7	0.4879	1
MMAR_RS03630	MMAR_0736	regulator	NA	10	173.2	172.5	-0.01	8484.6	9657.87	1173.3	0.5408	1
MMAR_RS03635	MMAR_0737	anti sigma factor antagonist	NA	4	184.4	188.5	0.03	3873.4	4523.85	650.4	0.5161	1
MMAR_RS03640	MMAR_0738	histidine kinase	NA	38	202.3	206	0.03	42473.5	49446.2	6972.7	0.445	1
MMAR_RS03645	MMAR_0739	hypothetical protein	NA	3	342.6	367	0.1	4796.8	5871.68	1074.9	0.3307	1
MMAR_RS03650	MMAR_0740	haloacid dehalogenase	Rv0425c	40	230.8	226.4	-0.03	33926.6	38040.4	4113.8	0.5897	1
MMAR_RS03655	MMAR_0741	membrane protein	NA	2	583	629.9	0.11	4081	5039.21	958.2	0.2873	1
MMAR_RS03660	MMAR_0742	exodeoxyribonuclease III	Rv0427c	12	134.3	148.4	0.14	8459.5	10683.1	2223.5	0.2651	1
MMAR_RS03665	MMAR_0743	hypothetical protein	NA	11	30.9	35.8	0.21	1296.9	1717.44	420.5	0.4586	1
MMAR_RS03670	MMAR_0744	peptide deformylase	Rv0429c	10	0	0	0	0	0	0	1	1
MMAR_RS03675	MMAR_0745	hypothetical protein	NA	3	0	0	0	0	0	0	1	1
MMAR_RS03680	MMAR_0746	hypothetical protein	Rv0431	6	9.7	8.2	-0.25	203.8	195.86	-8	0.9269	1
MMAR_RS03685	MMAR_0747	superoxide dismutase	Rv0432	8	157.9	172.8	0.13	8841.5	11056	2214.5	0.4193	1
MMAR_RS03690	MMAR_0748	carboxylate--amine ligase	Rv0433	16	213.8	235.5	0.14	20951.8	26376.9	5425.1	0.2983	1
MMAR_RS03695	MMAR_0749	GntR family transcriptional regulator	NA	11	732.7	723.6	-0.02	51289.6	57888.9	6599.3	0.5886	1
MMAR_RS03700	MMAR_0750	MFS transporter	NA	15	219.4	234.2	0.09	18429.1	22486.1	4057	0.2832	1
MMAR_RS03705	MMAR_0751	ATP-dependent protease	NA	11	97.6	101.2	0.05	5466.1	6474.47	1008.3	0.5287	1
MMAR_RS03710	MMAR_0752	ATPase	Rv0435c	18	320.3	310.1	-0.05	31386.3	34727.3	3341	0.6782	1
MMAR_RS03715	MMAR_0753	CDP-diacylglycerol--serine	Rv0436c	6	33.1	18.7	-0.83	1389.4	895.8	-493.6	0.1137	1
MMAR_RS03720	MMAR_0754	phosphatidylserine decarboxylase	Rv0437c	10	126.3	86.6	-0.54	7956	6237.89	-1718.2	0.4998	1
MMAR_RS03725	MMAR_0755	hypothetical protein	NA	18	204	176.8	-0.21	19990.9	19804.5	-186.4	0.9673	1
MMAR_RS03730	MMAR_0756	molybdopterin molybdenumtransferase	Rv0438c	10	567.1	495.2	-0.2	35728.3	35653.7	-74.6	0.993	1
MMAR_RS03735	MMAR_0757	short-chain dehydrogenase	NA	13	346	357	0.05	24217.5	28557.8	4340.3	0.4577	1
MMAR_RS03740	MMAR_0758	cupin	NA	11	763.5	591.1	-0.37	48102.2	42560.1	-5542.1	0.8422	1
MMAR_RS03745	MMAR_0759	molecular chaperone GroEL	Rv0440	12	0	0	0	0	0	0	1	1
MMAR_RS03750	MMAR_0760	hypothetical protein	Rv0441c	4	76.4	74.2	-0.04	2138	2375.74	237.7	0.7172	1
MMAR_RS03755	MMAR_0761	hypothetical protein	NA	20	186.7	165	-0.18	19603.8	19803.5	199.7	0.9595	1
MMAR_RS03760	MMAR_0762	amidohydrolase	NA	23	310.2	319.1	0.04	39089.5	45945.4	6855.9	0.45	1
MMAR_RS03765	MMAR_0763	hypothetical protein	NA	7	225.4	241.3	0.1	9466.6	11583.1	2116.5	0.3538	1
MMAR_RS03770	MMAR_0764	hypothetical protein	NA	8	330.2	334.7	0.02	18492.5	21423.8	2931.3	0.5623	1
MMAR_RS03775	MMAR_0765	anti-sigma-K factor RskA	Rv0444c	5	234	257.4	0.14	6553.3	8237.4	1684.1	0.4059	1
MMAR_RS03780	MMAR_0766	ECF RNA polymerase sigma factor SigK	Rv0445c	12	226.3	229.7	0.02	17424.4	20210.5	2786.1	0.4869	1
MMAR_RS03785	MMAR_0767	membrane protein	Rv0446c	10	183.6	216	0.23	11564.3	15551	3986.7	0.1349	1
MMAR_RS03790	MMAR_0768	cyclopropane-fatty-acyl-phospholipid synthase	NA	24	305.1	312	0.03	34174.7	39941.1	5766.4	0.5164	1
MMAR_RS03795	MMAR_0769	hypothetical protein	Rv0448c	19	200.1	217.7	0.12	23807.7	29603.2	5795.5	0.2651	1
MMAR_RS03800	MMAR_0770	amine oxidase	Rv0449c	22	205.3	207.6	0.02	30175.3	34873.8	4698.5	0.4924	1
MMAR_RS03805	MMAR_0771	membrane protein	Rv0450c	41	708.6	673.8	-0.07	178565	194046	15480.4	0.7415	1
MMAR_RS03810	MMAR_0772	membrane protein	Rv0451c	9	431.3	454.5	0.08	21131.9	25452.8	4320.9	0.5084	1
MMAR_RS03815	MMAR_0773	transcriptional regulator	Rv0452	8	377.6	408.6	0.11	21147.5	26150.6	5003.1	0.4549	1
MMAR_RS03820	MMAR_0774	membrane protein	NA	5	755.4	738.6	-0.03	26438.6	29542.7	3104.1	0.63	1
MMAR_RS03825	MMAR_0775	hypothetical protein	NA	48	391.6	398.5	0.03	120604	140289	19685.2	0.4154	1
MMAR_RS03830	MMAR_0776	hypothetical protein	NA	2	607.9	614.5	0.02	8510.3	9832.03	1321.8	0.4841	1
MMAR_RS03835	MMAR_0777	hypothetical protein	NA	12	0	0	0	0	0	0	1	1
MMAR_RS03840	MMAR_0778	enoyl-CoA hydratase	Rv0456c	14	199.8	197.5	-0.02	18181.2	20541.8	2360.6	0.5548	1
MMAR_RS03845	MMAR_0779	prolyl oligopeptidase	Rv0457c	38	221.5	229.2	0.05	48057.2	56830.9	8773.7	0.4011	1
MMAR_RS03850	MMAR_0780	aldehyde dehydrogenase	Rv0458	27	308.1	321.6	0.06	49600.4	59179.5	9579	0.3697	1
MMAR_RS03855	MMAR_0781	hypothetical protein	Rv0459	7	285.2	268.9	-0.09	11979.8	12905.6	925.8	0.7886	1
MMAR_RS03860	MMAR_0782	hypothetical protein	NA	1	454.4	409.8	-0.15	3180.9	3278.48	97.6	0.8784	1
MMAR_RS03865	MMAR_0783	membrane protein	NA	12	463.7	453.2	-0.03	29210.4	32633.7	3423.3	0.5963	1
MMAR_RS03870	MMAR_0784	8-amino-7-oxononanoate synthase	NA	37	160.1	161.7	0.01	31384.9	36215.5	4830.7	0.4743	1
MMAR_RS03875	MMAR_0785	dihydrolipoyl dehydrogenase	Rv0462	21	0	0	0	0	0	0	1	1
MMAR_RS03880	MMAR_0786	membrane protein	Rv0463	7	694.6	710.4	0.03	34037.2	39783	5745.8	0.5318	1
MMAR_RS03890	MMAR_0787	hypothetical protein	NA	31	254.4	273.7	0.11	32050.3	39412.8	7362.5	0.2546	1
MMAR_RS03895	MMAR_0789	4-carboxymuconolactone decarboxylase	Rv0464c	9	4.8	1.2	-1.97	33.3	9.75	-23.6	0.4407	1
MMAR_RS03900	MMAR_0790	transcriptional regulator	Rv0465c	28	239.4	249.5	0.06	31839.9	37931.3	6091.4	0.4144	1
MMAR_RS03905	MMAR_0791	acyl-ACP thioesterase	Rv0466	10	474.1	504.9	0.09	33184.4	40395	7210.6	0.2803	1
MMAR_RS03910	MMAR_0792	isocitrate lyase	Rv0467	15	1.1	2.6	1.28	29.6	82.4	52.8	0.2435	1
MMAR_RS03915	MMAR_0793	3-hydroxybutyryl-CoA dehydrogenase	Rv0468	14	467.9	423.6	-0.14	32755	33889.2	1134.2	0.8891	1
MMAR_RS03920	MMAR_0794	SAM-dependent methyltransferase	Rv0469	20	21.7	13.1	-0.73	3032.3	2089.5	-942.8	0.1522	1
MMAR_RS03925	MMAR_0795	transposase	NA	18	0	0	0	0	0	0	1	1
MMAR_RS03930	MMAR_0796	SAM-dependent methyltransferase	Rv0470c	14	863.4	828.4	-0.06	84610.1	92778.9	8168.8	0.6746	1
MMAR_RS03935	MMAR_0797	TetR family transcriptional regulator	Rv0472c	8	59.5	66.6	0.16	3332.4	4262.72	930.3	0.3345	1
MMAR_RS03940	MMAR_0798	membrane protein	Rv0473	8	345.5	396.6	0.2	16931.9	22207	5275.1	0.4857	1
MMAR_RS03945	MMAR_0799	XRE family transcriptional regulator	Rv0474	8	130.6	135.8	0.06	6399.7	7607.38	1207.7	0.4889	1
MMAR_RS03950	MMAR_0800	iron-regulated heparin-binding hemagglutinin	Rv0475	5	12.7	14.1	0.15	442.8	562.03	119.2	0.6054	1
MMAR_RS03955	MMAR_0801	membrane protein	NA	8	233.1	210.2	-0.15	11423.8	11770.3	346.5	0.8998	1
MMAR_RS03960	MMAR_0802	hypothetical protein	Rv0477	2	177.2	123.4	-0.52	2480.5	1975.2	-505.3	0.2967	1
MMAR_RS03965	MMAR_0803	deoxyribose-phosphate aldolase	Rv0478	5	0	0	0	0	0	0	1	1
MMAR_RS03970	MMAR_0804	hypothetical protein	Rv0479c	6	17.8	16.3	-0.13	124.8	130.22	5.4	0.9279	1
MMAR_RS03975	MMAR_0805	hydrolase	Rv0480c	17	412.9	401.5	-0.04	34685.8	38542.8	3857	0.6847	1
MMAR_RS27780	MMAR_0806	hypothetical protein	NA	70	69.1	63	-0.13	15969	16635.7	666.7	0.8613	1
MMAR_RS03990	MMAR_0807	hypothetical protein	Rv0481c	7	64.4	62	-0.05	2705.7	2977.69	272	0.7339	1
MMAR_RS03995	MMAR_0808	UDP-N-acetylenolpyruvoylglucosamine reductase	Rv0482	15	0	0.8	0.82	0	6.08	6.1	1	1
MMAR_RS04000	MMAR_0809	transpeptidase	Rv0483	25	615.6	634.2	0.04	107731	126847	19115.9	0.3691	1
MMAR_RS04005	MMAR_0810	hypothetical protein	Rv0484c	9	254	273.5	0.11	14224.9	17505.7	3280.8	0.4935	1
MMAR_RS04010	MMAR_0811	transcriptional regulatory protein	Rv0485	12	68.3	90.5	0.41	4778.5	7242.19	2463.7	0.0818	1
MMAR_RS04015	MMAR_0812	diguanylate cyclase	Rv0486	12	1.5	0.4	-2.05	41.4	11.46	-29.9	0.148	1
MMAR_RS04020	MMAR_0813	hypothetical protein	Rv0487	10	0.9	0.2	-2.16	24.7	6.31	-18.4	0.314	1
MMAR_RS04025	MMAR_0814	2,3-bisphosphoglycerate-dependent	Rv0489	12	0	0	0	0	0	0	1	1
MMAR_RS04030	MMAR_0815	phosphate regulon sensor protein PhoR	Rv0490	13	87.8	82.7	-0.09	6759.9	7279.62	519.7	0.769	1
MMAR_RS04035	MMAR_0816	two-component system response regulator	Rv0491	7	140.4	112.9	-0.31	5895	5417.7	-477.3	0.7418	1
MMAR_RS04040	MMAR_0817	oxidoreductase	Rv0492c	24	124.3	124.2	0	17403.4	19876.7	2473.3	0.529	1
MMAR_RS04045	MMAR_0818	hypothetical protein	Rv0492A	5	148	146	-0.02	4144.1	4670.88	526.8	0.6701	1
MMAR_RS04050	MMAR_0819	hypothetical protein	Rv0493c	9	94	106.6	0.18	4607.9	5971.28	1363.4	0.356	1
MMAR_RS04055	MMAR_0820	GntR family transcriptional regulator	Rv0494	10	43	43.3	0.01	2107	2427.15	320.2	0.6024	1
MMAR_RS04060	MMAR_0821	hypothetical protein	Rv0495c	9	73.2	61	-0.26	4097.2	3905.76	-191.4	0.8255	1
MMAR_RS04065	MMAR_0822	hypothetical protein	Rv0496	13	81.2	90.9	0.16	6254.2	7994.92	1740.7	0.2891	1
MMAR_RS04070	MMAR_0823	membrane protein	Rv0497	10	0	0	0	0	0	0	1	1
MMAR_RS04075	MMAR_0824	hypothetical protein	Rv0498	10	463.9	499.6	0.11	25981.1	31977.5	5996.4	0.3212	1
MMAR_RS04080	MMAR_0825	hypothetical protein	Rv0499	5	77	80.7	0.07	2156.8	2581.32	424.5	0.6799	1
MMAR_RS04085	MMAR_0826	pyrroline-5-carboxylate reductase	Rv0500	11	23.4	50.5	1.11	163.5	403.91	240.4	0.0034	0.53278
MMAR_RS04090	MMAR_0827	DNA-binding protein	NA	6	133.6	140.8	0.08	5612.4	6759.45	1147.1	0.5915	1
MMAR_RS04095	MMAR_0829	hypothetical protein	Rv0501	24	693.6	735.4	0.08	97106.3	117666	20559.7	0.4316	1
MMAR_RS04100	MMAR_0830	hypothetical protein	Rv0502	12	430.5	421.5	-0.03	33151.8	37093.4	3941.6	0.603	1
MMAR_RS04105	MMAR_0831	SAM-dependent methyltransferase	Rv0503c	18	667	701.3	0.07	74703.9	89769.3	15065.4	0.3842	1
MMAR_RS04110	MMAR_0832	hypothetical protein	NA	9	0	0	0	0	0	0	1	1
MMAR_RS04115	MMAR_0833	hydrolase	Rv0505c	14	0	7.6	3.11	0	61.19	61.2	0.0264	1
MMAR_RS04125	MMAR_0835	hypothetical protein	NA	16	101.3	107.3	0.08	11340	13737.1	2397.1	0.406	1
MMAR_RS04130	MMAR_0836	acylaldehyde oxidase	NA	35	260.3	274	0.07	52839.3	63579.6	10740.3	0.3517	1
MMAR_RS04135	MMAR_0837	hypothetical protein	Rv1091,Rv1441c	18	289.2	295.8	0.03	30366.1	35494.2	5128	0.5922	1
MMAR_RS04140	MMAR_0838	hypothetical protein	NA	15	327.3	352	0.1	22907.7	28156.6	5248.9	0.4774	1
MMAR_RS04145	MMAR_0839	hypothetical protein	Rv0506	8	605.4	639.9	0.08	33903.9	40956.3	7052.4	0.3969	1
MMAR_RS04150	MMAR_0840	hypothetical protein	Rv0507	47	491.1	507.9	0.05	123753	146280	22527	0.3616	1
MMAR_RS04155	MMAR_0841	hypothetical protein	Rv0508	2	251.4	287	0.19	3519.3	4591.37	1072	0.284	1
MMAR_RS04160	MMAR_0842	glutamyl-tRNA reductase	Rv0509	11	0	0	0	0	0	0	1	1
MMAR_RS04165	MMAR_0843	porphobilinogen deaminase	Rv0510	13	0	0	0	0	0	0	1	1
MMAR_RS04170	MMAR_0844	uroporphyrin-III C-methyltransferase	NA	16	0	0	0	0	0	0	1	1
MMAR_RS04175	MMAR_0845	delta-aminolevulinic acid dehydratase	Rv0512	13	0	0	0	0	0	0	1	1
MMAR_RS04180	MMAR_0846	membrane protein	Rv0513	6	184	213.6	0.22	7729	10253.7	2524.7	0.2309	1
MMAR_RS04185	MMAR_0847	membrane protein	Rv0514	3	215.8	226.5	0.07	1510.5	1812.33	301.8	0.3755	1
MMAR_RS04190	MMAR_0851	non-ribosomal peptide synthetase	NA	475	219.6	223.2	0.02	313526	364323	50797.8	0.3681	1
MMAR_RS04195	MMAR_0852	cytochrome P450	NA	34	414.1	426.5	0.04	78264.2	92132.6	13868.4	0.3972	1
MMAR_RS04200	MMAR_0853	sulfate transporter	NA	2	88.9	88.8	0	1245.2	1420.08	174.9	0.7734	1
MMAR_RS04205	MMAR_0854	acyltransferase	Rv0517	17	382.3	380.9	-0.01	42816.7	48756	5939.3	0.5737	1
MMAR_RS04210	MMAR_0855	hypothetical protein	Rv0518	10	411.5	414.1	0.01	20162	23191.5	3029.5	0.5987	1
MMAR_RS04215	MMAR_0857	acyltransferase	NA	35	163.6	170.2	0.06	34358	40853.1	6495.1	0.3368	1
MMAR_RS04220	MMAR_0858	membrane protein	Rv0519c	10	299.7	294.5	-0.03	16784.8	18846.5	2061.6	0.6181	1
MMAR_RS04225	MMAR_0859	universal stress protein	NA	7	244.4	265.5	0.12	10264.8	12745	2480.2	0.2946	1
MMAR_RS04230	MMAR_0860	ATPase	Rv1997	22	346	367	0.09	38750	46980.6	8230.6	0.3201	1
MMAR_RS04235	MMAR_0861	SAM-dependent methyltransferase	NA	36	242.9	246.9	0.02	35709.6	41471.4	5761.9	0.451	1
MMAR_RS04240	MMAR_0862	gamma-aminobutyrate permease GabP	Rv0522	14	273.7	300.3	0.13	22992	28830.8	5838.8	0.2474	1
MMAR_RS04245	MMAR_0863	2-dehydropantoate 2-reductase	NA	6	127.3	104.7	-0.28	2674.2	2513.82	-160.4	0.7774	1
MMAR_RS04250	MMAR_0864	mandelate racemase	NA	19	119.3	117.2	-0.03	14191.2	15936.9	1745.7	0.6233	1
MMAR_RS04255	MMAR_0866	hypothetical protein	Rv1670	7	252.9	266.2	0.07	12394.2	14908	2513.8	0.42	1
MMAR_RS04260	MMAR_0867	glutaredoxin	NA	3	140.4	180	0.36	2948	4319.47	1371.4	0.038	1
MMAR_RS04265	MMAR_0868	hypothetical protein	NA	14	151.6	149.9	-0.02	11675.1	13190.6	1515.6	0.5676	1
MMAR_RS04270	MMAR_0869	amino acid permease	NA	18	333.2	347	0.06	41978.2	49965.5	7987.2	0.3008	1
MMAR_RS04275	MMAR_0870	glutamate-1-semialdehyde 2,1-aminomutase	Rv0524	16	0	0	0	0	0	0	1	1
MMAR_RS04280	MMAR_0871	hypothetical protein	Rv0525	8	0	0	0	0	0	0	1	1
MMAR_RS04285	MMAR_0872	alkyl hydroperoxide reductase	Rv0526	5	0	0	0	0	0	0	1	1
MMAR_RS04290	MMAR_0873	cytochrome C biogenesis protein ResC	Rv0527	3	1.1	0	-1.08	7.8	0	-7.8	1	1
MMAR_RS04295	MMAR_0874	cytochrome C biogenesis protein ResB	Rv0528	21	74.1	82.8	0.16	518.5	662.22	143.7	0.4539	1
MMAR_RS04300	MMAR_0875	cytochrome C assembly protein	Rv0529	15	0	0	0	0	0	0	1	1
MMAR_RS04305	MMAR_0876	ATPase	Rv0530	19	225.3	234.8	0.06	23660.8	28170.8	4510	0.3999	1
MMAR_RS04310	MMAR_0878	membrane protein	Rv0531	5	16.4	14.4	-0.19	229.4	230.13	0.8	0.996	1
MMAR_RS04315	MMAR_0879	3-oxoacyl-ACP synthase III	Rv0533c	14	298.1	283.8	-0.07	25039.9	27248.5	2208.6	0.7003	1
MMAR_RS04320	MMAR_0880	1,4-dihydroxy-2-naphthoate	Rv0534c	15	81.3	79.9	-0.02	568.9	639.28	70.4	0.6418	1
MMAR_RS04325	MMAR_0881	5'-methylthioadenosine phosphorylase	Rv0535	12	200.6	209.8	0.06	12635.3	15103.5	2468.2	0.5399	1
MMAR_RS04330	MMAR_0882	NAD-dependent dehydratase	Rv0536	16	203.1	231.7	0.19	19901.9	25946.8	6044.9	0.3396	1
MMAR_RS04335	MMAR_0883	membrane protein	Rv0537c	25	133.6	141.6	0.08	21502.4	26056.7	4554.3	0.2966	1
MMAR_RS04340	MMAR_0884	hypothetical protein	Rv0538	19	202.3	198	-0.03	21241.6	23756.1	2514.5	0.596	1
MMAR_RS04345	MMAR_0885	glycosyltransferase	Rv0539	7	165.2	151.6	-0.12	3469.6	3639.56	170	0.8254	1
MMAR_RS04350	MMAR_0886	hypothetical protein	Rv0540	4	258.6	254.6	-0.02	5431.6	6109.2	677.6	0.7382	1
MMAR_RS04355	MMAR_0887	membrane protein	Rv0541c	11	0	67	6.09	0	536.13	536.1	1	1
MMAR_RS04360	MMAR_0888	O-succinylbenzoic acid--CoA ligase	Rv0542c	9	0	0	0	0	0	0	1	1
MMAR_RS04365	MMAR_0889	hypothetical protein	Rv0543c	4	59.7	55.7	-0.1	1671.3	1781.96	110.7	0.883	1
MMAR_RS04370	MMAR_0890	membrane protein	Rv0544c	5	474.5	543.4	0.2	16606.6	21737.3	5130.7	0.2045	1
MMAR_RS04375	MMAR_0891	inorganic phosphate transporter	Rv0545c	13	123.6	134.2	0.12	9517.8	11809.2	2291.5	0.3703	1
MMAR_RS04380	MMAR_0892	glyoxalase	Rv0546c	5	236.4	233.8	-0.02	6618.5	7482.05	863.6	0.6253	1
MMAR_RS04385	MMAR_0893	hypothetical protein	NA	4	434.2	454.2	0.06	12156.7	14533.3	2376.6	0.4374	1
MMAR_RS04390	MMAR_0894	short-chain dehydrogenase	Rv0547c	10	418.8	445.8	0.09	26385.7	32099.7	5714	0.3301	1
MMAR_RS04395	MMAR_0895	crotonase	Rv0548c	12	29.3	23.2	-0.34	204.8	185.22	-19.5	0.7926	1
MMAR_RS04400	MMAR_0896	hypothetical protein	NA	8	260.1	258.1	-0.01	10923.5	12388	1464.5	0.7015	1
MMAR_RS04405	MMAR_0897	acyl-CoA synthetase	Rv0551c	18	207.8	224.5	0.11	18914.3	23348.2	4433.9	0.2325	1
MMAR_RS04410	MMAR_0898	amidohydrolase	NA	17	72.6	78.9	0.12	5587.1	6941.67	1354.5	0.3449	1
MMAR_RS04415	MMAR_0899	o-succinylbenzoate synthase	Rv0553	10	59	71.8	0.28	412.7	574.13	161.4	0.3565	1
MMAR_RS04420	MMAR_0900	non-heme bromoperoxidase BpoC	Rv0554	14	104.5	72.9	-0.52	8049.7	6412.13	-1637.6	0.2609	1
MMAR_RS04425	MMAR_0901	2-succinyl-5-enolpyruvyl-6-hydroxy-3-	Rv0555	15	52.7	51	-0.05	737.1	815.89	78.8	0.8343	1
MMAR_RS04430	MMAR_0902	membrane protein	Rv0556	8	36.7	45.4	0.31	257	363.4	106.4	0.3359	1
MMAR_RS04435	MMAR_0903	GDP-mannose-dependent alpha-mannosyltransferase	Rv0557	10	116.5	118.4	0.02	4078.4	4736.8	658.4	0.6767	1
MMAR_RS04445	MMAR_0905	hypothetical protein	Rv2267c	17	128.9	124.8	-0.05	10828	11980.2	1152.2	0.6472	1
MMAR_RS04450	MMAR_0906	hypothetical protein	NA	23	162	172.5	0.09	17007.3	20697	3689.7	0.3394	1
MMAR_RS04455	MMAR_0907	demethylmenaquinone methyltransferase	Rv0558	9	0	0	0	0	0	0	1	1
MMAR_RS04460	MMAR_0908	hypothetical protein	Rv0559c	7	248.6	269.1	0.11	12182.9	15066.8	2883.9	0.3204	1
MMAR_RS04465	MMAR_0909	SAM-dependent methyltransferase	Rv0560c	7	171.6	176.7	0.04	8408.4	9896.82	1488.5	0.5888	1
MMAR_RS04470	MMAR_0910	FAD-linked oxidoreductase	Rv0561c	15	35.1	29.5	-0.25	3193.2	3067.27	-125.9	0.8747	1
MMAR_RS04475	MMAR_0911	geranylgeranyl pyrophosphate synthase	Rv0562	14	0	0	0	0	0	0	1	1
MMAR_RS04480	MMAR_0912	protease HtpX homolog	Rv0563	9	499.1	594.8	0.25	31441.7	42828.9	11387.2	0.2302	1
MMAR_RS04485	MMAR_0913	transporter	NA	13	170.5	168.3	-0.02	13125.1	14807.1	1682	0.5687	1
MMAR_RS04490	MMAR_0914	transporter	NA	18	129.6	148.8	0.2	10885.1	14289	3403.9	0.1843	1
MMAR_RS04495	MMAR_0915	glycerol-3-phosphate dehydrogenase GpdA1	Rv0564c	12	242	237.7	-0.03	18632.8	20920	2287.2	0.615	1
MMAR_RS04500	MMAR_0916	trypsin	NA	18	288.5	278.7	-0.05	30296.6	33445.2	3148.6	0.6433	1
MMAR_RS04505	MMAR_0917	flavin-binding monooxygenase	Rv0565c	30	163.1	155.6	-0.07	26265.2	28629.7	2364.6	0.7957	1
MMAR_RS04510	MMAR_0918	lantibiotic modifying enzyme	NA	36	80.6	87.7	0.12	15232.1	18944.5	3712.4	0.373	1
MMAR_RS04515	MMAR_0919	acetyltransferase	NA	3	90.2	91.2	0.02	1262.3	1458.62	196.3	0.5231	1
MMAR_RS04520	MMAR_0920	hypothetical protein	Rv0566c	3	322	389.6	0.28	6761.1	9350.36	2589.3	0.145	1
MMAR_RS04530	MMAR_0921	cell division protein FtsX	NA	24	221.4	218.4	-0.02	35644	40180.2	4536.3	0.5816	1
MMAR_RS04535	MMAR_0922	ABC transporter	NA	5	115.1	110.8	-0.05	3223.8	3546.84	323.1	0.7847	1
MMAR_RS04540	MMAR_0923	TetR family transcriptional regulator	NA	6	83.2	87.1	0.07	2910.3	3483.89	573.6	0.5562	1
MMAR_RS04545	MMAR_0924	3-ketoacyl-ACP reductase	NA	7	475.9	490.7	0.04	16654.9	19627.5	2972.6	0.4464	1
MMAR_RS04550	MMAR_0925	peptidase	NA	9	274.1	280.3	0.03	11512.8	13455.2	1942.4	0.4445	1
MMAR_RS04555	MMAR_0926	hypothetical protein	Rv3558	27	443.1	464.3	0.07	71336	85429.9	14093.8	0.4216	1
MMAR_RS04560	MMAR_0927	hypothetical protein	NA	3	481.7	504.2	0.07	10116.3	12100.6	1984.3	0.5291	1
MMAR_RS04565	MMAR_0928	cytochrome P450	NA	21	262.7	281	0.1	33098.1	40460.3	7362.2	0.2355	1
MMAR_RS04570	MMAR_0929	TetR family transcriptional regulator	NA	13	316.1	351.3	0.15	26552.6	33721.9	7169.3	0.2315	1
MMAR_RS04575	MMAR_0930	transcriptional regulator	NA	18	351.7	365	0.05	36932.1	43800.9	6868.7	0.4876	1
MMAR_RS04580	MMAR_0932	hypothetical protein	Rv1753c	87	176	172.3	-0.03	44356.4	49623.4	5267	0.6013	1
MMAR_RS04590	MMAR_0934	methyltransferase	Rv0567	13	120.7	129.4	0.1	9292.4	11386.5	2094.1	0.318	1
MMAR_RS04595	MMAR_0935	cyclase	NA	10	131.4	135.4	0.04	8279.2	9749.91	1470.8	0.4411	1
MMAR_RS04600	MMAR_0936	arylsulfatase	NA	41	225.8	239	0.08	53743.8	65001.9	11258.1	0.2189	1
MMAR_RS04605	MMAR_0937	amidase	NA	17	449.7	452	0.01	44070.7	50627.5	6556.8	0.5662	1
MMAR_RS04610	MMAR_0938	cytochrome P450	Rv0568	11	46.8	46	-0.02	2618.4	2944.04	325.7	0.6014	1
MMAR_RS04615	MMAR_0939	hypothetical protein	Rv0575c	19	212.9	212.1	-0.01	22353	25457.8	3104.8	0.5266	1
MMAR_RS04620	MMAR_0940	galactose-1-phosphate uridylyltransferase	NA	17	96.7	101.1	0.06	7446.9	8895.12	1448.2	0.4104	1
MMAR_RS04625	MMAR_0941	galactokinase	Rv0620	8	73.9	67.5	-0.13	2068.9	2158.48	89.6	0.8903	1
MMAR_RS04630	MMAR_0942	ArsR family transcriptional regulator	NA	8	56	54.9	-0.03	1176.2	1317.48	141.3	0.7714	1
MMAR_RS04635	MMAR_0943	hypothetical protein	Rv0578c	28	34.6	40	0.21	2667.9	3523.41	855.5	0.3087	1
MMAR_RS04640	MMAR_0944	hypothetical protein	NA	14	304.2	293.9	-0.05	21294.2	23509.7	2215.5	0.7244	1
MMAR_RS04645	MMAR_0945	hypothetical protein	NA	20	245.4	236.6	-0.05	29201.6	32171.3	2969.8	0.6381	1
MMAR_RS04650	MMAR_0946	hypothetical protein	Rv0579	8	65.4	59	-0.15	2744.9	2832.92	88	0.8878	1
MMAR_RS04655	MMAR_0947	hypothetical protein	NA	18	92.4	92.8	0.01	8410.2	9647.79	1237.6	0.5348	1
MMAR_RS04660	MMAR_0948	hypothetical protein	NA	6	148.8	147.1	-0.02	4165.1	4706.93	541.9	0.5811	1
MMAR_RS04665	MMAR_0949	hypothetical protein	Rv1921c	13	193.9	223.5	0.2	14930.2	19668.3	4738.1	0.2553	1
MMAR_RS04670	MMAR_0950	hypothetical protein	Rv0583c	9	204.6	212.2	0.05	11455.8	13582	2126.2	0.4428	1
MMAR_RS04675	MMAR_0952	hypothetical protein	Rv0584	49	252.6	257	0.03	68946.5	80175.6	11229.1	0.4182	1
MMAR_RS04680	MMAR_0953	membrane protein	Rv0585c	34	185.3	190.4	0.04	29826.9	35029.6	5202.7	0.464	1
MMAR_RS04685	MMAR_0954	hydrolase	NA	12	223.5	231.2	0.05	17211.8	20345.3	3133.4	0.4899	1
MMAR_RS04690	MMAR_0955	S-adenosyl-L-methionine-dependent	NA	7	311.5	309.5	-0.01	13083.8	14856	1772.2	0.5774	1
MMAR_RS04695	MMAR_0956	exodeoxyribonuclease V subunit alpha	Rv0629c	15	72.5	71.2	-0.03	5582.6	6266.63	684	0.5999	1
MMAR_RS04700	MMAR_0957	exodeoxyribonuclease V subunit beta	Rv0630c	33	87.8	77.9	-0.17	15984.2	16209.7	225.5	0.9504	1
MMAR_RS04705	MMAR_0958	exodeoxyribonuclease V subunit gamma	Rv0631c	28	130.9	128.9	-0.02	20163.7	22687.8	2524.1	0.5772	1
MMAR_RS04710	MMAR_0959	nitroreductase	NA	9	100.4	97.8	-0.04	5622.5	6261.78	639.3	0.6612	1
MMAR_RS04715	MMAR_0960	cyanate hydratase	NA	4	213.8	195.4	-0.13	4488.8	4688.54	199.8	0.8669	1
MMAR_RS04720	MMAR_0961	phospholipase	NA	16	417.5	415.5	-0.01	35071.4	39887.8	4816.4	0.6087	1
MMAR_RS04725	MMAR_0962	enoyl-CoA hydratase	Rv0632c	8	254.6	205.4	-0.31	14259.9	13145.2	-1114.6	0.7456	1
MMAR_RS04730	MMAR_0963	hypothetical protein	NA	11	692.1	715	0.05	43600.8	51482.8	7882	0.3874	1
MMAR_RS04735	MMAR_0965	MBL fold metallo-hydrolase	Rv0634c	10	241.8	254	0.07	15234.2	18288.5	3054.3	0.3819	1
MMAR_RS04740	MMAR_0966	hypothetical protein	Rv0634A	4	144	137.3	-0.07	3024.3	3296.23	271.9	0.7633	1
MMAR_RS04755	MMAR_0967	50S ribosomal protein L33	Rv0634A	3	0	0	0	0	0	0	1	1
MMAR_RS04760	MMAR_0968	3-hydroxyacyl-ACP dehydratase	Rv0635	7	0	0	0	0	0	0	1	1
MMAR_RS04765	MMAR_0969	3-hydroxyacyl-ACP dehydratase	Rv0636	8	0	0	0	0	0	0	1	1
MMAR_RS04770	MMAR_0970	3-hydroxyacyl-ACP dehydratase	Rv0637	7	0.9	0	-0.92	6.2	0	-6.2	1	1
MMAR_RS04780	MMAR_0971	preprotein translocase subunit SecE	Rv0638	6	0	1.2	1.15	0	9.75	9.7	1	1
MMAR_RS04785	MMAR_0972	transcription termination/antitermination factor	Rv0639	12	0	0	0	0	0	0	1	1
MMAR_RS04790	MMAR_0973	50S ribosomal protein L11	Rv0640	5	0	0	0	0	0	0	1	1
MMAR_RS04795	MMAR_0974	50S ribosomal protein L1	Rv0641	7	0	2.2	1.69	0	17.81	17.8	1	1
MMAR_RS04800	MMAR_0975	RNA polymerase subunit sigma-24	NA	12	280.7	275.1	-0.03	21614.5	24208.8	2594.3	0.5837	1
MMAR_RS04805	MMAR_0976	transcription initiation protein	NA	14	521.9	534	0.03	51141.9	59812.2	8670.3	0.4995	1
MMAR_RS04810	MMAR_0977	SAM-dependent methyltransferase	NA	13	62	69.2	0.16	5645	7193.12	1548.1	0.3268	1
MMAR_RS04815	MMAR_0978	SAM-dependent methyltransferase	NA	15	584.2	576.2	-0.02	61344.5	69149.3	7804.7	0.6184	1
MMAR_RS04820	MMAR_0979	SAM-dependent methyltransferase	Rv3392c	14	481.4	484.4	0.01	47172.4	54250.2	7077.8	0.4805	1
MMAR_RS04825	MMAR_0980	SAM-dependent methyltransferase	Rv0645c	15	857.2	918.9	0.1	90009.7	110271	20261.3	0.255	1
MMAR_RS04830	MMAR_0981	hydrolase	Rv0646c	12	441.1	442.4	0	37055	42473.2	5418.3	0.5114	1
MMAR_RS04835	MMAR_0982	hypothetical protein	Rv0647c	13	716.8	529.3	-0.44	10035.3	8468.38	-1566.9	0.407	1
MMAR_RS04840	MMAR_0983	hydrolase	NA	13	184.4	188.4	0.03	11615.3	13563.7	1948.4	0.4766	1
MMAR_RS04845	MMAR_0984	amidase	Rv3375	14	1112.8	1112	0	101265	115644	14378.1	0.6455	1
MMAR_RS04850	MMAR_0985	alpha-mannosidase	Rv0648	52	214	212.6	-0.01	59927.6	68029.1	8101.5	0.578	1
MMAR_RS04855	MMAR_0986	malonyl CoA-ACP transacylase	NA	2	41.5	40.5	-0.04	581.5	647.45	66	0.7652	1
MMAR_RS04860	MMAR_0987	ROK family transcriptional regulator	Rv0650	6	124.7	113.4	-0.14	2619.5	2721.84	102.4	0.8747	1
MMAR_RS04865	MMAR_0988	transposase	NA	18	0	0	0	0	0	0	1	1
MMAR_RS04870	MMAR_0989	PE-PGRS family protein	NA	40	118	118.8	0.01	15699.5	18059.5	2360	0.5441	1
MMAR_RS04875	MMAR_0990	50S ribosomal protein L10	Rv0651	7	11.5	6.5	-0.81	80.6	52.36	-28.2	0.618	1
MMAR_RS04880	MMAR_0991	50S ribosomal protein L7/L12	Rv0652	0	0	0	0	0	0	0	1	1
MMAR_RS04885	MMAR_0992	transcriptional regulator	NA	8	133.6	148.1	0.15	6545.2	8293.95	1748.8	0.3701	1
MMAR_RS04890	MMAR_0993	dioxygenase	Rv0654	31	266.3	260.7	-0.03	50327.9	56320.9	5993	0.5939	1
MMAR_RS04895	MMAR_0994	ABC transporter ATP-binding protein	Rv0655	9	53.1	30.2	-0.82	2602.1	1688.48	-913.6	0.2937	1
MMAR_RS04900	MMAR_0995	DNA-directed RNA polymerase subunit beta	Rv0667	33	0	0	0	0	0	0	1	1
MMAR_RS04905	MMAR_0996	DNA-directed RNA polymerase subunit beta'	Rv0668	53	40.2	35.7	-0.17	2253.3	2281.98	28.7	0.9611	1
MMAR_RS04915	MMAR_0997	neutral/alkaline nonlysosomal ceramidase	Rv0669c	24	690.1	704.3	0.03	96620.4	112692	16071.2	0.4719	1
MMAR_RS04920	MMAR_0998	alpha/beta hydrolase	NA	11	339.3	338.7	0	26123.8	29805.5	3681.7	0.6338	1
MMAR_RS04925	MMAR_0999	endonuclease	Rv0670	8	311	300.5	-0.05	17417.5	19232.5	1815.1	0.6668	1
MMAR_RS04930	MMAR_1000	polyhydroxybutyrate depolymerase	Rv0671	11	232	245.3	0.08	14614.1	17663.7	3049.6	0.2762	1
MMAR_RS04935	MMAR_1001	acyl-CoA dehydrogenase	Rv0672	17	264.6	248.4	-0.09	27778.5	29810	2031.5	0.7426	1
MMAR_RS04940	MMAR_1002	enoyl-CoA hydratase	Rv0673	10	116.5	111.8	-0.06	6523.5	7155.59	632.1	0.6726	1
MMAR_RS04945	MMAR_1003	hypothetical protein	Rv0674	6	23.7	20	-0.24	497	480.91	-16.1	0.9424	1
MMAR_RS04950	MMAR_1004	enoyl-CoA hydratase	Rv0675	8	60.5	50.9	-0.25	2116	2036.13	-79.9	0.8738	1
MMAR_RS04955	MMAR_1005	membrane protein	Rv0676c	33	284.3	297.1	0.06	57713	68922.9	11210	0.3997	1
MMAR_RS04960	MMAR_1006	membrane protein	Rv0677c	8	188.6	188.4	0	9241.3	10549.9	1308.6	0.5091	1
MMAR_RS04965	MMAR_1007	transcriptional regulator	Rv0678	7	148.9	152.5	0.03	6255.1	7318.75	1063.6	0.4857	1
MMAR_RS04970	MMAR_1008	hypothetical protein	Rv0679c	4	252.4	255.6	0.02	7067	8180.04	1113.1	0.5214	1
MMAR_RS04975	MMAR_1009	membrane protein	Rv0680c	4	89.9	74.2	-0.28	2518.3	2373.34	-145	0.8431	1
MMAR_RS04980	MMAR_1010	TetR family transcriptional regulator	Rv0681	8	164.6	161.7	-0.03	9218.1	10346.9	1128.7	0.6403	1
MMAR_RS04985	MMAR_1011	30S ribosomal protein S12	Rv0682	5	0	0	0	0	0	0	1	1
MMAR_RS04990	MMAR_1012	30S ribosomal protein S7	Rv0683	5	0	1.2	1.15	0	9.75	9.7	1	1
MMAR_RS04995	MMAR_1013	elongation factor G	Rv0684	26	1.2	0	-1.14	8.5	0	-8.5	1	1
MMAR_RS05000	MMAR_1014	elongation factor Tu	Rv0685	13	0	0	0	0	0	0	1	1
MMAR_RS05005	MMAR_1015	membrane protein	Rv0686	7	572.4	578.7	0.02	28045.6	32408.8	4363.3	0.4887	1
MMAR_RS05010	MMAR_1016	NAD-dependent oxidoreductase	Rv0687	12	99.7	101.2	0.02	6978.2	8092.95	1114.7	0.5978	1
MMAR_RS05015	MMAR_1017	FAD-dependent pyridine nucleotide-disulfide	Rv0688	19	234.1	238.4	0.03	24577.4	28605.3	4027.9	0.4664	1
MMAR_RS05020	MMAR_1018	hypothetical protein	Rv0690c	17	133.1	145.1	0.12	10249.3	12768.2	2518.8	0.438	1
MMAR_RS05025	MMAR_1019	TetR family transcriptional regulator	Rv0691c	7	47.4	44	-0.11	1991.1	2113.18	122.1	0.8165	1
MMAR_RS05035	MMAR_1020	mycofactocin system protein MftB	Rv0692	3	136.3	156.4	0.2	2863.1	3753.46	890.4	0.2146	1
MMAR_RS05040	MMAR_1021	mycofactocin radical SAM maturase	Rv0693	16	175.9	182.6	0.05	17235.7	20456.6	3220.9	0.4469	1
MMAR_RS05045	MMAR_1022	mycofactocin system heme/flavin oxidoreductase	Rv0694	12	91.4	81.9	-0.16	6401.1	6553.39	152.3	0.9266	1
MMAR_RS05050	MMAR_1023	mycofactocin system creatininase family protein	Rv0695	11	100.7	105.4	0.07	6345.2	7586.62	1241.4	0.4333	1
MMAR_RS05055	MMAR_1024	glycosyl transferase family 2	Rv0696	19	174.9	178.8	0.03	17142.3	20027.7	2885.3	0.4811	1
MMAR_RS05060	MMAR_1025	dehydrogenase	Rv0697	17	119.6	120.9	0.02	4185.1	4835.24	650.2	0.4703	1
MMAR_RS05065	MMAR_1026	TetR family transcriptional regulator	NA	15	79.5	92.2	0.21	5566.5	7376.67	1810.2	0.1966	1
MMAR_RS05070	MMAR_1027	hypothetical protein	Rv1800	43	203.7	207.4	0.03	45634.9	53083.7	7448.9	0.4231	1
MMAR_RS05075	MMAR_1028	hypothetical protein	Rv1753c	74	232.3	238.2	0.04	68289.8	80050.7	11761	0.5261	1
MMAR_RS05080	MMAR_1029	triacylglycerol lipase	NA	24	683.5	692.7	0.02	105256	121920	16664.6	0.4747	1
MMAR_RS05090	MMAR_1030	30S ribosomal protein S10	Rv0700	6	0	0	0	0	0	0	1	1
MMAR_RS05095	MMAR_1031	50S ribosomal protein L3	Rv0701	12	0	0	0	0	0	0	1	1
MMAR_RS05100	MMAR_1032	50S ribosomal protein L4	Rv0702	8	0	0	0	0	0	0	1	1
MMAR_RS05105	MMAR_1033	50S ribosomal protein L23	Rv0703	5	0	0	0	0	0	0	1	1
MMAR_RS05110	MMAR_1034	50S ribosomal protein L2	Rv0704	14	0	0	0	0	0	0	1	1
MMAR_RS05115	MMAR_1035	30S ribosomal protein S19	Rv0705	0	0	0	0	0	0	0	1	1
MMAR_RS05120	MMAR_1036	50S ribosomal protein L22	Rv0706	2	0	0	0	0	0	0	1	1
MMAR_RS05125	MMAR_1037	30S ribosomal protein S3	Rv0707	10	0	0	0	0	0	0	1	1
MMAR_RS05130	MMAR_1038	50S ribosomal protein L16	Rv0708	7	0	0	0	0	0	0	1	1
MMAR_RS05135	MMAR_1039	50S ribosomal protein L29	Rv0709	2	0	0	0	0	0	0	1	1
MMAR_RS05140	MMAR_1040	30S ribosomal protein S17	Rv0710	3	0	0	0	0	0	0	1	1
MMAR_RS05145	MMAR_1041	arylsulfatase	Rv0711	45	483.4	476.7	-0.02	135348	152546	17198.1	0.634	1
MMAR_RS05155	MMAR_1043	hypothetical protein	Rv0712	16	304.7	315.3	0.05	23461.6	27747.1	4285.5	0.4816	1
MMAR_RS05160	MMAR_1044	membrane protein	Rv0713	16	213.6	221.3	0.05	20935.3	24786.8	3851.5	0.4215	1
MMAR_RS05165	MMAR_1045	50S ribosomal protein L14	Rv0714	3	0	0	0	0	0	0	1	1
MMAR_RS05170	MMAR_1046	50S ribosomal protein L24	Rv0715	4	0	0	0	0	0	0	1	1
MMAR_RS05175	MMAR_1047	50S ribosomal protein L5	Rv0716	7	0	0	0	0	0	0	1	1
MMAR_RS05180	MMAR_1048	30S ribosomal protein S14 type Z	Rv0717	2	0	0	0	0	0	0	1	1
MMAR_RS05185	MMAR_1049	30S ribosomal protein S8	Rv0718	8	0	0	0	0	0	0	1	1
MMAR_RS05190	MMAR_1050	50S ribosomal protein L6	Rv0719	9	0	0	0	0	0	0	1	1
MMAR_RS05195	MMAR_1051	50S ribosomal protein L18	Rv0720	6	0	0	0	0	0	0	1	1
MMAR_RS05200	MMAR_1052	30S ribosomal protein S5	Rv0721	5	0	0	0	0	0	0	1	1
MMAR_RS05205	MMAR_1053	50S ribosomal protein L30	Rv0722	1	0	0	0	0	0	0	1	1
MMAR_RS05210	MMAR_1054	50S ribosomal protein L15	Rv0723	5	0	0	0	0	0	0	1	1
MMAR_RS05215	MMAR_1055	F420-dependent oxidoreductase	NA	12	258.7	247.9	-0.06	18108.1	19832.8	1724.7	0.6833	1
MMAR_RS05220	MMAR_1056	signal peptide peptidase SppA	Rv0724	19	190.4	198.2	0.06	22660.4	26955.3	4294.9	0.3803	1
MMAR_RS05225	MMAR_1057	S-adenosyl-L-methionine-dependent	Rv0725c,Rv1729c	9	226.6	235	0.05	9515.4	11281.5	1766.1	0.4809	1
MMAR_RS05230	MMAR_1058	S-adenosyl-L-methionine-dependent	NA	10	71.2	66	-0.11	3984.5	4221.22	236.7	0.825	1
MMAR_RS05235	MMAR_1059	S-adenosyl-L-methionine-dependent	Rv0726c	14	196.1	175.3	-0.16	16470.5	16824.1	353.6	0.9276	1
MMAR_RS05250	MMAR_1062	SAM-dependent methyltransferase	NA	10	215.4	196.7	-0.13	12064.8	12586.2	521.4	0.8826	1
MMAR_RS05255	MMAR_1063	AraC family transcriptional regulator	NA	13	362.6	380.2	0.07	22840.9	27377.2	4536.4	0.561	1
MMAR_RS05260	MMAR_1064	fuculose phosphate aldolase	Rv0727c	9	133.1	110.1	-0.27	4658.1	4403.01	-255.1	0.8617	1
MMAR_RS05265	MMAR_1065	3-phosphoglycerate dehydrogenase	Rv0728c	10	67.1	65.2	-0.04	3755.1	4170.74	415.7	0.6307	1
MMAR_RS05270	MMAR_1066	D-xylulose kinase	Rv0729	15	177.8	186.8	0.07	14931.5	17928.2	2996.7	0.5208	1
MMAR_RS05275	MMAR_1067	acetyltransferase	Rv0730	2	189.5	203.7	0.1	2653.7	3259.05	605.4	0.2288	1
MMAR_RS05280	MMAR_1068	S-adenosyl-L-methionine-dependent	NA	9	132.9	136.4	0.04	7442	8730.81	1288.8	0.5234	1
MMAR_RS05285	MMAR_1069	S-adenosyl-L-methionine-dependent	Rv0731c	9	202.2	200.5	-0.01	8494.3	9625.81	1131.5	0.5833	1
MMAR_RS05290	MMAR_1070	preprotein translocase subunit SecY	Rv0732	26	0	7.3	3.05	0	58.49	58.5	1	1
MMAR_RS05295	MMAR_1071	adenylate kinase	Rv0733	7	0	0	0	0	0	0	1	1
MMAR_RS05300	MMAR_1072	methionine aminopeptidase	Rv0734	7	18.4	16.5	-0.16	515.1	527.93	12.9	0.953	1
MMAR_RS05305	MMAR_1073	RNA polymerase sigma-70 factor	Rv0735	11	339.4	378.8	0.16	23760.5	30305.2	6544.7	0.2334	1
MMAR_RS05310	MMAR_1074	membrane protein	Rv0736	6	0	0	0	0	0	0	1	1
MMAR_RS05315	MMAR_1075	MarR family transcriptional regulator	Rv0737	3	43	42.5	-0.02	602.6	679.78	77.2	0.6993	1
MMAR_RS05320	MMAR_1076	hypothetical protein	Rv0738	3	112.6	126.1	0.16	2364.5	3025.42	660.9	0.4494	1
MMAR_RS05325	MMAR_1077	3-hydroxyisobutyrate dehydrogenase	Rv0751c	5	366.5	404.8	0.14	12826	16193.2	3367.1	0.4659	1
MMAR_RS05330	MMAR_1078	acyl-CoA dehydrogenase	Rv0752c	14	254.9	252.4	-0.01	17841.3	20188.9	2347.7	0.5747	1
MMAR_RS05335	MMAR_1079	methylmalonate-semialdehyde dehydrogenase	Rv0753c	20	347.5	338.9	-0.04	46221.2	51511.8	5290.7	0.6054	1
MMAR_RS05340	MMAR_1080	MFS transporter	NA	17	223.8	242.2	0.11	21934.5	27123.1	5188.6	0.3348	1
MMAR_RS05345	MMAR_1081	dTDP-4-dehydrorhamnose 3,5-epimerase	Rv3465	7	178.4	201.5	0.18	1248.7	1612	363.3	0.3014	1
MMAR_RS05350	MMAR_1082	dTDP-glucose 4,6-dehydratase	Rv3464	17	0	0	0	0	0	0	1	1
MMAR_RS05355	MMAR_1083	F420-dependent oxidoreductase	NA	16	140.5	141.3	0.01	11802.2	13563.8	1761.6	0.57	1
MMAR_RS05360	MMAR_1084	F420-dependent oxidoreductase	Rv3463	14	134.5	138.2	0.04	9416.8	11058	1641.3	0.5368	1
MMAR_RS05365	MMAR_1085	translation initiation factor IF-1	Rv3462c	7	0	0	0	0	0	0	1	1
MMAR_RS05370	MMAR_1087	30S ribosomal protein S13	Rv3460c	10	0	0	0	0	0	0	1	1
MMAR_RS05375	MMAR_1088	30S ribosomal protein S11	Rv3459c	0	0	0	0	0	0	0	1	1
MMAR_RS05380	MMAR_1089	30S ribosomal protein S4	Rv3458c	13	0	0	0	0	0	0	1	1
MMAR_RS05385	MMAR_1090	DNA-directed RNA polymerase subunit alpha	Rv3457c	11	1.7	2.3	0.44	23.4	36.33	12.9	1	1
MMAR_RS05390	MMAR_1091	50S ribosomal protein L17	Rv3456c	4	0	0	0	0	0	0	1	1
MMAR_RS05395	MMAR_1092	tRNA pseudouridine synthase A	Rv3455c	14	0	0	0	0	0	0	1	1
MMAR_RS05400	MMAR_1093	amino acid transporter	Rv1704c	24	808.8	1008.8	0.32	135886	193696	57810.6	0.0915	1
MMAR_RS05405	MMAR_1094	hypothetical protein	NA	19	405.8	404.4	0	36927.3	42058.8	5131.5	0.7676	1
MMAR_RS05410	MMAR_1095	PPE family protein	Rv1706c	16	101.9	92.3	-0.14	8558.2	8862.36	304.2	0.8879	1
MMAR_RS05415	MMAR_1096	allantoin permease	NA	32	228.9	228.7	0	41663.4	47566.1	5902.6	0.5133	1
MMAR_RS05420	MMAR_1097	cutinase	Rv3452	9	87	80.2	-0.12	3655.3	3849.14	193.8	0.8348	1
MMAR_RS05425	MMAR_1098	cutinase	Rv3451	7	188.5	188.8	0	6599	7551.85	952.8	0.5127	1
MMAR_RS05430	MMAR_1099	type VII secretion protein EccB	Rv3450c	17	147.2	135.7	-0.12	13397	14108.8	711.7	0.8383	1
MMAR_RS05435	MMAR_1100	type VII secretion-associated serine protease	Rv3449	10	55.1	61.7	0.16	3084.1	3948.93	864.8	0.2826	1
MMAR_RS05440	MMAR_1101	hypothetical protein	Rv3448	9	161.2	171	0.08	5643.7	6839.37	1195.7	0.5143	1
MMAR_RS05445	MMAR_1102	type VII secretion protein EccC	Rv3447c	37	113.3	122.5	0.11	22213	27430.1	5217.1	0.2629	1
MMAR_RS05450	MMAR_1103	type VII secretion-associated protein	Rv3446c	6	34.7	24.7	-0.49	729.1	592.63	-136.4	0.537	1
MMAR_RS05455	MMAR_1104	EsxU	Rv3445c	4	278	318.8	0.2	7783.8	10200.9	2417	0.1132	1
MMAR_RS05460	MMAR_1105	ESAT-6-like protein EsxT	Rv3444c	3	107.3	130.3	0.28	1502	2085.16	583.2	0.3409	1
MMAR_RS05465	MMAR_1106	50S ribosomal protein L13	Rv3443c	7	0	8.3	3.22	0	66.55	66.6	0.4668	1
MMAR_RS05470	MMAR_1107	30S ribosomal protein S9	Rv3442c	7	0	0	0	0	0	0	1	1
MMAR_RS05475	MMAR_1108	phosphoglucosamine mutase	Rv3441c	11	0	0	0	0	0	0	1	1
MMAR_RS05480	MMAR_1109	hypothetical protein	Rv3440c	7	80.2	85.1	0.08	2246.4	2722.65	476.2	0.4175	1
MMAR_RS05485	MMAR_1110	hypothetical protein	Rv3439c	18	60.5	65.2	0.11	5507.3	6781.58	1274.3	0.3427	1
MMAR_RS05490	MMAR_1111	F420-dependent oxidoreductase	NA	20	397.7	416.7	0.07	36189.5	43341.4	7151.9	0.4868	1
MMAR_RS05495	MMAR_1112	hypothetical protein	Rv3438	9	31	34.7	0.16	651.8	832.08	180.3	0.5133	1
MMAR_RS05500	MMAR_1113	membrane protein	Rv3437	13	122	141.3	0.21	8542.3	11306.3	2764	0.3271	1
MMAR_RS05505	MMAR_1114	glutamine amidotransferase	Rv3436c	25	0	0	0	0	0	0	1	1
MMAR_RS05510	MMAR_1115	membrane protein	Rv3435c	8	136.2	135.2	-0.01	6673.1	7571.87	898.7	0.5507	1
MMAR_RS05515	MMAR_1116	hypothetical protein	Rv3434c	13	525.4	548.4	0.06	47812.2	57030.6	9218.4	0.3775	1
MMAR_RS05520	MMAR_1117	membrane protein	Rv3433c	19	299	310.7	0.06	27204.8	32313.2	5108.4	0.4593	1
MMAR_RS05525	MMAR_1118	glutamate decarboxylase	Rv3432c	26	165.9	173.8	0.07	22062.8	26416.1	4353.2	0.3583	1
MMAR_RS05530	MMAR_1119	alanine racemase	Rv3423c	12	24.8	21.4	-0.21	173.5	170.9	-2.6	0.9709	1
MMAR_RS05535	MMAR_1120	alpha/beta hydrolase	NA	9	209.6	219.2	0.06	7335.6	8766.12	1430.6	0.4956	1
MMAR_RS05540	MMAR_1121	tRNA threonylcarbamoyladenosine biosynthesis	Rv3422c	2	0	0	0	0	0	0	1	1
MMAR_RS05545	MMAR_1122	tRNA threonylcarbamoyladenosine biosynthesis	Rv3421c	10	3.3	2.3	-0.55	23.2	18.12	-5	1	1
MMAR_RS05550	MMAR_1123	alanine acetyltransferase	Rv3420c	12	73.3	69.2	-0.08	4618	4979.68	361.6	0.7934	1
MMAR_RS05555	MMAR_1124	tRNA threonylcarbamoyladenosine modification	Rv3419c	11	0	0	0	0	0	0	1	1
MMAR_RS05560	MMAR_1125	molecular chaperone GroES	Rv3418c	4	0	0	0	0	0	0	1	1
MMAR_RS05565	MMAR_1126	molecular chaperone GroEL	Rv3417c	8	678.4	682.1	0.01	33239.3	38196.9	4957.6	0.7137	1
MMAR_RS05570	MMAR_1127	hypothetical protein	NA	11	262.7	246.9	-0.09	14712.7	15800.2	1087.5	0.7514	1
MMAR_RS05575	MMAR_1128	hypothetical protein	NA	3	195.7	180.9	-0.11	4109.2	4341.34	232.1	0.7967	1
MMAR_RS05580	MMAR_1129	hypothetical protein	Rv3558	26	496.3	493.4	-0.01	79897.3	90791.5	10894.2	0.5693	1
MMAR_RS05585	MMAR_1130	hypothetical protein	Rv3558	18	293.1	302	0.04	34873.4	41071.9	6198.5	0.4104	1
MMAR_RS05590	MMAR_1131	metal-dependent hydrolase	NA	25	396.5	410.2	0.05	69388.1	82036.1	12648.1	0.3615	1
MMAR_RS05595	MMAR_1132	WhiB family transcriptional regulator	Rv3416	3	624.4	603.9	-0.05	13111.5	14493.8	1382.3	0.7161	1
MMAR_RS05600	MMAR_1133	hypothetical protein	Rv3415c	11	193.3	186.2	-0.05	9470.5	10425.2	954.7	0.6968	1
MMAR_RS05605	MMAR_1134	RNA polymerase sigma factor SigD	Rv3414c	8	453.1	517.3	0.19	22201.6	28967.3	6765.7	0.2016	1
MMAR_RS05610	MMAR_1135	hypothetical protein	Rv3413c	4	191.4	171.8	-0.16	4020	4123.54	103.6	0.9141	1
MMAR_RS05615	MMAR_1136	hypothetical protein	Rv3412	7	260.1	291.6	0.17	12742.9	16329.4	3586.5	0.3177	1
MMAR_RS05620	MMAR_1137	inosine-5-monophosphate dehydrogenase	Rv3411c	13	29.1	11.5	-1.34	407.9	184.44	-223.5	0.2468	1
MMAR_RS05625	MMAR_1138	inosine-5-monophosphate dehydrogenase	Rv3410c	7	36.6	19.3	-0.92	1279.4	772.02	-507.4	0.2699	1
MMAR_RS05630	MMAR_1139	hypothetical protein	NA	20	235.3	228.4	-0.04	27997.1	31058.9	3061.9	0.6243	1
MMAR_RS05635	MMAR_1140	cholesterol oxidase	Rv3409c	21	217	232.6	0.1	28861	35351.4	6490.4	0.28	1
MMAR_RS05640	MMAR_1141	dioxygenase	Rv3406	10	168.2	189	0.17	8241.1	10583	2341.8	0.212	1
MMAR_RS05645	MMAR_1142	TetR family transcriptional regulator	Rv3405c	4	27.9	33.1	0.25	390.4	529.91	139.5	0.3303	1
MMAR_RS05650	MMAR_1143	glycosyl hydrolase	Rv3401	42	194.5	211.4	0.12	44936.5	55811.5	10875	0.1826	1
MMAR_RS05655	MMAR_1144	hypothetical protein	Rv3400	13	167.7	155.8	-0.11	11735.6	12465	729.4	0.804	1
MMAR_RS05665	MMAR_1145	TetR family transcriptional regulator	NA	6	103.4	113.8	0.14	2894.6	3642.05	747.4	0.4502	1
MMAR_RS05670	MMAR_1146	transporter	NA	19	67.1	65.8	-0.03	7047.1	7896.73	849.7	0.6337	1
MMAR_RS05675	MMAR_1147	transcriptional regulator	NA	5	187.8	193	0.04	3942.9	4633.03	690.1	0.5153	1
MMAR_RS05680	MMAR_1148	GMP synthase	Rv3396c	11	0	0	0	0	0	0	1	1
MMAR_RS05685	MMAR_1149	membrane protein	Rv3395A	6	265.7	264.9	0	9299.1	10596.6	1297.5	0.5177	1
MMAR_RS05690	MMAR_1150	hypothetical protein	Rv3395c	8	142.3	148.1	0.06	5975	7106.66	1131.7	0.5092	1
MMAR_RS05695	MMAR_1151	DNA polymerase	Rv3394c	13	67.1	71.1	0.08	2818.7	3411.45	592.7	0.4436	1
MMAR_RS05700	MMAR_1152	nucleoside hydrolase	Rv3393	13	134.4	144.7	0.11	7524.3	9261.13	1736.9	0.3089	1
MMAR_RS05705	MMAR_1153	short-chain dehydrogenase	Rv3391	32	101.2	103.9	0.04	14169	16618.9	2449.9	0.4058	1
MMAR_RS05710	MMAR_1154	lipoprotein, LpqD	Rv3390	9	246.8	269.6	0.13	12092.4	15097.8	3005.4	0.3586	1
MMAR_RS05715	MMAR_1155	dehydrogenase	Rv3389c	7	91.9	92.7	0.01	3860.4	4450.19	589.7	0.5527	1
MMAR_RS05720	MMAR_1156	trehalose-phosphate phosphatase	Rv3372	10	0	0	0	0	0	0	1	1
MMAR_RS05725	MMAR_1157	diacylglycerol O-acyltransferase	Rv3371	16	77.2	72	-0.1	4322.5	4605.44	282.9	0.7935	1
MMAR_RS05730	MMAR_1158	DNA polymerase	Rv3370c	49	95	101.7	0.1	23934.6	29278.4	5343.8	0.2254	1
MMAR_RS05735	MMAR_1159	PPOX class F420-dependent enzyme	Rv3369	9	40.4	53.4	0.4	1980.1	2989.82	1009.8	0.1215	1
MMAR_RS05740	MMAR_1160	nitroreductase	Rv3368c	9	102.1	98.6	-0.05	6430.3	7097.16	666.8	0.6641	1
MMAR_RS05745	MMAR_1161	hypothetical protein	Rv3367	26	118.3	117.9	0	14079.3	16036.4	1957.1	0.5582	1
MMAR_RS05750	MMAR_1162	hypothetical protein	NA	22	72.2	71.6	-0.01	5562.6	6299.03	736.5	0.5988	1
MMAR_RS05755	MMAR_1163	RNA methyltransferase	Rv3366	8	142.5	153.4	0.11	6981.7	8588.03	1606.3	0.3454	1
MMAR_RS05760	MMAR_1164	SAM-dependent methyltransferase	NA	7	191.8	183.6	-0.06	8055.5	8811.48	756	0.694	1
MMAR_RS05765	MMAR_1165	regultory protein	Rv3365c	19	35.6	41	0.2	3986.3	5242.6	1256.4	0.2229	1
MMAR_RS05770	MMAR_1166	hypothetical protein	Rv3364c	2	96.9	94.4	-0.04	1356.9	1510.8	153.9	0.7829	1
MMAR_RS05775	MMAR_1167	hypothetical protein	Rv3363c	6	160.9	145	-0.15	1126.5	1159.89	33.3	0.9021	1
MMAR_RS05780	MMAR_1168	ATP-binding protein	Rv3362c	7	172.7	153.5	-0.17	4835.9	4913.19	77.2	0.9445	1
MMAR_RS05785	MMAR_1169	hypothetical protein	Rv3361c	4	208.9	205.3	-0.02	2924.2	3284.61	360.4	0.7475	1
MMAR_RS05790	MMAR_1170	fatty-acid-CoA ligase FadD29	NA	32	224.4	228.3	0.03	37691.7	43831.5	6139.8	0.4711	1
MMAR_RS05795	MMAR_1171	8-amino-7-oxononanoate synthase	NA	83	234.1	248.4	0.09	93422.9	113290	19867.5	0.3426	1
MMAR_RS05800	MMAR_1172	dehydrogenase	NA	23	211.7	216.6	0.03	29638.1	34653.4	5015.3	0.463	1
MMAR_RS05805	MMAR_1173	ABC transporter ATP-binding protein	NA	22	336.6	305.9	-0.14	40061.2	41603.7	1542.5	0.898	1
MMAR_RS05810	MMAR_1174	ABC transporter ATP-binding protein	NA	22	197.4	210.7	0.09	24866.9	30335.8	5468.9	0.3044	1
MMAR_RS05815	MMAR_1175	NADH:flavin oxidoreductase	Rv3359	10	407.2	400	-0.03	28501	31998.2	3497.2	0.5705	1
MMAR_RS05820	MMAR_1176	bifunctional protein FolD	Rv3356c	8	0	0	0	0	0	0	1	1
MMAR_RS05825	MMAR_1177	hypothetical protein	Rv3346c,Rv3355c	2	0	0	0	0	0	0	1	1
MMAR_RS05830	MMAR_1178	hypothetical protein	Rv3354	10	163.6	157.9	-0.05	6869.7	7580.75	711	0.7411	1
MMAR_RS05835	MMAR_1179	oxidoreductase	NA	16	127.3	127.5	0	11581	13261.1	1680.1	0.5519	1
MMAR_RS05840	MMAR_1180	polyketide synthase	NA	95	115.5	111.9	-0.05	49335.6	54626.7	5291.1	0.6631	1
MMAR_RS05845	MMAR_1181	hypothetical protein	NA	2	571.9	612.4	0.1	8006.2	9798.22	1792	0.4203	1
MMAR_RS05850	MMAR_1182	membrane protein	NA	4	206.3	243.9	0.24	2887.6	3902.22	1014.6	0.0981	1
MMAR_RS05855	MMAR_1183	SAM-dependent methyltransferase	Rv3342	9	172	142	-0.28	9629.6	9084.91	-544.7	0.7977	1
MMAR_RS05860	MMAR_1184	homoserine O-acetyltransferase	Rv3341	10	0	0	0	0	0	0	1	1
MMAR_RS05865	MMAR_1185	O-acetylhomoserine	Rv3340	20	110.5	143.6	0.38	773.4	1149	375.6	0.0892	1
MMAR_RS05870	MMAR_1186	isocitrate dehydrogenase	Rv3339c	20	506.8	526.5	0.05	60311.7	71602.3	11290.6	0.4292	1
MMAR_RS05875	MMAR_1187	hydrolase	Rv3338	9	539.9	562.1	0.06	30234.5	35974.9	5740.4	0.7041	1
MMAR_RS05880	MMAR_1188	tryptophanyl-tRNA synthetase	Rv3336c	13	0	0	0	0	0	0	1	1
MMAR_RS05885	MMAR_1189	membrane protein	Rv3335c	15	169.6	187.6	0.15	11869.7	15011.9	3142.1	0.2785	1
MMAR_RS05890	MMAR_1190	N-acetylglucosamine-6-phosphate deacetylase	Rv3332	6	259.6	257.9	-0.01	7269.2	8253.99	984.8	0.6065	1
MMAR_RS05895	MMAR_1191	MFS transporter	Rv3331	23	74.8	79.2	0.08	7331.1	8867.85	1536.8	0.389	1
MMAR_RS05900	MMAR_1192	D-alanyl-D-alanine carboxypeptidase	Rv3330	16	67.5	62.4	-0.11	4728.2	4995.99	267.8	0.8234	1
MMAR_RS05905	MMAR_1193	transcriptional regulator	NA	7	84.2	67.3	-0.32	2947.6	2692.31	-255.2	0.6932	1
MMAR_RS05910	MMAR_1194	hypothetical protein	NA	15	237.7	243.4	0.03	13313.7	15577.4	2263.7	0.665	1
MMAR_RS05915	MMAR_1195	hypothetical protein	Rv0746	27	91.3	87.6	-0.06	12136.7	13316.3	1179.6	0.6648	1
MMAR_RS05920	MMAR_1196	RNA polymerase sigma factor SigJ	Rv3328c	7	895.2	951.9	0.09	25066.3	30460.5	5394.2	0.618	1
MMAR_RS05925	MMAR_1197	transposase	NA	10	224.6	233.7	0.06	7861	9346.09	1485.1	0.5721	1
MMAR_RS05930	MMAR_1198	hypothetical protein	NA	5	228.5	261.5	0.19	7998.2	10461.3	2463.1	0.1523	1
MMAR_RS05935	MMAR_1199	PE-PGRS family protein	NA	64	239.1	236	-0.02	60264.5	67953.9	7689.4	0.59	1
MMAR_RS05940	MMAR_1200	succinate dehydrogenase	Rv3319	6	555	296.3	-0.91	23310.3	14224.1	-9086.2	0.2254	1
MMAR_RS05945	MMAR_1201	succinate dehydrogenase	Rv3318	28	466.8	252.1	-0.89	81693.4	50429.8	-31263.7	0.005	0.74054
MMAR_RS05950	MMAR_1202	succinate dehydrogenase	Rv3317	7	426.8	221.1	-0.95	17925.2	10613.2	-7312	0.0485	1
MMAR_RS05955	MMAR_1203	succinate dehydrogenase	Rv3316	7	445.6	227.3	-0.97	21835.6	12730.6	-9105	0.0431	1
MMAR_RS05960	MMAR_1204	cytidine deaminase	Rv3315c	5	85.9	51.6	-0.74	1804.1	1237.82	-566.2	0.2521	1
MMAR_RS05965	MMAR_1205	thymidine phosphorylase	Rv3314c	7	166.7	154.8	-0.11	5834.9	6193.09	358.2	0.7973	1
MMAR_RS05970	MMAR_1206	adenosine deaminase	Rv3313c	16	212.6	197.7	-0.1	16368.4	17399.4	1031	0.7829	1
MMAR_RS05975	MMAR_1207	hypothetical protein	NA	31	66.7	54.6	-0.29	10745	10040.8	-704.1	0.7597	1
MMAR_RS05980	MMAR_1208	hypothetical protein	NA	29	103.2	94.8	-0.12	11562.9	12133.6	570.7	0.881	1
MMAR_RS05985	MMAR_1209	aldolase	NA	21	195.6	197.7	0.02	23276.4	26885.4	3609	0.4693	1
MMAR_RS05990	MMAR_1210	allantoicase	NA	14	102.5	96.5	-0.09	6457.8	6951.48	493.7	0.7335	1
MMAR_RS05995	MMAR_1211	allantoinase	NA	15	80.5	90.4	0.17	6199.4	7959.2	1759.8	0.2367	1
MMAR_RS06000	MMAR_1212	nitrate reductase	NA	34	264	271.9	0.04	51744.1	60908.9	9164.8	0.4471	1
MMAR_RS06005	MMAR_1213	13e12 repeat family protein	Rv0393	21	415.2	438.1	0.08	40687.1	49063.6	8376.5	0.5426	1
MMAR_RS06010	MMAR_1214	alpha/beta hydrolase	Rv3312c	12	218.5	234.1	0.1	13766.6	16851.7	3085.1	0.3095	1
MMAR_RS06015	MMAR_1215	hypothetical protein	Rv3311	16	351.2	339.2	-0.05	34415.4	37992.2	3576.7	0.647	1
MMAR_RS06020	MMAR_1216	acid phosphatase	Rv3310	17	194.7	195.3	0	20447.5	23441.5	2994	0.5199	1
MMAR_RS06025	MMAR_1217	uracil phosphoribosyltransferase	Rv3309c	13	172.4	173.4	0.01	12066.3	13872.2	1806	0.6155	1
MMAR_RS06030	MMAR_1218	phosphomannomutase	Rv3308	20	127.1	137.3	0.11	12459.3	15378.4	2919.1	0.3071	1
MMAR_RS06035	MMAR_1219	purine nucleoside phosphorylase	Rv3307	7	68.5	60.1	-0.19	3358.8	3367.09	8.3	0.9937	1
MMAR_RS06040	MMAR_1220	peptidase M20	Rv3306c	10	127.2	113.7	-0.16	7124	7275.21	151.2	0.9228	1
MMAR_RS06045	MMAR_1221	N-acyl-L-amino acid amidohydrolase	Rv3305c	15	141	96.4	-0.55	11840.7	9258.99	-2581.7	0.318	1
MMAR_RS06050	MMAR_1222	hypothetical protein	NA	10	108.3	119.6	0.14	6064.3	7655.36	1591	0.2266	1
MMAR_RS06055	MMAR_1223	gamma-glutamyl cyclotransferase	Rv3304	7	58.1	45.1	-0.37	2033.3	1804.29	-229	0.7195	1
MMAR_RS06060	MMAR_1224	flavoprotein disulfide reductase	Rv3303c	11	187.2	89.4	-1.07	9172.5	5005.71	-4166.8	0.1083	1
MMAR_RS06065	MMAR_1225	glycerol-3-phosphate dehydrogenase	Rv3302c	26	0	1.2	1.15	0	9.75	9.7	1	1
MMAR_RS06075	MMAR_1226	glutamate synthase	NA	19	222.6	237.6	0.09	21817.7	26606.9	4789.1	0.3125	1
MMAR_RS06080	MMAR_1227	hypothetical protein	NA	4	102.1	145.9	0.51	1429.6	2334.35	904.8	0.2274	1
MMAR_RS06085	MMAR_1228	ATPase	NA	25	42.4	55.6	0.39	4451.6	6668.73	2217.2	0.02	1
MMAR_RS06090	MMAR_1229	PhoU family transcriptional regulator	Rv3301c	10	76.8	78.4	0.03	4303	5015.93	712.9	0.6908	1
MMAR_RS06095	MMAR_1230	magnesium transporter	NA	14	75.2	87.9	0.23	4736.3	6330.5	1594.2	0.1677	1
MMAR_RS06100	MMAR_1231	pseudouridine synthase	Rv3300c	14	283.8	265.6	-0.1	15890.6	16997.7	1107.1	0.8267	1
MMAR_RS06105	MMAR_1232	arylsulfatase	Rv3299c	41	172.1	179.7	0.06	37354.5	44556.3	7201.8	0.408	1
MMAR_RS06110	MMAR_1233	hypothetical protein	NA	3	30.3	26.1	-0.22	424.9	417.22	-7.7	0.9642	1
MMAR_RS06115	MMAR_1234	phosphate-binding protein	NA	14	214.5	214.1	0	10508.7	11987.4	1478.7	0.5735	1
MMAR_RS06120	MMAR_1235	hypothetical protein	NA	14	150.5	158.1	0.07	13692.2	16447.2	2755	0.4173	1
MMAR_RS06125	MMAR_1236	esterase	Rv3298c	13	97.8	102.8	0.07	8212.2	9872.2	1660	0.5017	1
MMAR_RS06130	MMAR_1237	DNA glycosylase	Rv3297	8	143.3	152.4	0.09	3009.7	3656.82	647.1	0.5411	1
MMAR_RS06135	MMAR_1238	DEAD/DEAH box helicase	Rv3296	47	98.2	97.8	-0.01	23376.4	26611.2	3234.8	0.5214	1
MMAR_RS06140	MMAR_1239	TetR family transcriptional regulator	Rv3295	9	541.8	470.9	-0.2	34136.5	33905.1	-231.4	0.9811	1
MMAR_RS06145	MMAR_1240	aldehyde dehydrogenase	Rv3293	19	262.2	257	-0.03	31200	34945.7	3745.7	0.5869	1
MMAR_RS06150	MMAR_1241	hypothetical protein	Rv3292	19	453.9	403.5	-0.17	54019.4	54881.5	862.1	0.9591	1
MMAR_RS06155	MMAR_1242	AsnC family transcriptional regulator	Rv3291c	7	894.2	813.1	-0.14	37557.3	39026.4	1469.2	0.9114	1
MMAR_RS06160	MMAR_1243	L-lysine aminotransferase	Rv3290c	17	311	323.3	0.06	32658.4	38791.1	6132.6	0.4998	1
MMAR_RS06165	MMAR_1244	membrane protein	Rv3289c	6	638.3	674.2	0.08	13405.3	16181.3	2776	0.4625	1
MMAR_RS06170	MMAR_1245	hypothetical protein	Rv3288c	5	659.1	673.9	0.03	18455.6	21564.6	3109	0.6104	1
MMAR_RS06175	MMAR_1247	anti-sigma factor RsbW	Rv3287c	2	204.8	204.1	0	2866.7	3265.37	398.7	0.5734	1
MMAR_RS06180	MMAR_1248	RNA polymerase sigma factor SigF	Rv3286c	7	217	202.2	-0.1	6077.4	6470.46	393.1	0.8207	1
MMAR_RS06185	MMAR_1249	TetR family transcriptional regulator	NA	6	75.6	75.5	0	2647.1	3020.43	373.3	0.6386	1
MMAR_RS06190	MMAR_1250	non-ribosomal peptide synthetase	NA	92	171.7	172.4	0.01	90137.8	103440	13301.7	0.474	1
MMAR_RS06195	MMAR_1251	acetyl-/propionyl-CoA carboxylase subunit alpha	Rv3285	12	0	0	0	0	0	0	1	1
MMAR_RS06200	MMAR_1252	cysteine desufuration protein SufE	Rv3284	4	80.8	80	-0.02	2263.7	2560.03	296.3	0.6073	1
MMAR_RS06205	MMAR_1253	thiosulfate sulfurtransferase	Rv3283	14	123.6	97	-0.35	10383.5	9310.9	-1072.6	0.622	1
MMAR_RS06210	MMAR_1254	maf-like protein	Rv3282	8	403	397.8	-0.02	22565.9	25457.5	2891.5	0.6149	1
MMAR_RS06215	MMAR_1255	hypothetical protein	NA	3	0	1.2	1.15	0	9.75	9.7	1	1
MMAR_RS06220	MMAR_1256	methylmalonyl-CoA carboxyltransferase	Rv3280	26	0	0	0	0	0	0	1	1
MMAR_RS06225	MMAR_1257	biotin--[acetyl-CoA-carboxylase] synthetase	Rv3279c	6	0	0	0	0	0	0	1	1
MMAR_RS06230	MMAR_1258	membrane protein	Rv3278c	7	380.7	393.5	0.05	15990.9	18889.5	2898.6	0.4714	1
MMAR_RS06235	MMAR_1259	membrane protein	Rv3277	8	0	0	0	0	0	0	1	1
MMAR_RS06240	MMAR_1260	phosphoribosylaminoimidazole carboxylase	Rv3276c	12	24.3	16.3	-0.58	169.9	130.12	-39.8	0.6057	1
MMAR_RS06245	MMAR_1261	N5-carboxyaminoimidazole ribonucleotide mutase	Rv3275c	6	61.6	63.3	0.04	862.3	1013.42	151.1	0.7159	1
MMAR_RS06250	MMAR_1262	acyl-CoA dehydrogenase	Rv3274c	10	87	31.8	-1.45	5483.7	2287.42	-3196.2	0	0
MMAR_RS06255	MMAR_1263	chemotaxis protein CheY	NA	9	186.5	166.4	-0.16	10446.4	10649.1	202.7	0.9425	1
MMAR_RS06260	MMAR_1264	histidine kinase	NA	19	77.6	73.8	-0.07	5971.5	6492.98	521.5	0.7055	1
MMAR_RS06265	MMAR_1265	chemotaxis protein CheY	NA	10	96.2	92.2	-0.06	6058.9	6637.42	578.5	0.6674	1
MMAR_RS06270	MMAR_1266	carbonic anhydrase	Rv3273	19	228	245.1	0.1	22341.6	27454.1	5112.5	0.2687	1
MMAR_RS06275	MMAR_1267	acyl-CoA transferase	Rv3272	12	159.1	162.2	0.03	12249.1	14273.3	2024.2	0.5116	1
MMAR_RS06280	MMAR_1268	TetR family transcriptional regulator	NA	12	101.3	91.1	-0.15	6379.6	6562.01	182.4	0.9057	1
MMAR_RS06285	MMAR_1269	hydrolase	Rv1215c	23	54.8	59.8	0.13	6137.2	7652.65	1515.5	0.3448	1
MMAR_RS06290	MMAR_1270	hypothetical protein	Rv3271c	4	159.9	142.5	-0.17	3358.7	3420.27	61.5	0.9521	1
MMAR_RS06295	MMAR_1271	copper-transporting ATPase	Rv3270	27	167	150	-0.15	16365.6	16802.5	436.9	0.9174	1
MMAR_RS06300	MMAR_1272	hypothetical protein	NA	3	234.5	245.7	0.07	4924.9	5897.4	972.5	0.4125	1
MMAR_RS06305	MMAR_1273	hypothetical protein	Rv3268	6	188.5	185.1	-0.03	7915.1	8886.9	971.8	0.6882	1
MMAR_RS06310	MMAR_1274	LytR family transcriptional regulator	Rv3267	15	2.7	6.1	1.15	57.4	145.29	87.9	0.1831	1
MMAR_RS06315	MMAR_1275	dTDP-4-dehydrorhamnose reductase	Rv3266c	12	0	0	0	0	0	0	1	1
MMAR_RS06320	MMAR_1276	dTDP-Rha--alpha-D-GlcNAc-pyrophosphate	Rv3265c	15	0.8	0.4	-0.98	10.9	6.31	-4.6	1	1
MMAR_RS06325	MMAR_1277	GDP-mannose pyrophosphorylase	Rv3264c	13	52.3	52.6	0.01	366	420.9	54.8	0.6708	1
MMAR_RS06330	MMAR_1278	NUDIX hydrolase	NA	4	406.3	386	-0.07	11376.2	12351.9	975.7	0.7923	1
MMAR_RS06335	MMAR_1279	lactate dehydrogenase	Rv3263	16	243.5	238.4	-0.03	23858.8	26701.1	2842.2	0.5915	1
MMAR_RS06340	MMAR_1280	F420-0--gamma-glutamyl ligase	Rv3262	11	0	2	1.58	0	79.95	80	0.0035	0.53278
MMAR_RS06345	MMAR_1281	2-phospho-L-lactate transferase	Rv3261	14	43.8	43.4	-0.01	1225.3	1387.76	162.4	0.7559	1
MMAR_RS06350	MMAR_1282	Sporulation regulatory protein	Rv3260c	2	0	0	0	0	0	0	1	1
MMAR_RS06360	MMAR_1285	phosphomannomutase	Rv3257c	19	0	0	0	0	0	0	1	1
MMAR_RS06365	MMAR_1286	hypothetical protein	Rv3256c	8	114.7	125.3	0.13	6425.9	8019.84	1593.9	0.335	1
MMAR_RS06370	MMAR_1287	mannose-6-phosphate isomerase	Rv3255c	18	0	0	0	0	0	0	1	1
MMAR_RS06375	MMAR_1288	hypothetical protein	Rv3254	19	146.9	153.3	0.06	19534.5	23300.5	3766	0.3937	1
MMAR_RS06380	MMAR_1289	hypothetical protein	NA	23	241.1	234	-0.04	32072.4	35571.6	3499.3	0.6224	1
MMAR_RS06385	MMAR_1290	amino acid permease	Rv3253c	25	138.9	155.6	0.16	21383.5	27394.1	6010.7	0.2122	1
MMAR_RS06390	MMAR_1291	alkane 1-monooxygenase	Rv3252c	22	378.6	377.3	0	45057.2	51318.2	6261	0.5554	1
MMAR_RS06395	MMAR_1292	rubredoxin	NA	3	247.3	185.2	-0.42	3461.6	2962.98	-498.6	0.6109	1
MMAR_RS06400	MMAR_1293	rubredoxin	Rv3250c	4	334	384.6	0.2	7014.6	9231.21	2216.6	0.3512	1
MMAR_RS06405	MMAR_1294	TetR family transcriptional regulator	Rv3249c	10	133.3	137.7	0.05	8396.8	9911.15	1514.4	0.4179	1
MMAR_RS06410	MMAR_1295	adenosylhomocysteinase	Rv3248c	19	0	1.2	1.15	0	9.75	9.7	1	1
MMAR_RS06415	MMAR_1296	hypothetical protein	NA	15	353.6	356.9	0.01	32181.6	37113.9	4932.3	0.5155	1
MMAR_RS06420	MMAR_1297	hypothetical protein	NA	30	268.4	277.6	0.05	46964.8	55513.1	8548.3	0.3968	1
MMAR_RS06425	MMAR_1298	thymidylate kinase	Rv3247c	10	0	0	0	0	0	0	1	1
MMAR_RS06430	MMAR_1299	two-component system response regulator	Rv3246c	8	0	0	0	0	0	0	1	1
MMAR_RS06435	MMAR_1300	two-component system sensor histidine kinase	Rv3245c	14	0	5.9	2.78	0	47.06	47.1	0.4691	1
MMAR_RS06440	MMAR_1301	hypothetical protein	Rv3244c	16	0	0	0	0	0	0	1	1
MMAR_RS06445	MMAR_1302	hypothetical protein	NA	6	70.2	60.5	-0.21	2455.5	2418.24	-37.3	0.9642	1
MMAR_RS06450	MMAR_1303	phosphoribosyltransferase	Rv3242c	3	125	137.2	0.13	874.7	1097.32	222.7	0.3805	1
MMAR_RS06455	MMAR_1304	hypothetical protein	Rv3241c	11	494.8	509.2	0.04	34633.2	40737.2	6104	0.4917	1
MMAR_RS06460	MMAR_1305	preprotein translocase subunit SecA	Rv3240c	39	24.5	10.4	-1.23	171.3	83.29	-88.1	0.0715	1
MMAR_RS06465	MMAR_1306	membrane protein	Rv3239c	32	209.7	193.8	-0.11	38165.9	40301.1	2135.3	0.818	1
MMAR_RS06470	MMAR_1307	membrane protein	Rv3238c	26	340.5	371.3	0.12	45286.3	56436.7	11150.3	0.3732	1
MMAR_RS06475	MMAR_1308	potassium transporter TrkA	Rv3237c	7	215.1	214.2	-0.01	6021.7	6854.75	833.1	0.5695	1
MMAR_RS06480	MMAR_1309	potassium transporter	Rv3236c	13	279.2	281	0.01	19546.7	22482.4	2935.6	0.6298	1
MMAR_RS06485	MMAR_1310	hypothetical protein	Rv3235	5	101.9	87.9	-0.21	2853.6	2813.66	-40	0.9635	1
MMAR_RS06490	MMAR_1311	diacylglycerol O-acyltransferase	NA	20	552.9	612.9	0.15	58056.1	73543.7	15487.6	0.3268	1
MMAR_RS06495	MMAR_1312	transcriptional regulator	Rv3232c	22	384.2	412.8	0.1	45714.2	56143	10428.9	0.2351	1
MMAR_RS06500	MMAR_1313	hypothetical protein	Rv3231c	7	665.8	644.4	-0.05	27962.4	30933.3	2971	0.7784	1
MMAR_RS06505	MMAR_1314	stearoyl-CoA 9-desaturase	Rv3230c	10	32	30	-0.09	1569	1680.31	111.3	0.8164	1
MMAR_RS06510	MMAR_1315	stearoyl-CoA 9-desaturase	Rv3229c	20	64.3	72.8	0.18	6749.9	8740.99	1991.1	0.4672	1
MMAR_RS06515	MMAR_1316	stearoyl-CoA 9-desaturase	NA	25	94.5	104.5	0.15	9921.8	12541.6	2619.8	0.2751	1
MMAR_RS06520	MMAR_1317	acetyl-CoA acetyltransferase	NA	12	162.8	180.1	0.15	6835.8	8646.13	1810.3	0.211	1
MMAR_RS06525	MMAR_1318	transcriptional regulator	NA	7	106.3	113.4	0.09	3720.4	4536.53	816.1	0.4536	1
MMAR_RS06530	MMAR_1319	GTPase EngC	Rv3228	8	0	0	0	0	0	0	1	1
MMAR_RS06535	MMAR_1320	3-phosphoshikimate 1-carboxyvinyltransferase	Rv3227	8	0	0	0	0	0	0	1	1
MMAR_RS06540	MMAR_1321	bacteriophage protein	Rv3226c	3	83.3	103.4	0.31	1166.2	1654.71	488.5	0.302	1
MMAR_RS06545	MMAR_1322	3-hydroxybutyryl-CoA dehydrogenase	NA	17	179.1	186.9	0.06	17552.4	20935.2	3382.7	0.4266	1
MMAR_RS06550	MMAR_1323	PucR family transcriptional regulator	NA	17	236	214.6	-0.14	14869.8	15449.1	579.3	0.9068	1
MMAR_RS06555	MMAR_1324	hypothetical protein	NA	44	100.3	104.8	0.06	21774.6	25996.8	4222.2	0.333	1
MMAR_RS06560	MMAR_1325	hypothetical protein	NA	18	261.9	280	0.1	29330.4	35841.7	6511.3	0.3038	1
MMAR_RS06565	MMAR_1326	hypothetical protein	NA	5	230.8	247.1	0.1	8076.3	9883.4	1807.1	0.4019	1
MMAR_RS06570	MMAR_1327	RD1 region associated protein	NA	9	158.8	159.3	0	5558.7	6372.26	813.6	0.6439	1
MMAR_RS06575	MMAR_1328	hypothetical protein	NA	8	51.4	52	0.02	360	416.04	56.1	0.6745	1
MMAR_RS06580	MMAR_1329	hypothetical protein	NA	20	163.2	162.7	0	15997	18222	2225	0.5458	1
MMAR_RS06585	MMAR_1330	DNA-binding protein	NA	1	63.5	57	-0.16	444.7	455.83	11.1	0.938	1
MMAR_RS06590	MMAR_1331	hypothetical protein	NA	19	342.6	358.5	0.07	40770.5	48759.9	7989.4	0.4061	1
MMAR_RS06595	MMAR_1332	hypothetical protein	NA	5	97.7	107.5	0.14	2736.8	3438.87	702.1	0.2929	1
MMAR_RS06600	MMAR_1333	short-chain dehydrogenase	Rv3224	12	352.7	359.8	0.03	22219.9	25906.8	3686.8	0.43	1
MMAR_RS06605	MMAR_1334	RNA polymerase sigma factor RpoE	Rv3223c	14	414.8	427.5	0.04	37747.3	44455.8	6708.6	0.4474	1
MMAR_RS06610	MMAR_1335	anti-sigma factor	Rv3221A	5	90.1	93	0.05	1260.9	1487.89	227	0.6324	1
MMAR_RS06615	MMAR_1336	acetyl-CoA carboxylase	Rv3221c	2	0	0	0	0	0	0	1	1
MMAR_RS06620	MMAR_1337	ATPase	Rv3220c	13	20.7	11.7	-0.83	290.2	187.05	-103.2	0.464	1
MMAR_RS06625	MMAR_1338	WhiB family transcriptional regulator	Rv3219	3	0	0	0	0	0	0	1	1
MMAR_RS06630	MMAR_1339	diacylglycerol kinase	Rv3218	6	42.2	59.1	0.48	1478	2362.9	884.9	0.0904	1
MMAR_RS06635	MMAR_1340	membrane protein	Rv3217c	3	46.1	43.7	-0.08	968	1048.78	80.8	0.8352	1
MMAR_RS06640	MMAR_1341	N-acetyltransferase GCN5	Rv3216	7	167.9	170.6	0.02	7053	8186.61	1133.6	0.5035	1
MMAR_RS06645	MMAR_1342	hypothetical protein	Rv3215	12	7.7	0	-3.12	53.8	0	-53.8	0.0811	1
MMAR_RS06650	MMAR_1343	acid phosphatase	NA	5	103.6	98.5	-0.07	2901.9	3151.08	249.1	0.7412	1
MMAR_RS06655	MMAR_1344	chromosome partitioning protein ParA	Rv3213c	7	150.6	170.8	0.18	4216.9	5464.16	1247.2	0.473	1
MMAR_RS06660	MMAR_1345	hypothetical protein	Rv3212	13	0	0	0	0	0	0	1	1
MMAR_RS06665	MMAR_1346	DEAD/DEAH box helicase	Rv3211	16	72.9	55.6	-0.39	6119.8	5334.74	-785.1	0.5197	1
MMAR_RS06670	MMAR_1347	hydroxylase	Rv3210c	12	3305.7	2685.6	-0.3	231402	214848	-16553.9	0.7971	1
MMAR_RS06675	MMAR_1348	threonine and proline rich protein	NA	23	381.9	352.8	-0.11	53465.8	56451.8	2986	0.8026	1
MMAR_RS06680	MMAR_1349	hypothetical protein	Rv3208A	1	248	287.2	0.21	1736.3	2297.53	561.3	0.1466	1
MMAR_RS06685	MMAR_1350	TetR family transcriptional regulator	Rv3208	12	7.1	11.9	0.75	348	668.43	320.5	0.0847	1
MMAR_RS06690	MMAR_1351	hypothetical protein	Rv3207c	21	0.8	0.6	-0.35	10.9	9.75	-1.1	1	1
MMAR_RS06695	MMAR_1352	molybdopterin biosynthesis protein MoeZ	Rv3206c	15	774.6	815.5	0.07	5421.9	6524.3	1102.4	0.2692	1
MMAR_RS06700	MMAR_1353	aminoglycoside phosphotransferase	Rv3205c	7	128.4	137	0.09	6291.9	7672.88	1380.9	0.5681	1
MMAR_RS06705	MMAR_1354	DNA-methyltransferase	Rv3204	5	162.7	199.8	0.3	2277.7	3196.95	919.3	0.3323	1
MMAR_RS06710	MMAR_1355	alpha/beta hydrolase	Rv3203	10	151.7	147.2	-0.04	10620.6	11772.8	1152.2	0.6299	1
MMAR_RS06715	MMAR_1356	hypothetical protein	NA	6	654.1	669.8	0.03	27473.7	32150.6	4676.9	0.5468	1
MMAR_RS06720	MMAR_1357	hypothetical protein	NA	5	399.8	420.6	0.07	13992.7	16822.3	2829.5	0.4538	1
MMAR_RS06725	MMAR_1358	ATP-dependent DNA helicase	Rv3202c	22	15.1	9.7	-0.63	949.1	699.31	-249.8	0.3109	1
MMAR_RS06730	MMAR_1359	ATP-dependent DNA helicase	Rv3201c	42	34.5	34.3	0	4825	5495.23	670.3	0.6051	1
MMAR_RS06735	MMAR_1360	NAD-binding protein of Kef-type K+ transporter	Rv3200c	13	135.9	115.7	-0.23	12370.8	12028.1	-342.6	0.9091	1
MMAR_RS06740	MMAR_1361	NADH pyrophosphatase	Rv3199c	7	124.9	128.4	0.04	5244.3	6164.18	919.9	0.5385	1
MMAR_RS06745	MMAR_1362	hypothetical protein	Rv0835	13	537.6	548.7	0.03	45157	52670.8	7513.8	0.5404	1
MMAR_RS06750	MMAR_1363	glutaredoxin	Rv3198A	6	193	175	-0.14	8104.2	8399.66	295.5	0.8928	1
MMAR_RS06755	MMAR_1364	ATP-dependent DNA helicase	Rv3198c	28	32.4	40.9	0.34	906.5	1307.74	401.2	0.3615	1
MMAR_RS06760	MMAR_1365	transcriptional regulator	Rv3197A	4	13.6	4.1	-1.72	286.3	99.44	-186.9	0.0201	1
MMAR_RS06765	MMAR_1366	ABC transporter ATP-binding protein	Rv3197	16	232.4	196.5	-0.24	16267.8	15718.5	-549.3	0.8736	1
MMAR_RS06770	MMAR_1368	cyclodehydratase	Rv3196	4	148.3	118.8	-0.32	3114.7	2852.17	-262.5	0.7435	1
MMAR_RS06775	MMAR_1369	hypothetical protein	Rv3195	8	5.4	9.9	0.88	151	317.25	166.3	0.186	1
MMAR_RS06780	MMAR_1370	signal protein PDZ	Rv3194c	15	40.7	37.3	-0.12	3702	3880.04	178	0.8346	1
MMAR_RS06785	MMAR_1371	membrane protein	Rv3193c	59	25.9	39	0.59	8516.2	14663.9	6147.6	0.0002	0.05219
MMAR_RS06790	MMAR_1372	F420-dependent oxidoreductase	NA	14	221.1	231	0.06	17022.7	20330.5	3307.8	0.4946	1
MMAR_RS06800	MMAR_1373	transposase	Rv2812	13	0	0	0	0	0	0	1	1
MMAR_RS06810	MMAR_1374	peptidyl-prolyl cis-trans isomerase	NA	5	105.4	113.6	0.11	2213.2	2725.39	512.2	0.3177	1
MMAR_RS06815	MMAR_1375	arylsulfatase	NA	33	104.9	100.3	-0.06	16882.9	18453.7	1570.8	0.6933	1
MMAR_RS06820	MMAR_1376	hypothetical protein	NA	10	66.1	69.8	0.08	2775.2	3351.25	576	0.5481	1
MMAR_RS06825	MMAR_1377	F420-dependent oxidoreductase	NA	5	51.3	46.7	-0.14	1437.5	1493.05	55.5	0.9277	1
MMAR_RS06830	MMAR_1378	Cro/Cl family transcriptional regulator	Rv1129c	18	120.2	112.9	-0.09	5047.1	5419.71	372.6	0.7669	1
MMAR_RS06835	MMAR_1379	2-methylcitrate dehydratase	Rv1130	15	111.5	99.7	-0.16	8587.2	8777.8	190.6	0.9311	1
MMAR_RS06840	MMAR_1380	2-methylisocitrate lyase	NA	14	125	116.6	-0.1	5248.6	5598.72	350.1	0.8614	1
MMAR_RS06845	MMAR_1381	citrate synthase	Rv1131	22	81.5	75.9	-0.1	6848.7	7287.1	438.4	0.7689	1
MMAR_RS06850	MMAR_1382	hypothetical protein	NA	4	163.4	201.6	0.3	1143.7	1612.67	468.9	0.1499	1
MMAR_RS06855	MMAR_1383	hypothetical protein	NA	1	0	0	0	0	0	0	1	1
MMAR_RS06860	MMAR_1384	hypothetical protein	NA	8	195.3	170.6	-0.2	10934.8	10915.4	-19.5	0.9944	1
MMAR_RS06865	MMAR_1385	hypothetical protein	NA	9	346	345.2	0	19378.7	22094.5	2715.7	0.5624	1
MMAR_RS06870	MMAR_1386	hypothetical protein	NA	5	69.3	63.2	-0.13	970.1	1010.48	40.4	0.8826	1
MMAR_RS06875	MMAR_1387	monoamine oxidase	NA	23	57.5	55	-0.06	6033	6602.13	569.1	0.6801	1
MMAR_RS06880	MMAR_1388	non-heme haloperoxidase Hpx	Rv3171c	12	156.3	156.1	0	7657.9	8743.71	1085.8	0.6295	1
MMAR_RS06885	MMAR_1389	monooxygenase	Rv3170	19	107.5	106.1	-0.02	10536.4	11885.7	1349.2	0.6206	1
MMAR_RS06890	MMAR_1390	F420-dependent oxidoreductase	NA	16	149.7	141.7	-0.08	13618.2	14736.8	1118.6	0.7482	1
MMAR_RS06895	MMAR_1391	hypothetical protein	Rv0746	22	79.5	82.6	0.05	3896.1	4624.2	728.2	0.6064	1
MMAR_RS06900	MMAR_1392	hypothetical protein	NA	18	88.5	88.3	0	7430	8473.75	1043.8	0.6431	1
MMAR_RS06905	MMAR_1393	aminoglycoside phosphotransferase	Rv3168	20	60.1	66	0.13	5888.6	7387.83	1499.2	0.2798	1
MMAR_RS06910	MMAR_1394	TetR family transcriptional regulator	NA	6	71.8	91.8	0.35	1005.7	1469.29	463.6	0.3519	1
MMAR_RS06915	MMAR_1395	oxidoreductase	NA	10	52.9	44.6	-0.24	1850.7	1785.03	-65.7	0.9	1
MMAR_RS06920	MMAR_1396	transposase	NA	16	0	0	0	0	0	0	1	1
MMAR_RS06925	MMAR_1397	hypothetical protein	NA	14	351	367.5	0.07	24568.6	29403.5	4834.9	0.5975	1
MMAR_RS06930	MMAR_1398	hypothetical protein	Rv3165c	5	41.3	55.3	0.42	1155.9	1771.01	615.1	0.1453	1
MMAR_RS06935	MMAR_1399	ATPase	Rv3164c	13	191.9	201	0.07	13434.4	16082.2	2647.8	0.5306	1
MMAR_RS06940	MMAR_1400	hypothetical protein	Rv3163c	13	114.2	126.5	0.15	6395.3	8095.93	1700.7	0.2466	1
MMAR_RS06945	MMAR_1401	membrane protein	Rv3162c	8	318.4	311.7	-0.03	15601.4	17452.7	1851.3	0.7257	1
MMAR_RS06950	MMAR_1402	hypothetical protein	NA	20	353.4	332.7	-0.09	39583.5	42583.3	2999.8	0.7454	1
MMAR_RS06955	MMAR_1403	transposase	NA	16	0	0	0	0	0	0	1	1
MMAR_RS27785	MMAR_1404	phage excisionase	NA	13	166.1	170.6	0.04	6976.4	8186.66	1210.3	0.6837	1
MMAR_RS06975	MMAR_1406	hypothetical protein	NA	8	303.3	294.8	-0.04	14859.8	16509.1	1649.3	0.7036	1
MMAR_RS06980	MMAR_1407	transposase	NA	16	0	0	0	0	0	0	1	1
MMAR_RS06990	MMAR_1408	integrase	NA	16	0	0	0	0	0	0	1	1
MMAR_RS06995	MMAR_1409	hypothetical protein	Rv3333c	17	149.9	154.8	0.05	14689.4	17332.6	2643.1	0.4199	1
MMAR_RS07015	MMAR_1413	TetR family transcriptional regulator	NA	7	222.1	221.3	-0.01	10881.8	12392.9	1511	0.6671	1
MMAR_RS07020	MMAR_1414	adenylate cyclase CyaA	NA	13	104.4	105.8	0.02	7305.2	8460.24	1155.1	0.5267	1
MMAR_RS07025	MMAR_1415	type 11 methyltransferase	NA	6	73.3	59.2	-0.31	2564.4	2367.3	-197.1	0.7279	1
MMAR_RS07035	MMAR_1418	hypothetical protein	NA	28	586.9	598.6	0.03	69840.9	81406.2	11565.3	0.6683	1
MMAR_RS07040	MMAR_1419	hypothetical protein	NA	3	65.8	69.8	0.09	920.8	1116.59	195.8	0.5502	1
MMAR_RS07045	MMAR_1420	carbonic anhydrase	NA	14	127.9	127	-0.01	11641	13204.6	1563.6	0.6038	1
MMAR_RS27795	MMAR_1421	hypothetical protein	NA	7	336.1	356.5	0.08	16470.6	19962.1	3491.6	0.4383	1
MMAR_RS27800	MMAR_1423	anchored-membrane serine/threonine-protein	NA	32	205	213.5	0.06	40180.2	47818.7	7638.5	0.3675	1
MMAR_RS07060	MMAR_1425	transposase	NA	2	59.5	57.9	-0.04	833.5	926.92	93.5	0.7416	1
MMAR_RS07065	MMAR_1426	hypothetical protein	Rv1813c	10	728	757.9	0.06	45861.5	54568.3	8706.7	0.4376	1
MMAR_RS07070	MMAR_1427	hypothetical protein	NA	7	145.8	151.2	0.05	6125.3	7259.91	1134.6	0.5658	1
MMAR_RS07075	MMAR_1429	hypothetical protein	NA	9	824	799.7	-0.04	40376.7	44785.1	4408.3	0.679	1
MMAR_RS07080	MMAR_1430	hypothetical protein	Rv0968,Rv1993c	2	56.1	56.6	0.01	785.2	905.66	120.5	0.7529	1
MMAR_RS07085	MMAR_1431	metal-transporting ATPase	Rv0969	23	145.6	135	-0.11	17322.5	18359.2	1036.7	0.7885	1
MMAR_RS07090	MMAR_1432	hypothetical protein	Rv0970	17	605.1	637	0.07	72010.5	86634.6	14624.1	0.4327	1
MMAR_RS07095	MMAR_1433	integrase	NA	18	185	201.5	0.12	19429.2	24175.5	4746.2	0.3433	1
MMAR_RS07115	MMAR_1438	hypothetical protein	NA	20	92.9	93.5	0.01	7807.7	8971.53	1163.9	0.5234	1
MMAR_RS07120	MMAR_1439	hypothetical protein	NA	3	48.2	42.1	-0.19	674.1	673.98	-0.1	0.9998	1
MMAR_RS07125	MMAR_1440	transposase	NA	11	220.6	223.7	0.02	15444.8	17896.5	2451.7	0.502	1
MMAR_RS07130	MMAR_1441	hypothetical protein	NA	7	1293.9	1370.7	0.08	63399.7	76756.8	13357.1	0.3538	1
MMAR_RS07135	MMAR_1442	hypothetical protein	Rv1450c	38	193.2	162.8	-0.25	21640.6	20838.2	-802.4	0.8768	1
MMAR_RS07140	MMAR_1443	ABC transporter	NA	27	486.9	501.1	0.04	61343.1	72160	10816.9	0.4465	1
MMAR_RS07145	MMAR_1444	TetR family transcriptional regulator	NA	11	323.9	370.9	0.2	24943.8	32641.1	7697.3	0.1878	1
MMAR_RS07150	MMAR_1445	transposase	NA	16	0	0	0	0	0	0	1	1
MMAR_RS07155	MMAR_1447	hypothetical protein	NA	8	202.1	185	-0.13	5658.5	5920.81	262.3	0.8593	1
MMAR_RS07160	MMAR_1448	copper-exporting ATPase	NA	34	133.2	138	0.05	19576.7	23184	3607.3	0.3831	1
MMAR_RS07165	MMAR_1449	hypothetical protein	NA	26	321.8	318.3	-0.02	45049	50930.8	5881.8	0.6069	1
MMAR_RS07180	MMAR_1452	integrase	NA	15	3.7	4.6	0.3	26.2	36.89	10.7	0.6444	1
MMAR_RS07185	MMAR_1453	transposase	NA	3	0	0	0	0	0	0	1	1
MMAR_RS07190	MMAR_1454	MazF family transcriptional regulator	NA	6	173	182.1	0.07	4843.3	5827.34	984.1	0.4079	1
MMAR_RS07195	MMAR_1455	integrase	NA	16	0	0	0	0	0	0	1	1
MMAR_RS07200	MMAR_1456	transposase	NA	4	33.8	26	-0.38	236.9	208.11	-28.8	0.8467	1
MMAR_RS07205	MMAR_1457	hypothetical protein	NA	4	525.9	566.3	0.11	7361.9	9060.4	1698.5	0.2251	1
MMAR_RS07220	MMAR_1460	hypothetical protein	Rv1809	24	889.7	914.3	0.04	124554	146290	21736.5	0.4791	1
MMAR_RS07225	MMAR_1461	hypothetical protein	Rv1808	25	507.5	510.4	0.01	74608.3	85739.5	11131.2	0.5253	1
MMAR_RS07230	MMAR_1462	amino acid oxidase	NA	22	337.7	367.7	0.12	44913.6	55888.8	10975.2	0.2393	1
MMAR_RS07240	MMAR_1465	hypothetical protein	NA	10	542.4	553.4	0.03	37965.8	44268.6	6302.8	0.4797	1
MMAR_RS07245	MMAR_1466	transposase	NA	19	138.2	128.1	-0.11	12572.7	13326.4	753.7	0.7923	1
MMAR_RS07255	MMAR_1468	transposase	NA	16	0	0	0	0	0	0	1	1
MMAR_RS07260	MMAR_1469	PPE family protein	Rv3159c,Rv3533c	33	274.9	282.9	0.04	57732.5	67904.2	10171.7	0.3762	1
MMAR_RS07265	MMAR_1470	NADH:ubiquinone oxidoreductase subunit N	Rv3158	19	245.2	240.3	-0.03	25747.6	28830.4	3082.8	0.5878	1
MMAR_RS07270	MMAR_1471	NADH:ubiquinone oxidoreductase subunit M	Rv3157	21	240.8	260.9	0.12	30342	37567.9	7225.8	0.2331	1
MMAR_RS07275	MMAR_1472	NADH:ubiquinone oxidoreductase subunit L	Rv3156	25	276.3	274.3	-0.01	38687	43894.1	5207	0.5358	1
MMAR_RS07280	MMAR_1473	NADH-quinone oxidoreductase subunit K	Rv3155	5	407.1	383	-0.09	11398.2	12256.7	858.5	0.7838	1
MMAR_RS07285	MMAR_1474	NADH:ubiquinone oxidoreductase subunit J	Rv3154	7	209.4	214.6	0.04	10260.1	12018.7	1758.6	0.4969	1
MMAR_RS07290	MMAR_1475	NADH-quinone oxidoreductase subunit I	Rv3153	14	268	270.4	0.01	20633.9	23792.1	3158.2	0.5091	1
MMAR_RS07295	MMAR_1476	NADH-quinone oxidoreductase subunit H	Rv3152	15	431.1	450.8	0.06	39233	46885.9	7652.9	0.6204	1
MMAR_RS07300	MMAR_1477	NADH dehydrogenase subunit G	Rv3151	23	119.2	127.5	0.1	15850.3	19383.1	3532.8	0.3036	1
MMAR_RS07305	MMAR_1478	NADH dehydrogenase subunit F	Rv3150	22	168	169.7	0.01	17638.5	20358.2	2719.7	0.4599	1
MMAR_RS07310	MMAR_1479	NADH dehydrogenase subunit E	Rv3149	10	309.3	313.7	0.02	12990.9	15059.4	2068.5	0.675	1
MMAR_RS07315	MMAR_1480	NADH-quinone oxidoreductase subunit D	Rv3148	18	187.8	192	0.03	11829.9	13822.1	1992.2	0.6689	1
MMAR_RS07320	MMAR_1481	NADH-quinone oxidoreductase subunit C	Rv3147	19	96.4	99.3	0.04	9443.6	11118.3	1674.8	0.5598	1
MMAR_RS07325	MMAR_1482	NADH-quinone oxidoreductase subunit B	Rv3146	7	222.3	247.6	0.16	9335.7	11885.6	2549.9	0.3176	1
MMAR_RS07335	MMAR_1484	hypothetical protein	Rv3144c	13	153	148.4	-0.04	9636.4	10688.1	1051.7	0.6633	1
MMAR_RS07340	MMAR_1485	phospholipase C	NA	30	422.1	413.8	-0.03	64999.8	72828.4	7828.7	0.631	1
MMAR_RS07345	MMAR_1486	chemotaxis protein CheY	Rv3143	6	195.2	189.8	-0.04	8196.8	9110.59	913.7	0.671	1
MMAR_RS07350	MMAR_1487	hypothetical protein	NA	2	0	0	0	0	0	0	1	1
MMAR_RS07355	MMAR_1488	ketosteroid isomerase	NA	5	124.8	133.8	0.1	2620.3	3211.23	591	0.481	1
MMAR_RS07360	MMAR_1489	hypothetical protein	NA	2	80	78.6	-0.02	1119.4	1257.82	138.5	0.7798	1
MMAR_RS07365	MMAR_1490	acyl-CoA dehydrogenase	NA	9	113.3	91.3	-0.31	3964.1	3651.01	-313.1	0.7961	1
MMAR_RS07370	MMAR_1491	acyl-CoA dehydrogenase	NA	16	111.1	106.1	-0.07	7776.3	8485.23	708.9	0.6778	1
MMAR_RS07375	MMAR_1492	TetR family transcriptional regulator	NA	9	77.1	83.2	0.11	3775.9	4659.3	883.4	0.2884	1
MMAR_RS07380	MMAR_1493	hydroxymethylglutaryl-CoA lyase	NA	8	205.2	183.1	-0.16	10053.4	10251.5	198.1	0.9438	1
MMAR_RS07385	MMAR_1494	CoA transferase	NA	18	105.4	101.6	-0.05	8850.9	9754.98	904.1	0.7316	1
MMAR_RS07390	MMAR_1495	alpha/beta hydrolase	NA	22	85.4	84	-0.02	11355.9	12771.4	1415.4	0.5727	1
MMAR_RS07395	MMAR_1496	oxidoreductase	NA	17	203.5	222.6	0.13	14245.5	17808.5	3563.1	0.4663	1
MMAR_RS07400	MMAR_1497	hypothetical protein	NA	43	301.5	306.4	0.02	67532.6	78432.9	10900.3	0.4268	1
MMAR_RS07405	MMAR_1498	NADPH:quinone oxidoreductase	Rv3141	13	46.2	38.2	-0.27	2586	2445.25	-140.7	0.8097	1
MMAR_RS07410	MMAR_1499	quinone oxidoreductase	NA	11	103.3	114.4	0.15	3616.7	4576.44	959.7	0.4482	1
MMAR_RS07415	MMAR_1500	amidohydrolase	NA	19	132.8	133.3	0.01	4647.2	5330.33	683.1	0.5807	1
MMAR_RS07420	MMAR_1501	extradiol ring-cleavage dioxygenase	NA	12	36	43.2	0.26	1766.3	2421.94	655.7	0.1567	1
MMAR_RS07425	MMAR_1502	2-hydroxy-6-ketonona-2,4-dienedioic acid	NA	18	35.7	36.3	0.03	2495.9	2902.8	406.9	0.4835	1
MMAR_RS07430	MMAR_1503	FAD-binding monooxygenase	NA	22	65.1	63.4	-0.04	5470.8	6091.19	620.4	0.6431	1
MMAR_RS07435	MMAR_1504	TetR family transcriptional regulator	Rv0302	7	6.9	8.9	0.36	242.9	355.13	112.3	0.3838	1
MMAR_RS07440	MMAR_1505	acetaldehyde dehydrogenase	NA	9	24.7	32.2	0.39	690.7	1031.95	341.3	0.15	1
MMAR_RS07445	MMAR_1506	4-hydroxy-2-oxovalerate aldolase 1	NA	12	57.5	64.8	0.17	2012.8	2593.41	580.6	0.4685	1
MMAR_RS07450	MMAR_1507	decarboxylase	NA	11	93.7	91.8	-0.03	3278	3672.3	394.3	0.6711	1
MMAR_RS07455	MMAR_1508	acetolactate synthase	NA	21	245.8	246.4	0	24086.1	27601.2	3515.2	0.5509	1
MMAR_RS07460	MMAR_1509	acyl-CoA dehydrogenase	Rv3140	13	70.5	69.4	-0.02	4935.5	5553.28	617.8	0.6124	1
MMAR_RS07465	MMAR_1510	butyryl-CoA dehydrogenase	Rv3139	17	123.5	133.3	0.11	12098.7	14926.4	2827.7	0.3838	1
MMAR_RS07470	MMAR_1511	histidinol-phosphatase	Rv3137	8	0	0	0	0	0	0	1	1
MMAR_RS07475	MMAR_1512	hypothetical protein	NA	6	192.2	177.4	-0.12	8072.8	8517.16	444.4	0.8546	1
MMAR_RS07480	MMAR_1513	hypothetical protein	Rv3136	18	156.7	167.4	0.1	16449.2	20092.5	3643.4	0.414	1
MMAR_RS07485	MMAR_1514	hypothetical protein	NA	21	70.7	81.7	0.21	6924.2	9146.99	2222.7	0.2031	1
MMAR_RS07490	MMAR_1515	universal stress protein	Rv3134c	13	71.2	68.2	-0.06	4982.4	5458.15	475.8	0.7384	1
MMAR_RS07495	MMAR_1516	LuxR family transcriptional regulator	Rv3133c	5	115.4	120.5	0.06	3231.1	3856.53	625.4	0.4155	1
MMAR_RS07500	MMAR_1517	histidine kinase	Rv3132c	17	77.7	72.7	-0.1	4353	4655.79	302.8	0.7947	1
MMAR_RS07505	MMAR_1518	NAD(P)H nitroreductase	NA	9	179.8	258.3	0.52	3775.3	6200.24	2425	0.0203	1
MMAR_RS07510	MMAR_1519	diacylglycerol O-acyltransferase	Rv3130c	17	50.6	44.9	-0.17	2479.6	2515.28	35.7	0.9679	1
MMAR_RS07515	MMAR_1520	cyanoglobin	NA	7	63.1	67.1	0.09	1325.1	1610	284.9	0.4944	1
MMAR_RS07520	MMAR_1521	pyridoxamine 5'-phosphate oxidase	Rv3129	5	69.7	55.9	-0.32	1952	1789.36	-162.6	0.7508	1
MMAR_RS07525	MMAR_1522	NAD(P)H nitroreductase	Rv3127	11	39	36.8	-0.08	1636.7	1765.12	128.5	0.7409	1
MMAR_RS07530	MMAR_1523	hypothetical protein	Rv1128c,Rv1702c,Rv3467	15	67.6	69.6	0.04	5681.5	6683.24	1001.7	0.47	1
MMAR_RS07535	MMAR_1524	membrane protein	NA	0	0	0	0	0	0	0	1	1
MMAR_RS07540	MMAR_1525	FAD-linked oxidase	Rv3107c	17	61.4	69.6	0.18	5154.5	6683.98	1529.4	0.1865	1
MMAR_RS07545	MMAR_1526	NADP oxidoreductase	Rv3106	11	94.1	102.4	0.12	5927.5	7375.71	1448.2	0.3827	1
MMAR_RS07550	MMAR_1527	peptide chain release factor 2	Rv3105c	15	0	0	0	0	0	0	1	1
MMAR_RS07555	MMAR_1528	mechanosensitive ion channel protein MscS	Rv3104c	9	252.6	250.2	-0.01	15914.1	18017.9	2103.8	0.656	1
MMAR_RS07560	MMAR_1530	cell division protein FtsE	Rv3102c	5	0	0	0	0	0	0	1	1
MMAR_RS07565	MMAR_1531	cell division protein FtsX	Rv3101c	18	0	0	0	0	0	0	1	1
MMAR_RS07570	MMAR_1532	SsrA-binding protein	Rv3100c	5	0	0	0	0	0	0	1	1
MMAR_RS07575	MMAR_1533	hypothetical protein	NA	18	213.3	218.2	0.03	22396.7	26186.9	3790.3	0.4941	1
MMAR_RS07580	MMAR_1534	hypothetical protein	NA	37	737.8	742.5	0.01	185913	213827	27913.5	0.4675	1
MMAR_RS07585	MMAR_1535	ATPase AAA	NA	17	335.2	353.4	0.08	32846.2	39580.1	6733.9	0.3693	1
MMAR_RS07590	MMAR_1536	hypothetical protein	NA	16	229.9	236.6	0.04	24135.6	28388.7	4253.1	0.437	1
MMAR_RS07595	MMAR_1537	hypothetical protein	Rv3099c	7	273.2	284.1	0.06	11474.4	13637.1	2162.7	0.4327	1
MMAR_RS07600	MMAR_1538	PE family protein	Rv2519	34	389.7	400.4	0.04	81835.1	96100.1	14265	0.4052	1
MMAR_RS07605	MMAR_1540	hypothetical protein	NA	2	47.6	64.5	0.44	333.5	515.76	182.3	0.2582	1
MMAR_RS07610	MMAR_1541	hypothetical protein	NA	10	268.1	272	0.02	11258.7	13057.3	1798.6	0.4967	1
MMAR_RS07615	MMAR_1542	hypothetical protein	NA	8	137.6	149	0.12	7704.4	9535.9	1831.5	0.3852	1
MMAR_RS07620	MMAR_1543	hypothetical protein	NA	12	633.7	635.4	0	48794.1	55911.9	7117.9	0.65	1
MMAR_RS07625	MMAR_1544	PadR family transcriptional regulator	NA	10	156.3	154.1	-0.02	9846.3	11092.2	1245.9	0.5722	1
MMAR_RS07630	MMAR_1545	hypothetical protein	NA	13	650.4	648.1	0	59182.5	67404.8	8222.3	0.616	1
MMAR_RS07640	MMAR_1547	PPE family protein	Rv3097c	27	544.6	534.2	-0.03	83863.7	94021.8	10158.1	0.6529	1
MMAR_RS07645	MMAR_1548	glutaminase	NA	13	351.8	353.3	0.01	27088.1	31093.3	4005.2	0.5471	1
MMAR_RS07650	MMAR_1549	hypothetical protein	NA	4	255.6	251.7	-0.02	5367	6039.63	672.6	0.6719	1
MMAR_RS07655	MMAR_1550	hypothetical protein	NA	26	270.5	275.8	0.03	41663.8	48546.2	6882.4	0.4298	1
MMAR_RS07660	MMAR_1551	phytanoyl-CoA dioxygenase	Rv3633	13	359.7	378.8	0.07	32731.4	39399.6	6668.2	0.3168	1
MMAR_RS07665	MMAR_1552	hypothetical protein	NA	2	238.7	266.5	0.16	3341.7	4263.35	921.6	0.5323	1
MMAR_RS07670	MMAR_1553	hypothetical protein	NA	9	298.8	310.7	0.06	14642.3	17398.9	2756.6	0.3894	1
MMAR_RS07675	MMAR_1554	hypothetical protein	Rv3096	19	350.3	341.5	-0.04	41689.9	46443	4753.1	0.6056	1
MMAR_RS07680	MMAR_1555	transcriptional regulator	Rv3095	4	81.5	101.2	0.31	1710.8	2427.9	717.1	0.1546	1
MMAR_RS07685	MMAR_1556	hydroxylase	Rv3094c	15	152.9	143.2	-0.09	10700	11458.1	758	0.7536	1
MMAR_RS07690	MMAR_1557	oxidoreductase	Rv3093c	13	78	70.7	-0.14	2183.6	2262.69	79.1	0.9055	1
MMAR_RS07695	MMAR_1558	NADP-dependent oxidoreductase	NA	18	60.5	62.7	0.05	5502.1	6516.61	1014.5	0.4492	1
MMAR_RS07700	MMAR_1559	hypothetical protein	NA	13	120.5	126.8	0.07	5903.1	7098.59	1195.5	0.5754	1
MMAR_RS07705	MMAR_1560	nucleoside triphosphate pyrophosphohydrolase	NA	16	145	138.8	-0.06	8122.2	8882.61	760.4	0.7622	1
MMAR_RS07710	MMAR_1561	tRNA dimethylallyltransferase	NA	17	62.3	46.6	-0.42	4796.7	4097.96	-698.7	0.5497	1
MMAR_RS07715	MMAR_1562	hypothetical protein	NA	9	154.7	162.6	0.07	7580.2	9103.01	1522.8	0.4116	1
MMAR_RS07720	MMAR_1563	hypothetical protein	NA	7	62	63.4	0.03	2168.5	2536.74	368.2	0.5809	1
MMAR_RS07725	MMAR_1564	cytochrome P450	NA	12	160.1	168.5	0.07	10088.4	12132.6	2044.2	0.4282	1
MMAR_RS07730	MMAR_1565	methyltransferase	NA	12	173.8	169.8	-0.03	12169	13582.1	1413.1	0.6702	1
MMAR_RS07735	MMAR_1566	dimethylallyladenosine tRNA	NA	20	116.9	131.4	0.17	12274	15762.5	3488.4	0.1801	1
MMAR_RS07740	MMAR_1567	ABC transporter	Rv3092c	11	236.8	232.2	-0.03	14916.6	16721.1	1804.4	0.7002	1
MMAR_RS07745	MMAR_1568	short-chain dehydrogenase	NA	8	141.4	148.1	0.07	7916.4	9481.36	1564.9	0.4559	1
MMAR_RS07750	MMAR_1569	TetR family transcriptional regulator	NA	10	192.6	197.7	0.04	12136.5	14233.2	2096.7	0.5465	1
MMAR_RS07755	MMAR_1570	hypothetical protein	NA	6	237.7	205.1	-0.21	9982	9846.86	-135.1	0.9502	1
MMAR_RS07760	MMAR_1571	hypothetical protein	Rv3091	16	229.8	231.9	0.01	22517.4	25975.6	3458.2	0.5007	1
MMAR_RS07765	MMAR_1572	hypothetical protein	Rv3090	6	259.3	277.8	0.1	9077.1	11113.8	2036.7	0.592	1
MMAR_RS07770	MMAR_1573	hypothetical protein	NA	26	105	97.5	-0.11	12493	13260.3	767.2	0.8143	1
MMAR_RS07775	MMAR_1574	hypothetical protein	NA	5	68.3	58.7	-0.22	956.7	938.6	-18.1	0.9539	1
MMAR_RS07780	MMAR_1575	F420-dependent oxidoreductase	Rv3079c	11	90.4	102.7	0.19	5060.2	6575.83	1515.6	0.2569	1
MMAR_RS07785	MMAR_1576	hypothetical protein	NA	6	140.3	137	-0.03	4911	5480.57	569.6	0.6251	1
MMAR_RS07790	MMAR_1577	hydrolase	Rv3077	26	123.8	129.7	0.07	18201.4	21790.6	3589.2	0.3301	1
MMAR_RS07795	MMAR_1578	cyclase	Rv3076	7	50.7	54.9	0.11	2131.3	2634.34	503.1	0.4409	1
MMAR_RS07800	MMAR_1579	hydrolase	NA	20	140.6	130.8	-0.1	12790.9	13603.3	812.4	0.7764	1
MMAR_RS07805	MMAR_1580	dehydrogenase	NA	22	74.5	78.5	0.08	7296.8	8795.63	1498.8	0.4442	1
MMAR_RS07810	MMAR_1581	membrane protein	NA	19	151.6	155.9	0.04	16981.2	19959.9	2978.7	0.4357	1
MMAR_RS07815	MMAR_1582	PucR family transcriptional regulator	Rv1429	14	121.8	117.8	-0.05	10227	11311	1084	0.6391	1
MMAR_RS07820	MMAR_1583	hypothetical protein	Rv3075c	11	423.9	460.8	0.12	32642.7	40550.6	7907.9	0.3158	1
MMAR_RS07825	MMAR_1584	HNH endonuclease	Rv3074	17	65.1	61.2	-0.09	5464.8	5877.84	413.1	0.7638	1
MMAR_RS07830	MMAR_1585	hypothetical protein	Rv3073c	6	95.5	107.6	0.17	2674	3443.62	769.7	0.3561	1
MMAR_RS07835	MMAR_1586	F420-dependent oxidoreductase	NA	10	107.8	116	0.11	4527.9	5566.16	1038.3	0.3323	1
MMAR_RS07840	MMAR_1587	siderophore biosynthesis protein	Rv1347c	18	50	57.9	0.21	4899.1	6485.72	1586.6	0.1912	1
MMAR_RS07845	MMAR_1588	hypothetical protein	NA	16	23.5	29.2	0.31	1151.6	1635.71	484.2	0.2196	1
MMAR_RS07850	MMAR_1589	camphor resistance protein CrcB	Rv3070	5	3.3	3	-0.14	23.3	24.09	0.8	1	1
MMAR_RS07855	MMAR_1590	camphor resistance protein CrcB	Rv3069	8	35.7	38.4	0.1	1500.4	1842.97	342.6	0.4477	1
MMAR_RS07860	MMAR_1591	phosphoglucomutase	Rv3068c	23	170.5	168.5	-0.02	20287.3	22920.1	2632.8	0.5768	1
MMAR_RS07895	MMAR_1595	S-adenosyl-L-methionine-dependent	NA	14	174.5	178.3	0.03	12212.8	14266.2	2053.4	0.5295	1
MMAR_RS07900	MMAR_1596	hypothetical protein	NA	10	203.8	206.2	0.02	11412	13199	1787	0.6172	1
MMAR_RS07905	MMAR_1597	transcriptional regulator	NA	12	113.1	104.2	-0.12	4748.5	5003.86	255.3	0.8614	1
MMAR_RS07910	MMAR_1598	transposase	NA	5	102	101.5	-0.01	2143	2436.97	294	0.7234	1
MMAR_RS07915	MMAR_1599	integrase	NA	13	86	104.9	0.29	4818.1	6713.92	1895.8	0.1778	1
MMAR_RS07920	MMAR_1600	hypothetical protein	NA	4	271.3	261.9	-0.05	7596	8381.9	785.9	0.6589	1
MMAR_RS07925	MMAR_1601	PE-PGRS family protein	NA	5	86	82	-0.07	1806	1969.03	163	0.7914	1
MMAR_RS07930	MMAR_1602	oxidoreductase	NA	18	73.6	69.7	-0.08	5152.7	5578.23	425.6	0.7193	1
MMAR_RS07935	MMAR_1603	PucR family transcriptional regulator	Rv1429	19	37.9	34.4	-0.14	1592.2	1651.93	59.7	0.8925	1
MMAR_RS07940	MMAR_1604	glycerol acyltransferase	NA	12	40.5	53.5	0.4	1416.9	2141.28	724.3	0.1524	1
MMAR_RS07945	MMAR_1605	acyltransferase	NA	10	21.4	28.5	0.42	1046.8	1596.37	549.5	0.1078	1
MMAR_RS07950	MMAR_1606	acyl-CoA synthetase	NA	21	36.5	40.9	0.17	3321.8	4258.17	936.4	0.2237	1
MMAR_RS07955	MMAR_1607	succinate-semialdehyde dehydrogenase	NA	25	165.7	166.4	0.01	11595.9	13308.6	1712.8	0.5256	1
MMAR_RS07960	MMAR_1608	alkyl sulfatase	NA	31	154.6	163.2	0.08	27060	32636.4	5576.4	0.3474	1
MMAR_RS07965	MMAR_1609	hypothetical protein	NA	6	111.4	94.9	-0.23	4678.7	4554.87	-123.8	0.9005	1
MMAR_RS07970	MMAR_1610	hypothetical protein	NA	8	164.1	171.8	0.07	9188.9	10995	1806	0.4571	1
MMAR_RS07975	MMAR_1611	DNA-binding transcriptional regulator	Rv3066	9	134.9	112.1	-0.27	7551.9	7175.82	-376	0.8793	1
MMAR_RS07980	MMAR_1612	multidrug transporter	Rv3065	4	312.2	294.7	-0.08	8741.7	9431.67	690	0.741	1
MMAR_RS07985	MMAR_1613	hypothetical protein	NA	8	94.1	100.4	0.09	5270.7	6422.74	1152	0.4556	1
MMAR_RS07990	MMAR_1614	short-chain dehydrogenase	NA	9	87.3	66.1	-0.4	3664.9	3173.47	-491.5	0.5384	1
MMAR_RS07995	MMAR_1615	molecular chaperone Hsp70	NA	22	95	86.5	-0.14	11309.8	11760.9	451	0.8715	1
MMAR_RS08000	MMAR_1616	carbon starvation protein CstA	Rv3063	29	395.1	419.1	0.09	63612.6	77119.1	13506.6	0.494	1
MMAR_RS08005	MMAR_1618	multicopper oxidase	NA	34	254.6	244	-0.06	48118.4	52711.7	4593.2	0.6775	1
MMAR_RS08010	MMAR_1619	hypothetical protein	NA	14	82	82.2	0	5165.8	5915.56	749.8	0.521	1
MMAR_RS08015	MMAR_1620	hypothetical protein	NA	14	173.4	165.6	-0.07	14565.1	15899.8	1334.7	0.6865	1
MMAR_RS08020	MMAR_1621	transcriptional regulator	Rv1675c	12	55	47	-0.23	1154.7	1126.86	-27.9	0.9494	1
MMAR_RS08025	MMAR_1622	hypothetical protein	NA	5	16.5	7.9	-1.06	115.5	63.32	-52.2	0.3174	1
MMAR_RS08030	MMAR_1623	DNA ligase	Rv3062	17	72.6	71.1	-0.03	5081	5686.83	605.8	0.6612	1
MMAR_RS08035	MMAR_1624	3-hydroxy-2-methylbutyryl-CoA dehydrogenase	NA	9	54.7	56.6	0.05	2295.6	2717.58	422	0.4491	1
MMAR_RS08040	MMAR_1625	acyl-CoA dehydrogenase	Rv3061c	21	74	79.8	0.11	5698.4	7022.53	1324.1	0.4576	1
MMAR_RS08045	MMAR_1626	HxlR family transcriptional regulator	Rv1725c	8	159.6	165.5	0.05	4469.6	5297.17	827.5	0.6742	1
MMAR_RS08050	MMAR_1627	hypothetical protein	NA	12	50.7	51.9	0.03	2129.4	2490.83	361.4	0.62	1
MMAR_RS08055	MMAR_1628	hypothetical protein	NA	10	92.3	90.1	-0.04	4524.9	5043.09	518.2	0.6934	1
MMAR_RS08060	MMAR_1629	acetyl-CoA acetyltransferase	NA	17	196.6	176.9	-0.15	13763.1	14155.2	392.1	0.8999	1
MMAR_RS08065	MMAR_1630	GntR family transcriptional regulator	NA	20	139.5	137.5	-0.02	12690.1	14301.1	1611.1	0.5692	1
MMAR_RS08070	MMAR_1631	hypothetical protein	NA	16	265.9	264.1	-0.01	20472.2	23242.2	2770	0.5437	1
MMAR_RS08075	MMAR_1633	hypothetical protein	NA	2	216.6	200.1	-0.11	3032.3	3202.09	169.8	0.9012	1
MMAR_RS08080	MMAR_1634	cytochrome P450	Rv3059	26	226.5	236	0.06	38053.4	45320.6	7267.2	0.3999	1
MMAR_RS08085	MMAR_1635	TetR family transcriptional regulator	Rv3058c	7	410.1	432.9	0.08	17223.5	20779.4	3555.9	0.5437	1
MMAR_RS08090	MMAR_1636	short-chain dehydrogenase	Rv3057c	14	133.9	148.7	0.15	9376	11893.7	2517.7	0.2384	1
MMAR_RS08095	MMAR_1637	TetR family transcriptional regulator	Rv3055	5	127.6	112.6	-0.18	2679.7	2702.67	23	0.9754	1
MMAR_RS08100	MMAR_1638	FMN reductase	Rv3054c	11	174.5	181.2	0.05	8552.5	10149.8	1597.3	0.3756	1
MMAR_RS08105	MMAR_1639	PPE family protein	NA	166	313.1	306.9	-0.03	320037	358436	38399.5	0.6485	1
MMAR_RS08110	MMAR_1640	glutaredoxin	Rv3053c	5	0	0	0	0	0	0	1	1
MMAR_RS08115	MMAR_1641	ribonucleotide reduction protein	Rv3052c	13	0	0	0	0	0	0	1	1
MMAR_RS08120	MMAR_1642	ribonucleotide reductase of class Ib (aerobic),	Rv3051c	43	0	0	0	0	0	0	1	1
MMAR_RS08125	MMAR_1643	AsnC family transcriptional regulator	Rv3050c	4	433.4	502.7	0.21	12134.1	16085.1	3951.1	0.2879	1
MMAR_RS08130	MMAR_1644	4-hydroxyacetophenone monooxygenase	Rv3049c	29	371.9	365.5	-0.03	70285.8	78944.2	8658.3	0.584	1
MMAR_RS08135	MMAR_1645	TetR family transcriptional regulator	NA	7	175.1	188.9	0.11	8581.1	10578	1996.9	0.3038	1
MMAR_RS08140	MMAR_1646	polyketide cyclase	NA	3	198.2	172.2	-0.2	2774.7	2754.71	-20	0.9754	1
MMAR_RS08145	MMAR_1647	ribonucleotide-diphosphate reductase subunit	Rv3048c	20	0	0	0	0	0	0	1	1
MMAR_RS08150	MMAR_1648	hypothetical protein	Rv3046c	4	63	86.6	0.46	441	692.45	251.5	0.1066	1
MMAR_RS08155	MMAR_1649	zinc-binding dehydrogenase	Rv3045	14	249	236.2	-0.08	19173.7	20782.2	1608.5	0.7095	1
MMAR_RS08160	MMAR_1650	Fe3+-citrate ABC transporter substrate-binding	Rv3044	11	0.8	0.3	-1.63	17.1	6.31	-10.7	0.4858	1
MMAR_RS08165	MMAR_1651	cytochrome C oxidase subunit I	Rv3043c	19	0	2.4	1.78	0	19.5	19.5	1	1
MMAR_RS08170	MMAR_1652	phosphoserine phosphatase	Rv3042c	9	0	0	0	0	0	0	1	1
MMAR_RS08175	MMAR_1653	ArsR family transcriptional regulator	Rv0081	3	115.4	121.1	0.07	2422.6	2906.46	483.9	0.3683	1
MMAR_RS08180	MMAR_1654	oxidoreductase	Rv0082	3	163.9	176.8	0.11	2295.1	2829.14	534	0.4436	1
MMAR_RS08185	MMAR_1655	hypothetical protein	Rv0083	22	114.4	106.1	-0.11	8807.1	9339.77	532.6	0.7933	1
MMAR_RS08190	MMAR_1656	formate hydrogenlyase	Rv0084	10	39.9	41.7	0.06	2236	2668.71	432.7	0.4676	1
MMAR_RS08195	MMAR_1657	hypothetical protein	Rv0085	4	88.4	108.5	0.3	1236.9	1736.01	499.1	0.3074	1
MMAR_RS08200	MMAR_1658	hydrogenase	Rv0086	10	55.6	59.2	0.09	2724	3317.81	593.9	0.3971	1
MMAR_RS08205	MMAR_1659	formate hydrogenase	Rv0087	15	61.7	61.6	0	4316	4927.39	611.4	0.5042	1
MMAR_RS08210	MMAR_1660	iron ABC transporter ATP-binding protein	Rv3041c	9	47.7	52	0.12	1670.5	2080.66	410.2	0.4206	1
MMAR_RS08215	MMAR_1661	NUDIX hydrolase	Rv3040c	8	37.6	31	-0.28	1578.1	1487.39	-90.7	0.8802	1
MMAR_RS08220	MMAR_1662	enoyl-CoA hydratase	Rv3039c	6	54.4	36.8	-0.56	380.9	294.78	-86.1	0.4307	1
MMAR_RS08225	MMAR_1663	methyltransferase type 11	Rv3038c	14	41.1	42.2	0.04	287.5	337.49	50	0.808	1
MMAR_RS08230	MMAR_1664	S-adenosylmethionine-dependent	Rv3037c	16	156.5	144.3	-0.12	9862	10389.5	527.5	0.877	1
MMAR_RS08235	MMAR_1665	Immunogenic protein MPT64/MPB64 precursor	Rv3036c	12	384.3	353.5	-0.12	29591.3	31107.9	1516.7	0.8693	1
MMAR_RS08240	MMAR_1666	hypothetical protein	NA	6	128.7	134.2	0.06	3604.6	4293.96	689.4	0.4819	1
MMAR_RS08245	MMAR_1667	hypothetical protein	Rv3035	19	0	0	0	0	0	0	1	1
MMAR_RS08250	MMAR_1668	acetyltransferase	Rv3034c	7	0	0	0	0	0	0	1	1
MMAR_RS08255	MMAR_1669	lysophospholipase	NA	9	415.2	412.3	-0.01	17436.4	19788.4	2352	0.7728	1
MMAR_RS08260	MMAR_1670	hypothetical protein	Rv3033	4	402.3	460.9	0.2	8448.2	11060.6	2612.4	0.4054	1
MMAR_RS08265	MMAR_1671	deoxyribodipyrimidine photolyase	NA	17	106.5	101.2	-0.07	7454.5	8097.95	643.5	0.7057	1
MMAR_RS08270	MMAR_1672	TspO and MBR s	NA	8	49	50.7	0.05	1370.7	1620.9	250.2	0.6345	1
MMAR_RS08275	MMAR_1673	membrane protein	NA	25	97.9	93.1	-0.07	10969.7	11913.1	943.4	0.7044	1
MMAR_RS08280	MMAR_1674	class C beta-lactamase	NA	27	123.4	121.7	-0.02	18139.1	20446	2306.9	0.5608	1
MMAR_RS08285	MMAR_1675	MarR family transcriptional regulator	NA	10	239.9	227.4	-0.08	13433.3	14554.7	1121.4	0.7861	1
MMAR_RS08290	MMAR_1676	hypothetical protein	NA	7	86.5	72	-0.26	4240	4032.94	-207.1	0.8652	1
MMAR_RS08295	MMAR_1677	heme-binding protein	NA	10	123.9	136	0.14	6937.2	8706.14	1769	0.4285	1
MMAR_RS08300	MMAR_1678	hypothetical protein	NA	9	350.4	360.7	0.04	19623.2	23086	3462.8	0.548	1
MMAR_RS08305	MMAR_1679	nucleoside-diphosphate sugar epimerase	NA	20	83.1	82.5	-0.01	4654.7	5281.34	626.7	0.5834	1
MMAR_RS08310	MMAR_1680	dehydrogenase	NA	13	76.8	84.4	0.14	4841.5	6079.52	1238.1	0.3154	1
MMAR_RS08315	MMAR_1681	glycogen synthase	Rv3032	15	0	0	0	0	0	0	1	1
MMAR_RS08320	MMAR_1682	1,4-alpha-glucan-branching protein	Rv3031	17	0	0	0	0	0	0	1	1
MMAR_RS08325	MMAR_1683	SAM-dependent methyltransferase	Rv3030	12	1.7	1.9	0.12	49	61.02	12	0.8754	1
MMAR_RS08330	MMAR_1684	electron transfer flavoprotein subunit beta	Rv3029c	3	0	0	0	0	0	0	1	1
MMAR_RS08335	MMAR_1685	electron transfer flavoprotein subunit alpha	Rv3028c	8	0	0	0	0	0	0	1	1
MMAR_RS08340	MMAR_1686	phosphohistidine phosphatase	NA	18	107.3	112.6	0.07	9016.5	10809	1792.6	0.3756	1
MMAR_RS08345	MMAR_1687	lysophospholipase	Rv3026c	5	144	141.2	-0.03	4030.7	4519.54	488.8	0.6868	1
MMAR_RS08350	MMAR_1688	hypothetical protein	NA	7	195.4	196.4	0.01	8206.4	9428.27	1221.9	0.6791	1
MMAR_RS08355	MMAR_1689	cysteine desulfurase	Rv3025c	7	0	0	0	0	0	0	1	1
MMAR_RS08360	MMAR_1690	tRNA	Rv3024c	16	0	0	0	0	0	0	1	1
MMAR_RS08365	MMAR_1691	hypothetical protein	Rv3016	8	90.3	95.9	0.09	3159.7	3834.82	675.1	0.3317	1
MMAR_RS08370	MMAR_1692	methionine synthase	Rv3015c	7	116.1	106.5	-0.12	4064.2	4260.85	196.7	0.8635	1
MMAR_RS08375	MMAR_1693	radical SAM protein	Rv0213c	26	137.8	141.2	0.04	20257.6	23723.9	3466.3	0.408	1
MMAR_RS08380	MMAR_1694	DNA ligase	Rv3014c	21	0	0	0	0	0	0	1	1
MMAR_RS08385	MMAR_1695	TetR family transcriptional regulator	Rv1556	7	79.8	81.5	0.03	3909.2	4565.73	656.5	0.5886	1
MMAR_RS08390	MMAR_1696	membrane protein	NA	4	219.1	205	-0.1	6135.9	6559.01	423.1	0.7733	1
MMAR_RS08400	MMAR_1698	transposase	NA	3	0	0	0	0	0	0	1	1
MMAR_RS08405	MMAR_1699	integrase	NA	15	15.1	25.6	0.76	105.8	204.56	98.7	0.3435	1
MMAR_RS08415	MMAR_1700	hypothetical protein	Rv3013	6	107.1	102.3	-0.07	3749.8	4093.23	343.4	0.6872	1
MMAR_RS08420	MMAR_1701	aspartyl/glutamyl-tRNA(Asn/Gln) amidotransferase	Rv3012c	2	0	0	0	0	0	0	1	1
MMAR_RS08425	MMAR_1702	glutamyl-tRNA(Gln) amidotransferase subunit A	Rv3011c	25	2.7	0	-1.88	18.7	0	-18.7	1	1
MMAR_RS08430	MMAR_1703	6-phosphofructokinase	Rv3010c	10	19.7	15.6	-0.33	963.3	874.38	-88.9	0.7663	1
MMAR_RS08435	MMAR_1704	aspartyl/glutamyl-tRNA amidotransferase subunit	Rv3009c	22	0	0	0	0	0	0	1	1
MMAR_RS08440	MMAR_1705	oxidoreductase	Rv3007c	6	59.9	50.9	-0.24	2097.8	2034.29	-63.5	0.9299	1
MMAR_RS08445	MMAR_1706	hypothetical protein	Rv3006	13	13.2	11.1	-0.25	92.4	88.82	-3.6	0.9502	1
MMAR_RS08450	MMAR_1707	membrane protein	Rv3005c	13	0.1	1.2	3.13	4.6	46.45	41.8	0.0569	1
MMAR_RS08455	MMAR_1708	hypothetical protein	NA	5	85.5	99.9	0.22	2393.5	3196.98	803.5	0.2396	1
MMAR_RS08460	MMAR_1710	acetolactate synthase	Rv3003c	17	0.9	0	-0.92	6.2	0	-6.2	1	1
MMAR_RS08465	MMAR_1711	acetolactate synthase	Rv3002c	4	1.2	0	-1.14	8.5	0	-8.5	1	1
MMAR_RS08470	MMAR_1712	ketol-acid reductoisomerase	Rv3001c	10	0	0	0	0	0	0	1	1
MMAR_RS08475	MMAR_1713	hypothetical protein	NA	10	207.8	201.7	-0.04	11635.5	12907.3	1271.8	0.6479	1
MMAR_RS08480	MMAR_1714	dehydrogenase	Rv2997	24	179.2	200.1	0.16	16307.7	20806.5	4498.8	0.2465	1
MMAR_RS08485	MMAR_1715	3-phosphoglycerate dehydrogenase	Rv2996c	11	0	5.2	2.63	0	41.41	41.4	0.458	1
MMAR_RS08490	MMAR_1716	3-isopropylmalate dehydrogenase	Rv2995c	14	0	0	0	0	0	0	1	1
MMAR_RS08495	MMAR_1717	MFS transporter	Rv2994	20	140.2	133.7	-0.07	14721.3	16049.9	1328.6	0.6864	1
MMAR_RS08500	MMAR_1718	2-hydroxyhepta-2,4-diene-1,7-dioate isomerase	Rv2993c	12	47.7	55.1	0.21	3004.2	3966.31	962.1	0.2435	1
MMAR_RS08505	MMAR_1719	glutamyl-tRNA synthetase	Rv2992c	25	0	0	0	0	0	0	1	1
MMAR_RS08520	MMAR_1720	PPOX class F420-dependent enzyme	Rv2991	7	859.7	882.1	0.04	36108	42340.5	6232.6	0.4177	1
MMAR_RS08525	MMAR_1721	oxidoreductase	Rv0021c	13	179.2	186.7	0.06	12546.4	14939.8	2393.4	0.563	1
MMAR_RS08530	MMAR_1722	membrane protein	Rv0402c	38	465.3	487.1	0.07	97707.4	116909	19201.4	0.4477	1
MMAR_RS08535	MMAR_1723	membrane protein	Rv0403c	8	491.7	522.5	0.09	24092.7	29258.3	5165.6	0.3727	1
MMAR_RS08540	MMAR_1724	8-amino-7-oxononanoate synthase	NA	25	368.4	384.3	0.06	56729.6	67628.8	10899.2	0.3501	1
MMAR_RS08545	MMAR_1725	IclR family transcriptional regulator	Rv2989	12	41.8	42.3	0.02	1756.3	2029.95	273.7	0.5203	1
MMAR_RS08550	MMAR_1726	3-isopropylmalate dehydratase large subunit	Rv2988c	15	0	3.3	2.12	0	26.76	26.8	0.4603	1
MMAR_RS08555	MMAR_1727	3-isopropylmalate dehydratase small subunit	Rv2987c	10	14.1	13.1	-0.1	197	210.12	13.2	0.8886	1
MMAR_RS08560	MMAR_1728	DNA-binding protein	Rv2986c	3	0	0	0	0	0	0	1	1
MMAR_RS08565	MMAR_1729	NUDIX hydrolase	Rv2985	15	128.2	115.7	-0.15	8077.6	8328.73	251.1	0.8903	1
MMAR_RS08570	MMAR_1730	polyphosphate kinase	Rv2984	26	21.7	20.5	-0.08	2731.4	2953.76	222.3	0.7217	1
MMAR_RS08575	MMAR_1731	2-phospho-L-lactate guanylyltransferase	Rv2983	5	41.3	33.4	-0.31	578.1	534.16	-43.9	0.8659	1
MMAR_RS08580	MMAR_1732	glycerol-3-phosphate dehydrogenase	Rv2982c	21	171.8	164.7	-0.06	18033.9	19759.8	1725.9	0.6567	1
MMAR_RS08585	MMAR_1733	D-alanine--D-alanine ligase	Rv2981c	11	0	0	0	0	0	0	1	1
MMAR_RS08590	MMAR_1734	membrane protein	Rv2980	6	0	0	0	0	0	0	1	1
MMAR_RS08595	MMAR_1735	thiamine monophosphate kinase	Rv2977c	8	0	0	0	0	0	0	1	1
MMAR_RS08600	MMAR_1736	hypothetical protein	NA	7	84.6	76.4	-0.15	2370	2446.34	76.4	0.9219	1
MMAR_RS08605	MMAR_1737	uracil-DNA glycosylase	Rv2976c	10	114	118.9	0.06	3191.5	3805.86	614.4	0.549	1
MMAR_RS08610	MMAR_1738	alcohol dehydrogenase	NA	9	51.8	41.6	-0.32	1449.9	1331	-118.9	0.7098	1
MMAR_RS08615	MMAR_1739	oxidoreductase	NA	9	215.9	234.3	0.12	10581.3	13120.3	2539	0.3363	1
MMAR_RS08620	MMAR_1740	50S ribosomal protein L28	NA	2	0	0	0	0	0	0	1	1
MMAR_RS08625	MMAR_1741	dihydroxyacetone kinase	Rv2974c	16	92.5	84.3	-0.13	5828.3	6067.75	239.4	0.8594	1
MMAR_RS08630	MMAR_1742	ATP-dependent DNA helicase RecG	Rv2973c	21	19	20.2	0.09	1597.8	1937.61	339.8	0.3535	1
MMAR_RS08635	MMAR_1743	membrane protein	Rv2972c	9	346.2	349.6	0.01	21808.6	25167.8	3359.2	0.5178	1
MMAR_RS08640	MMAR_1744	2,5-diketo-D-gluconic acid reductase	Rv2971	7	0	0	0	0	0	0	1	1
MMAR_RS08645	MMAR_1745	hypothetical protein	NA	3	534.4	566.8	0.09	7481.6	9069.36	1587.8	0.5482	1
MMAR_RS08650	MMAR_1746	lipase	Rv2970c	9	65.9	56.3	-0.23	3692.5	3602.96	-89.6	0.9406	1
MMAR_RS08655	MMAR_1747	membrane protein	Rv2969c	7	0	0	0	0	0	0	1	1
MMAR_RS08660	MMAR_1748	membrane protein	Rv2968c	8	2.2	7.1	1.68	15.5	56.81	41.3	0.4675	1
MMAR_RS08665	MMAR_1749	pyruvate carboxylase	Rv2967c	39	25.4	25.2	-0.01	4617.5	5247.45	630	0.5384	1
MMAR_RS08670	MMAR_1750	methyltransferase	Rv2966c	3	7.1	7.3	0.05	149.3	176.14	26.9	0.7484	1
MMAR_RS08675	MMAR_1751	phosphopantetheine adenylyltransferase	Rv2965c	4	0	0	0	0	0	0	1	1
MMAR_RS08680	MMAR_1752	hypothetical protein	NA	6	117.3	141.1	0.27	4925	6773.78	1848.8	0.3527	1
MMAR_RS08685	MMAR_1753	formyltetrahydrofolate deformylase	Rv2964	11	115.5	140.9	0.29	6468.4	9019.88	2551.5	0.2817	1
MMAR_RS08690	MMAR_1754	membrane protein	Rv2963	12	163.8	163.2	-0.01	11467.7	13053.9	1586.2	0.5652	1
MMAR_RS08695	MMAR_1755	glycosyl transferase family 1	Rv2962c	23	251	324	0.37	29871.7	44065.6	14194	0.2755	1
MMAR_RS08700	MMAR_1756	hypothetical protein	NA	16	316.4	333.8	0.08	31008	37389.5	6381.5	0.4378	1
MMAR_RS08705	MMAR_1757	trans-acting enoyl reductase	Rv2953	26	221.4	231.8	0.07	31002.1	37091.2	6089.1	0.488	1
MMAR_RS08710	MMAR_1758	photosystem I reaction center subunit VIII	Rv2951c	12	125.8	132.2	0.07	6162.2	7403.5	1241.3	0.3535	1
MMAR_RS08715	MMAR_1759	long-chain-fatty-acid--AMP ligase FadD29	Rv2950c	31	430.1	597.6	0.47	72259.6	114738	42478.7	0.0002	0.05219
MMAR_RS08720	MMAR_1760	chorismate pyruvate lyase	Rv2949c	19	217.9	293.3	0.43	21351.1	32851.7	11500.6	0.0751	1
MMAR_RS08725	MMAR_1761	p-hydroxybenzoic acid--AMP ligase FadD22	Rv2948c	27	546.5	771.2	0.5	80339.8	129565	49224.8	0.0026	0.44525
MMAR_RS08730	MMAR_1762	polyketide synthase	Rv2946c	49	336.8	453.4	0.43	94291.3	145102	50810.2	0.0024	0.4384
MMAR_RS08735	MMAR_1763	hypothetical protein	Rv2945c	7	0	14.6	3.97	0	116.97	117	1	1
MMAR_RS08740	MMAR_1764	membrane protein	Rv2942	31	99.1	74.7	-0.41	3467.9	2989.67	-478.2	0.6044	1
MMAR_RS08745	MMAR_1765	long-chain-fatty-acid--AMP ligase FadD28	Rv2941	22	535.7	302.4	-0.83	74995.4	48377.7	-26617.7	0.1972	1
MMAR_RS08750	MMAR_1766	SAM-dependent methyltransferase	NA	24	418.9	434	0.05	61582.2	72916.1	11333.8	0.3477	1
MMAR_RS08755	MMAR_1767	polyketide synthase	Rv2940c	68	425.2	273.6	-0.64	181540	133522	-48018.3	0.0085	1
MMAR_RS08760	MMAR_1768	phthiocerol/phthiodiolone dimycocerosyl	Rv2939	20	414.4	261.7	-0.66	40615.5	29308.2	-11307.3	0.1172	1
MMAR_RS08765	MMAR_1769	peptide ABC transporter permease	Rv2938	10	26.4	20.8	-0.34	554.7	499.68	-55.1	0.7924	1
MMAR_RS08770	MMAR_1770	antibiotic transporter	Rv2937	18	0	0	0	0	0	0	1	1
MMAR_RS08775	MMAR_1771	daunorubicin resistance protein DrrA family ABC	Rv2936	11	1.1	1.2	0.14	7.8	9.75	2	1	1
MMAR_RS08780	MMAR_1772	polyketide synthase	Rv2935	45	555.2	340.2	-0.71	139922	97987.3	-41934.9	0.0449	1
MMAR_RS08785	MMAR_1773	polyketide synthase	Rv2934	42	359.3	231.7	-0.63	82987.8	61172	-21815.8	0.095	1
MMAR_RS08790	MMAR_1774	polyketide synthase	Rv2933	60	252.6	159.9	-0.66	86651.1	62681.6	-23969.5	0.0164	1
MMAR_RS08795	MMAR_1775	polyketide synthase	Rv2932	59	377.6	241	-0.65	95145	69402.2	-25742.8	0.1999	1
MMAR_RS08800	MMAR_1776	polyketide synthase	Rv2931	48	256.1	159.5	-0.68	53786.5	38288	-15498.5	0.0515	1
MMAR_RS08805	MMAR_1777	long-chain-fatty-acid--AMP ligase FadD26	Rv2930	28	389.2	236.8	-0.72	70837	49264.1	-21572.9	0.0233	1
MMAR_RS08810	MMAR_1778	thioesterase	Rv2928	23	214.1	136.8	-0.65	25480.3	18608.6	-6871.6	0.1252	1
MMAR_RS08815	MMAR_1779	hypothetical protein	NA	6	336.3	272	-0.31	11771.2	10879.8	-891.4	0.7724	1
MMAR_RS08820	MMAR_1780	cell division protein	Rv2927c	9	91.4	66.2	-0.47	1918.9	1588.1	-330.8	0.6603	1
MMAR_RS08825	MMAR_1781	hypothetical protein	Rv2926c	6	866.9	744	-0.22	18203.9	17857.1	-346.8	0.9657	1
MMAR_RS08830	MMAR_1782	ribonuclease III	Rv2925c	8	0	0	0	0	0	0	1	1
MMAR_RS08835	MMAR_1783	formamidopyrimidine-DNA glycosylase	Rv2924c	10	149.6	141.9	-0.08	7328.7	7948.1	619.4	0.7657	1
MMAR_RS08840	MMAR_1784	hypothetical protein	NA	7	82.6	77.8	-0.09	3468.2	3736.73	268.5	0.7896	1
MMAR_RS08845	MMAR_1785	chromosome partitioning protein Smc	Rv2922c	16	17.3	14.7	-0.23	968.6	942.72	-25.9	0.9365	1
MMAR_RS08850	MMAR_1786	signal recognition particle-docking protein	Rv2921c	5	0	0	0	0	0	0	1	1
MMAR_RS08855	MMAR_1787	ammonia channel protein	Rv2920c	20	127.6	126.5	-0.01	11609.1	13151.5	1542.4	0.5719	1
MMAR_RS08860	MMAR_1788	nitrogen regulatory protein P-II 1	Rv2919c	5	147.2	110.4	-0.41	5150.3	4417.43	-732.9	0.5539	1
MMAR_RS08865	MMAR_1789	PII uridylyl-transferase	Rv2918c	12	61.3	57.5	-0.09	4293.7	4599.05	305.3	0.7945	1
MMAR_RS08870	MMAR_1790	hypothetical protein	Rv2917	15	16.4	10.3	-0.67	1032.7	740.08	-292.6	0.2593	1
MMAR_RS08875	MMAR_1791	hypothetical protein	NA	1	51.2	61.2	0.26	358.1	489.46	131.4	0.305	1
MMAR_RS08880	MMAR_1792	signal recognition particle protein	Rv2916c	7	110.2	98.2	-0.17	771.1	785.98	14.9	0.941	1
MMAR_RS08885	MMAR_1793	hypothetical protein	NA	12	170	176.7	0.06	13087.4	15549.1	2461.7	0.4157	1
MMAR_RS08890	MMAR_1794	serine/threonine protein kinase	Rv2914c	23	149	153	0.04	19810.8	23259.2	3448.4	0.4487	1
MMAR_RS08895	MMAR_1795	hypothetical protein	Rv2913c	16	75	84.8	0.18	5771.9	7462.67	1690.8	0.1971	1
MMAR_RS08900	MMAR_1796	TetR family transcriptional regulator	Rv2912c	9	30.5	28	-0.12	1494.8	1568.15	73.4	0.8824	1
MMAR_RS08905	MMAR_1797	D-alanyl-D-alanine carboxypeptidase	Rv2911	8	171	141.5	-0.27	5983.4	5659.4	-324	0.8104	1
MMAR_RS08910	MMAR_1798	hypothetical protein	Rv2910c	8	59.3	52.9	-0.16	2075.7	2117.37	41.7	0.9489	1
MMAR_RS08915	MMAR_1799	30S ribosomal protein S16	Rv2909c	5	0	0	0	0	0	0	1	1
MMAR_RS08920	MMAR_1800	hypothetical protein	Rv2908c	2	128.2	92.3	-0.47	1795	1476.21	-318.7	0.5424	1
MMAR_RS08925	MMAR_1801	ribosome maturation factor RimM	Rv2907c	6	0	0	0	0	0	0	1	1
MMAR_RS08930	MMAR_1802	tRNA (guanine(37)-N(1))-methyltransferase	Rv2906c	11	0	0	0	0	0	0	1	1
MMAR_RS08935	MMAR_1803	hypothetical protein	Rv2905	12	41.3	47.8	0.21	2021.3	2678.47	657.2	0.2731	1
MMAR_RS08940	MMAR_1804	50S ribosomal protein L19	Rv2904c	5	0	0	0	0	0	0	1	1
MMAR_RS08945	MMAR_1805	signal peptidase I	Rv2903c	10	0	0	0	0	0	0	1	1
MMAR_RS08950	MMAR_1806	ribonuclease HII	Rv2902c	9	104.3	113.9	0.13	5108.8	6380.97	1272.2	0.2977	1
MMAR_RS08955	MMAR_1807	hypothetical protein	Rv2901c	10	58.8	58.4	-0.01	4113	4670.19	557.2	0.5861	1
MMAR_RS08960	MMAR_1808	transcription antitermination regulator	NA	8	398.7	397	-0.01	13954.8	15880.6	1925.8	0.5718	1
MMAR_RS08965	MMAR_1809	diacylglycerol O-acyltransferase	NA	13	297.4	297.6	0	22899.8	26191	3291.2	0.5597	1
MMAR_RS08970	MMAR_1810	epimerase	NA	17	74.1	79.3	0.1	7780.4	9520.06	1739.7	0.335	1
MMAR_RS08975	MMAR_1811	formate dehydrogenase accessory protein FdhD	Rv2899c	9	97.7	77.9	-0.33	3418.6	3114.73	-303.9	0.7912	1
MMAR_RS08980	MMAR_1812	hypothetical protein	Rv2898c	3	0	0	0	0	0	0	1	1
MMAR_RS08985	MMAR_1813	hypothetical protein	Rv2897c	7	62.7	76.9	0.3	2631.4	3693.35	1061.9	0.4195	1
MMAR_RS08990	MMAR_1814	hypothetical protein	Rv2896c	11	102.8	93.6	-0.14	5035.9	5239.08	203.1	0.8607	1
MMAR_RS08995	MMAR_1815	hypothetical protein	Rv2895c	11	167.3	153.3	-0.13	10540.7	11035.9	495.2	0.8397	1
MMAR_RS09000	MMAR_1816	lactate 2-monooxygenase	NA	15	251.5	246.3	-0.03	22882.5	25616.1	2733.5	0.6004	1
MMAR_RS09005	MMAR_1817	tyrosine recombinase XerC	Rv2894c	8	8	6.2	-0.37	334.1	296.27	-37.8	0.7573	1
MMAR_RS09010	MMAR_1818	peptidase M23	NA	4	97.7	106.4	0.12	2735	3404.18	669.2	0.4068	1
MMAR_RS09015	MMAR_1819	30S ribosomal protein S2	Rv2890c	7	0	0	0	0	0	0	1	1
MMAR_RS09020	MMAR_1820	elongation factor Ts	Rv2889c	5	0	0	0	0	0	0	1	1
MMAR_RS09025	MMAR_1821	amidase	Rv2888c	25	188.8	197	0.06	26433.2	31523.2	5090	0.3345	1
MMAR_RS09030	MMAR_1822	transcriptional regulator	Rv2887	6	1.2	2.9	1.24	16.9	45.71	28.8	0.3542	1
MMAR_RS09035	MMAR_1823	hypothetical protein	NA	12	210.5	214.4	0.03	16211	18864.8	2653.8	0.4601	1
MMAR_RS09040	MMAR_1824	glycerol acyltransferase	NA	10	214.7	196.6	-0.13	10521.4	11010.7	489.2	0.8636	1
MMAR_RS09045	MMAR_1825	transcriptional regulator	Rv2884	10	129.2	138.2	0.1	6329.7	7739.4	1409.7	0.3949	1
MMAR_RS09050	MMAR_1826	uridylate kinase	Rv2883c	11	0	0	0	0	0	0	1	1
MMAR_RS09055	MMAR_1827	ribosome-recycling factor	Rv2882c	12	0.4	4.9	3.45	6.2	77.98	71.7	0.4904	1
MMAR_RS09060	MMAR_1828	phosphatidate cytidylyltransferase	Rv2881c	10	0	0	0	0	0	0	1	1
MMAR_RS09070	MMAR_1830	23S rRNA (adenine(2503)-C(2))-methyltransferase	NA	12	193.5	139.6	-0.47	13542.4	11172	-2370.4	0.6098	1
MMAR_RS09075	MMAR_1831	hypothetical protein	Rv2878c	5	65.8	48.9	-0.43	2301.7	1954.58	-347.1	0.5192	1
MMAR_RS09080	MMAR_1832	membrane protein	Rv2877c	19	172.1	181.8	0.08	16867.3	20359.7	3492.3	0.35	1
MMAR_RS09090	MMAR_1834	cell surface protein	Rv2873,Rv2875	6	373.5	379.5	0.02	10458.4	12145.4	1687.1	0.5104	1
MMAR_RS09095	MMAR_1835	thiol:disulfide interchange protein	Rv2874	26	162.1	159.3	-0.03	26099.9	29311.7	3211.8	0.5856	1
MMAR_RS09100	MMAR_1836	1-deoxy-D-xylulose 5-phosphate reductoisomerase	Rv2870c	14	32	28.2	-0.18	447.8	451.85	4.1	0.9836	1
MMAR_RS09105	MMAR_1837	zinc metalloprotease	Rv2869c	16	0	2.2	1.69	0	17.81	17.8	1	1
MMAR_RS09110	MMAR_1838	4-hydroxy-3-methylbut-2-en-1-yl diphosphate	Rv2868c	10	239.9	184	-0.38	3358.4	2944.51	-413.9	0.715	1
MMAR_RS09115	MMAR_1839	N-acetyltransferase GCN5	Rv2867c	7	88.3	100.5	0.19	2472.7	3216.1	743.4	0.2274	1
MMAR_RS09120	MMAR_1840	penicillin-binding protein	NA	21	21.9	20.4	-0.1	2149.2	2289.87	140.7	0.8336	1
MMAR_RS09125	MMAR_1841	hypothetical protein	Rv2862c	2	219.8	196.1	-0.16	3077.2	3137.65	60.4	0.9662	1
MMAR_RS09130	MMAR_1842	methionine aminopeptidase	Rv2861c	13	0	0	0	0	0	0	1	1
MMAR_RS09135	MMAR_1843	alpha/beta hydrolase	NA	6	56.8	65	0.19	1987.7	2599.32	611.6	0.3237	1
[truncated: 3,481 more rows]

## Sheet: Dd_Inoculum_vs_2x48hpi
Locus	Locus2	Product	Mtb_ortholog	Total TAs	Mean Ctrl	Mean Exp	Log2FC	Sum Ctrl	Sum Exp	Delta Sum	p-value	q-value
MMAR_RS00160	-	hypothetical protein	NA	9	447.6	545.2	0.28	25063.7	26168.9	1105.2	0.8633	1
MMAR_RS00165	-	hypothetical protein	NA	4	157.7	174.8	0.15	4415.4	4195.77	-219.7	0.8698	1
MMAR_RS00170	-	hypothetical protein	NA	3	301.7	319.3	0.08	6336.2	5746.72	-589.5	0.7472	1
MMAR_RS00275	-	hypothetical protein	NA	1	100	156.2	0.64	700.3	937.48	237.1	0.7167	1
MMAR_RS00510	-	polyketide synthase	NA	125	118.4	132.4	0.16	48064.3	46062.5	-2001.8	0.8874	1
MMAR_RS00520	-	hypothetical protein	NA	7	224.5	247.4	0.14	6285.7	5937.94	-347.8	0.8211	1
MMAR_RS00580	-	hypothetical protein	NA	6	138.5	135.2	-0.03	4846.6	4055.41	-791.1	0.5187	1
MMAR_RS00790	-	membrane protein	NA	7	767.1	860.3	0.17	32219.4	30970	-1249.4	0.8759	1
MMAR_RS00945	-	hypothetical protein	NA	1	0	0	0	0	0	0	1	1
MMAR_RS01070	-	membrane protein	NA	6	50.9	86.3	0.76	1425.7	2070.93	645.2	0.5833	1
MMAR_RS01180	-	hypothetical protein	NA	3	34.9	41.8	0.26	488.7	501.08	12.4	0.96	1
MMAR_RS01185	-	hypothetical protein	NA	11	148.4	159	0.1	4155.5	3816.08	-339.4	0.848	1
MMAR_RS01385	-	hypothetical protein	NA	4	76.8	116.8	0.61	1074.7	1401.38	326.7	0.5476	1
MMAR_RS01560	-	LysR family transcriptional regulator	NA	13	213.5	208.7	-0.03	17935.1	15025.7	-2909.4	0.458	1
MMAR_RS02130	-	hypothetical protein	NA	7	74.6	98.6	0.4	2611.6	2957.07	345.4	0.7381	1
MMAR_RS02260	-	acyl-CoA transferase	NA	11	75.2	67	-0.17	3158.2	2411.86	-746.3	0.4206	1
MMAR_RS02375	-	hypothetical protein	NA	5	77.4	90	0.22	2168.5	2161.19	-7.3	0.9917	1
MMAR_RS02390	-	DNA polymerase	NA	17	364.8	374.9	0.04	38303.2	33745.2	-4558	0.5988	1
MMAR_RS02395	-	hypothetical protein	NA	6	109.8	60.2	-0.87	3073.9	1445.94	-1627.9	0.042	0.55859
MMAR_RS02500	-	hypothetical protein	NA	1	0	0	0	0	0	0	1	1
MMAR_RS02735	-	hypothetical protein	NA	3	332.6	307.7	-0.11	4655.7	3691.95	-963.8	0.5475	1
MMAR_RS02890	-	hypothetical protein	NA	1	29.8	6.6	-2.18	208.8	39.44	-169.3	0.023	0.36962
MMAR_RS02905	-	hypothetical protein	NA	7	83.2	94.4	0.18	3494.6	3398.43	-96.1	0.9233	1
MMAR_RS03015	-	thioredoxin reductase	NA	22	84.3	81.9	-0.04	7084.2	5896.65	-1187.5	0.5016	1
MMAR_RS03025	-	membrane protein	NA	0	0	0	0	0	0	0	1	1
MMAR_RS03045	-	hypothetical protein	NA	0	0	0	0	0	0	0	1	1
MMAR_RS03105	-	hypothetical protein	NA	3	298.6	350.2	0.23	6270.8	6303.66	32.9	0.9918	1
MMAR_RS03170	-	hypothetical protein	NA	4	12	16.6	0.48	167.4	199.66	32.2	0.7689	1
MMAR_RS03175	-	hypothetical protein	NA	9	89.7	117.5	0.39	627.6	704.74	77.1	0.7611	1
MMAR_RS03365	-	hypothetical protein	NA	4	672.3	677	0.01	9412.8	8124.32	-1288.5	0.523	1
MMAR_RS04120	-	aromatic aldehyde oxidoreductase iron-sulfur	NA	6	40.1	47.2	0.24	841.9	849.52	7.7	0.9853	1
MMAR_RS04440	-	transcriptional regulator	NA	2	434.1	476.5	0.13	3038.5	2859.09	-179.4	0.8	1
MMAR_RS04585	-	membrane protein	NA	1	118.4	115.2	-0.04	829	691.4	-137.6	0.4803	1
MMAR_RS05150	-	hypothetical protein	NA	4	426	445.1	0.06	11927.8	10682	-1245.7	0.6493	1
MMAR_RS05240	-	short-chain dehydrogenase	NA	7	113.6	107.3	-0.08	3975.9	3220.03	-755.9	0.5938	1
MMAR_RS05245	-	oxidoreductase	NA	16	100.6	100.5	0	9855	8445.24	-1409.7	0.5256	1
MMAR_RS05660	-	hypothetical protein	NA	6	217.5	182.4	-0.25	6091.3	4378.01	-1713.3	0.2704	1
MMAR_RS06070	-	hypothetical protein	NA	0	0	0	0	0	0	0	1	1
MMAR_RS06355	-	hypothetical protein	NA	4	49	19.6	-1.32	1029.3	352.45	-676.9	0.0413	0.55201
MMAR_RS06805	-	hypothetical protein	NA	5	86.6	61.8	-0.49	1211.9	741.59	-470.3	0.3148	1
MMAR_RS06965	-	hypothetical protein	NA	5	148.3	136.1	-0.12	2076.4	1633.06	-443.3	0.5345	1
MMAR_RS07000	-	hypothetical protein	NA	20	221.9	237.8	0.1	26410.5	24256.9	-2153.6	0.7336	1
MMAR_RS07005	-	hypothetical protein	NA	13	222.5	212.1	-0.07	18686.9	15272.8	-3414.1	0.3879	1
MMAR_RS07010	-	CopY family transcriptional regulator	NA	6	316.5	313.3	-0.01	4431.6	3759.96	-671.6	0.6861	1
MMAR_RS07030	-	hypothetical protein	NA	7	89.6	92.9	0.05	3764	3344.66	-419.3	0.6772	1
MMAR_RS07100	-	integrase	NA	19	166.9	158.5	-0.07	14021.3	11409.7	-2611.6	0.4383	1
MMAR_RS07105	-	integrase	NA	20	73.4	75.1	0.03	8225.1	7209.67	-1015.4	0.585	1
MMAR_RS07110	-	hypothetical protein	NA	15	174.2	175.6	0.01	9756.1	8426.65	-1329.4	0.604	1
MMAR_RS07170	-	hypothetical protein	NA	5	9.6	11.4	0.24	67.4	68.12	0.7	0.9897	1
MMAR_RS07210	-	alkylmercury lyase	NA	4	367.2	398.9	0.12	7711.8	7179.59	-532.2	0.8402	1
MMAR_RS07215	-	hypothetical protein	NA	2	206.1	195.5	-0.08	2885.1	2345.67	-539.4	0.6295	1
MMAR_RS07235	-	hypothetical protein	NA	3	222.2	209.4	-0.09	3111.4	2513.29	-598.1	0.3354	1
MMAR_RS07250	-	transposase	NA	20	76.5	71.9	-0.09	3214.1	2588.4	-625.7	0.4415	1
MMAR_RS07330	-	NADH dehydrogenase subunit A	NA	12	425.1	431	0.02	35711.9	31030.9	-4681	0.5753	1
MMAR_RS07635	-	hypothetical protein	NA	9	127.3	125.1	-0.02	5346	4504.93	-841.1	0.4996	1
MMAR_RS07870	-	hypothetical protein	NA	31	110.4	68.7	-0.69	7729.4	4119.45	-3609.9	0.1419	1
MMAR_RS07880	-	hypothetical protein	NA	43	304.4	282.8	-0.11	40490.3	32235	-8255.3	0.4204	1
MMAR_RS07885	-	hypothetical protein	NA	6	267.5	312.7	0.23	7490	7503.87	13.9	0.9972	1
MMAR_RS07890	-	hypothetical protein	NA	3	24.1	23.2	-0.05	505.8	418.38	-87.4	0.6422	1
MMAR_RS08395	-	hypothetical protein	NA	2	35.3	23	-0.61	246.8	138.25	-108.5	0.0944	0.9022
MMAR_RS08410	-	membrane protein	NA	43	201.7	219.8	0.12	50817	47478.2	-3338.7	0.7906	1
MMAR_RS09085	-	hypothetical protein	NA	4	162.6	103.8	-0.65	3415.6	1868.38	-1547.2	0.0273	0.41515
MMAR_RS09160	-	hypothetical protein	NA	5	24.1	46.4	0.95	337.4	557.04	219.6	0.1527	1
MMAR_RS09380	-	translation initiation factor IF-2	NA	18	0	0	0	0	0	0	1	1
MMAR_RS09640	-	hypothetical protein	NA	1	397.7	351	-0.18	2783.7	2106.05	-677.6	0.3115	1
MMAR_RS09885	-	NrdR family transcriptional regulator	NA	3	168.9	111.9	-0.59	3546.3	2014.42	-1531.9	0.0069	0.14269
MMAR_RS10080	-	hypothetical protein	NA	1	0	0	0	0	0	0	1	1
MMAR_RS10085	-	1-deoxy-D-xylulose-5-phosphate synthase	NA	3	184.6	119.2	-0.63	1291.9	715.47	-576.4	0.0624	0.70944
MMAR_RS10090	-	1-deoxy-D-xylulose-5-phosphate synthase	NA	1	63.9	75.2	0.24	447.2	451.38	4.2	0.9875	1
MMAR_RS10625	-	hypothetical protein	NA	3	55.8	54.6	-0.03	780.9	655.69	-125.2	0.6128	1
MMAR_RS10640	-	hypothetical protein	NA	12	65.3	73.2	0.17	3197.5	3075.39	-122.1	0.8843	1
MMAR_RS10660	-	methyltransferase type 11	NA	6	49.7	30.3	-0.71	348.1	182.04	-166.1	0.1028	0.94956
MMAR_RS10690	-	hypothetical protein	NA	5	480.5	468.5	-0.04	10090	8432.72	-1657.3	0.5554	1
MMAR_RS11445	-	hypothetical protein	NA	2	41.6	7.1	-2.55	291.3	42.73	-248.6	0.0007	0.02217
[truncated: 5,406 more rows]

## Sheet: Dd_24hpi_vs_48hpi
Locus	Locus2	Product	Mtb_ortholog	Total TAs	Mean Ctrl	Mean Exp	Log2FC	Sum Ctrl	Sum Exp	Delta Sum	p-value	q-value
[truncated: 5,480 more rows]

[truncated: 3 more sheets: Dd_48hpi_vs_2x48hpi, Dd_timecourse_summary, BV2_Inoculum_vs_48hpi]
